# Supplementary material for: Investigating the molecular basis for heterophylly in the aquatic plant Potamogeton octandrus (Potamogetonaceae) with comparative transcriptomics
Source: PeerJ. 2018 Feb 28;6:e4448. doi: 10.7717/peerj.4448 (PMC5834931; doi:10.7717/peerj.4448)
Supplement: Supplemental Information 1 [file peerj-06-4448-s001.zip]

Archive with 14 entries (13 files):
- Supplemental files/
- Supplemental files/Additional file 1.pdf
- Supplemental files/Additional file 10.doc
- Supplemental files/Additional file 11.doc
- Supplemental files/Additional file 12.doc
- Supplemental files/Additional file 13.pdf
- Supplemental files/Additional file 2.pdf
- Supplemental files/Additional file 3.doc
- Supplemental files/Additional file 4.pdf
- Supplemental files/Additional file 5.pdf
- Supplemental files/Additional file 6.xlsx
- Supplemental files/Additional file 7.xlsx
- Supplemental files/Additional file 8.pdf
- Supplemental files/Additional file 9.pdf
