# Supplementary material for: Investigating the molecular basis for heterophylly in the aquatic plant Potamogeton octandrus (Potamogetonaceae) with comparative transcriptomics
Source: PeerJ. 2018 Feb 28;6:e4448. doi: 10.7717/peerj.4448 (PMC5834931; doi:10.7717/peerj.4448)
Supplement: Supplemental Information 1 [file peerj-06-4448-s001.zip › Supplemental files/Additional file 6.xlsx]

## Sheet: T01_T04_T12_vs_T02_T03_T05.DEG
Additional file 6. A list of 6822 differentially expressed genes (DEGs) in each development stage. We defined genes with expression change of |log2FC| ≥ 1 and FDR < 0.01 as DEGs. There were 2,186 up-regulated genes, and 1,835 down-regulated genes between Shoot/JFL during the floating leaves development, respectively. The FPKM of two stages, value of log2FC and expression pattern of DEGs are prese…
Gene ID	T01_FPKM	T04_FPKM	T12_FPKM	T02_FPKM	T03_FPKM	T05_FPKM	log2FC	Up/Down
c158395.graph_c0	3.98234	4.8441	5.4831	0.857976	1.04295	0.510491	-2.25306	down
c160420.graph_c0	6.94774	6.51446	47.5644	0	0	0	#NAME?	down
c160550.graph_c1	30.4179	14.6656	26.227	59.3744	51.3453	42.0841	1.47576	up
c160564.graph_c0	3.59461	5.98611	7.71848	0.722812	0.627607	0.307192	-3.05919	down
c160584.graph_c0	1.50631	2.62348	15.6491	0	0	0	#NAME?	down
c160605.graph_c0	0	0.0149152	0	1.92319	0.659387	1.10908	7.92085	up
c160693.graph_c1	0.120471	0	0	27.5797	31.5824	10.0534	9.69162	up
c160709.graph_c0	23.0461	42.665	16.6008	0.508627	0.137397	1.21052	-5.37673	down
c160758.graph_c0	0.537841	0.436151	0.370264	312.175	235.545	258.811	9.52352	up
c160763.graph_c0	1.68036	1.44538	1.88394	16.3346	17.075	9.77067	3.44874	up
c160765.graph_c0	17.9306	8.80816	122.083	0	0	0	#NAME?	down
c160792.graph_c0	2.86813	2.24718	2.9269	0.33586	0.164958	0.181668	-3.21678	down
c160795.graph_c0	15.0567	1.61823	27.9015	65.7702	67.205	38.6887	2.44284	up
c160838.graph_c0	1.25486	0.923225	6.10286	0	0	0	#NAME?	down
c160893.graph_c0	4.37956	9.66801	6.47668	0	0	0	#NAME?	down
c160906.graph_c0	19.5216	3.72545	18.4875	0.247844	0.486916	0.455804	-4.72223	down
c160932.graph_c0	0.753195	0.10307	0.311112	7.93998	2.34737	20.7218	5.06167	up
c160948.graph_c0	1.48879	0.905477	2.35732	22.1533	13.9904	15.6748	3.8303	up
c160985.graph_c0	0.0639685	0.758657	0.396339	4.05182	3.12723	1.51537	3.01587	up
c161029.graph_c0	0.0188533	0.0343996	0.0194687	3.37784	2.30421	3.55267	7.18507	up
c161719.graph_c0	42.4099	70.6579	21.8971	0.272166	1.10282	0.971623	-5.69974	down
c166110.graph_c0	6.51483	16.7775	9.30313	0.0336861	0.0454987	0.0400861	-7.91091	down
c168290.graph_c0	0	0	0	9.49653	5.08643	3.83187	Inf	up
c186213.graph_c0	11.3887	8.51219	66.5953	0	0	0	#NAME?	down
c189111.graph_c0	13.1207	9.1368	85.6227	0	0	0	#NAME?	down
c190952.graph_c0	6.14954	9.86853	13.7716	0.402255	0.633864	0.398899	-4.07513	down
c191634.graph_c0	10.9294	5.0962	43.8905	0.0879081	0	0	-8.85403	down
c196070.graph_c0	45.966	58.2748	47.2775	6.03639	9.27001	10.8241	-2.30648	down
c198821.graph_c0	1.49195	2.27905	2.07808	0	0	0	#NAME?	down
c198862.graph_c0	2.01385	1.78888	8.20888	0	0	0	#NAME?	down
c198993.graph_c0	0	0	0	2.82627	1.83023	2.99466	Inf	up
c198999.graph_c0	0.653884	0.671102	3.65747	0	0	0	#NAME?	down
c199493.graph_c0	279.297	365.917	321.842	62.5327	41.8095	36.3413	-2.49532	down
c199607.graph_c0	24.1834	21.8318	9.83248	86.1589	30.6892	101.621	2.18624	up
c200054.graph_c0	11.5979	9.12686	12.525	0.240334	1.08203	3.43193	-2.60986	down
c200352.graph_c0	11.2833	3.63307	22.1282	0	0	0	#NAME?	down
c200730.graph_c0	10.7996	5.93847	46.7473	0	0	0	#NAME?	down
c201063.graph_c0	5.69645	6.88231	3.65662	0	0	0	#NAME?	down
c201232.graph_c0	5.96953	4.54767	40.0367	0	0.0752146	0	-8.88748	down
c201309.graph_c0	79.785	72.3251	98.4064	258.783	293.03	246.054	1.98846	up
c201372.graph_c0	6.69137	3.96793	43.5316	0	0	0	#NAME?	down
c201481.graph_c0	1.6269	1.33579	9.40802	0	0	0	#NAME?	down
c201575.graph_c1	10.2992	5.44243	16.447	79.546	18.9155	108.718	3.02116	up
c201680.graph_c0	0.115714	0.475043	0.119491	1.62294	2.4749	1.30829	3.05719	up
c201713.graph_c0	3.52927	5.01434	5.37708	0.314118	0.353557	0.311497	-3.5549	down
c201739.graph_c0	0.797734	0.994618	5.57419	0	0	0	#NAME?	down
c202144.graph_c0	38.7386	25.7659	33.1059	5.35298	6.99685	1.43838	-2.43791	down
c202543.graph_c0	2.19036	1.35176	8.31562	0	0	0	#NAME?	down
c202572.graph_c0	881.869	364.362	3318.68	3.11179	1.49762	1.1492	-9.1424	down
c202590.graph_c0	2.54385	1.19948	14.5511	0	0	0	#NAME?	down
c202616.graph_c1	4.80639	4.28631	34.6871	0	0	0	#NAME?	down
c202784.graph_c0	2.62998	2.26089	12.3779	0	0	0	#NAME?	down
c203069.graph_c0	1.17572	1.46987	9.03827	0	0	0	#NAME?	down
c203079.graph_c0	5.27208	2.48369	31.4601	0	0	0	#NAME?	down
c203159.graph_c0	44.6896	25.1365	198.01	0.152024	0.0684444	0.0603022	-9.42162	down
c203210.graph_c0	0.953978	0.340556	0.556805	12.6481	3.80194	10.0043	4.20233	up
c203217.graph_c0	0	0.045333	0.051313	3.50719	2.61144	6.58131	7.20136	up
c203228.graph_c0	1.69807	1.30128	8.8376	0	0	0	#NAME?	down
c203508.graph_c0	7.20194	1.4798	17.889	0	0	0	#NAME?	down
c203550.graph_c0	2.98878	1.71084	9.6826	0	0	0	#NAME?	down
c207277.graph_c0	5.31244	3.54956	36.5465	0	0	0	#NAME?	down
c208559.graph_c0	0.25522	0.465672	0.26355	26.6736	42.4216	50.8411	7.10676	up
c208884.graph_c0	0	0	0	1.23102	1.32163	1.08928	Inf	up
c215288.graph_c0	5.58538	3.76425	3.32551	0.637446	0.553485	0.379277	-2.68163	down
c217067.graph_c0	2.5232	4.60381	4.09445	0	0.110136	0.679237	-3.75165	down
c219194.graph_c0	9.27422	5.49558	55.94	0	0	0	#NAME?	down
c229746.graph_c0	0.13319	0.303771	0.412611	45.0742	14.0806	20.7237	6.86183	up
c229770.graph_c0	73.8872	73.1194	64.9187	0.075546	0	2.78687	-6.13025	down
c229853.graph_c0	26.3044	8.11422	74.1608	0.299666	0	0	-7.93738	down
c229901.graph_c0	8.45576	7.12974	7.27646	34.0833	20.7471	26.2114	2.12963	up
c229954.graph_c0	20.2633	7.82326	97.867	0.114957	0.0776341	0.0683987	-8.4356	down
c229970.graph_c0	0.557452	0	0.151486	2.6814	0.968169	1.92714	3.45962	up
c230136.graph_c0	0.25232	0.0575477	0.065139	12.7857	4.47151	4.41504	6.28429	up
c230161.graph_c0	26.9796	21.2169	30.3567	79.8893	47.038	68.359	1.63524	up
c230433.graph_c0	1.71247	2.1736	2.22968	0.336861	0	0	-3.78946	down
c230491.graph_c1	15.2528	8.74552	53.4115	0.0771052	0.104143	0	-8.22756	down
c230509.graph_c0	3.54556	3.07716	26.682	0	0	0	#NAME?	down
c230557.graph_c0	7.7004	6.06301	42.1392	0.0221906	0.0299721	0.0528132	-8.68341	down
c230570.graph_c0	0.918147	0.223366	0.505661	43.811	13.1664	15.4888	5.9029	up
c230574.graph_c0	10.1935	6.14798	39.7657	0	0	0	#NAME?	down
c230633.graph_c0	1.76697	1.03486	1.5318	0.0789569	0.133305	0.0234895	-3.8015	down
c230665.graph_c0	9.38571	7.35125	66.8515	0	0	0	#NAME?	down
c230709.graph_c0	0	0	0	1.03065	1.70527	1.44109	Inf	up
c230796.graph_c0	3.94268	1.4481	13.2716	0.0463326	0	0	-8.09114	down
c230999.graph_c0	12.6827	12.2739	11.7693	190.985	248.007	193.867	4.39647	up
c231185.graph_c0	32.1282	8.79314	101.793	0	0.0892418	0	-10.1225	down
c231209.graph_c0	23.1879	15.618	31.0029	151.498	117.262	87.0799	2.72733	up
c231260.graph_c0	2.32601	1.32036	9.60772	0	0	0	#NAME?	down
c231297.graph_c0	7.4982	2.83395	27.8746	0	0	0	#NAME?	down
c231337.graph_c0	8.30782	6.2799	5.02483	0	0	0.127796	-7.17894	down
c231348.graph_c1	8.74092	2.96532	27.7137	0.0794914	0	0	-8.38991	down
c231350.graph_c0	3.96435	2.12282	18.4219	0	0	0	#NAME?	down
c231379.graph_c0	2.94229	1.65623	9.37355	0.0283233	0	0.0337044	-7.44715	down
c231402.graph_c0	0.826778	1.20682	0.910681	13.5161	11.7888	5.51962	3.67632	up
c231789.graph_c0	39.277	49.3618	17.5875	0.629036	2.54885	2.12088	-4.14472	down
c232674.graph_c0	35.6853	11.4348	29.0841	0.533728	0.720888	0	-5.4437	down
c232688.graph_c0	77.3328	40.4745	51.3366	8.96519	15.3237	8.11937	-2.02821	down
c233020.graph_c0	8.25776	3.56851	50.3409	0	0	0	#NAME?	down
c233045.graph_c0	28.5368	22.1227	21.9974	0.727381	3.60231	7.50166	-2.41539	down
c233251.graph_c0	14.6284	14.2775	30.2117	5.16865	6.75409	2.25023	-1.67286	down
c233272.graph_c0	1.9706	1.19851	9.64165	0	0	0	#NAME?	down
c233279.graph_c0	0.108395	0.0988886	0.8395	26.6297	15.3675	4.14351	5.97271	up
c233295.graph_c0	6.58806	2.73193	4.02001	26.7357	13.1756	31.7077	2.7549	up
c233295.graph_c1	1.90815	0.53563	2.34936	14.0787	5.91994	19.1242	3.40601	up
c233454.graph_c0	15.2836	3.7586	5.21508	0	0.162429	0.143106	-5.98174	down
c233570.graph_c0	8.0047	3.72584	3.54256	0	0.49914	0.175905	-4.16651	down
c233642.graph_c1	6.54178	1.89609	13.1588	0.061661	0	0.036688	-7.33829	down
c233752.graph_c0	2.80639	1.30625	9.40367	0	0	0	#NAME?	down
c233880.graph_c0	0	0	0	8.48743	10.7095	12.2263	Inf	up
c233887.graph_c0	1.71851	2.48855	5.88716	0	0	0	#NAME?	down
c234118.graph_c0	1.16456	1.58001	4.19356	0	0	0	#NAME?	down
c234276.graph_c0	2.85322	1.3655	1.44902	0	0.342997	0	-3.64413	down
c234300.graph_c0	8.87783	1.62972	33.5959	0.0489834	0	0	-9.22502	down
c234342.graph_c0	109.297	103.428	71.0662	17.7251	27.7542	12.4129	-1.99808	down
c234496.graph_c0	0.0427662	0	0	5.92076	4.65183	4.28265	8.92901	up
c234568.graph_c0	12.9266	9.1368	10.0414	1.10646	2.56193	1.12858	-2.41109	down
c234599.graph_c0	4.8929	3.46599	29.6618	0	0	0	#NAME?	down
c237551.graph_c0	0	0.0502405	0	1.54478	1.74995	1.30458	6.48011	up
c237918.graph_c0	0	0	0.156856	4.2609	5.5694	3.59836	6.93562	up
c238079.graph_c0	4.76409	4.92576	3.6077	0	0	0	#NAME?	down
c242232.graph_c0	1.29584	0.836183	5.38519	0	0	0	#NAME?	down
c242235.graph_c1	2.67323	1.7171	10.6758	0.0246829	0	0	-8.71317	down
c242338.graph_c1	1.72579	1.49763	9.60604	0	0	0	#NAME?	down
c242957.graph_c0	1.53637	1.17122	6.32434	0.0571321	0	0	-6.7739	down
c243131.graph_c0	0.111318	1.1171	0	30.9235	15.7818	8.51044	5.53947	up
c243194.graph_c0	16.1104	7.60932	83.7712	0.103389	0	0	-9.45322	down
c243198.graph_c1	92.768	53.9724	92.3588	161.765	122.958	188.683	1.31567	up
c243268.graph_c0	1.55992	1.72415	11.4927	0	0	0	#NAME?	down
c243278.graph_c0	0.502249	0.196371	0.889101	38.1755	17.6259	6.72155	5.78353	up
c243323.graph_c0	7.92453	5.7008	50.1085	0.0315888	0.0853319	0	-8.57085	down
c243324.graph_c0	3.48679	4.15974	2.95434	29.2048	70.5874	36.7751	3.94888	up
c243438.graph_c0	2.24516	1.87756	9.75676	0	0	0	#NAME?	down
c243576.graph_c0	0.412888	0.125559	0.710607	11.2083	7.56932	10.0774	4.9545	up
c243667.graph_c0	40.5873	20.7172	197.188	0.170292	0	0.135097	-9.29836	down
c243704.graph_c0	0.541247	0.665525	3.81519	0	0	0	#NAME?	down
c243724.graph_c0	0.26253	0.0958019	0.542197	3.27826	1.41177	2.43112	3.41116	up
c244100.graph_c0	37.5343	15.9225	169.415	0.212938	0	0.0844647	-9.06735	down
c244237.graph_c0	0	0	0	3.26386	3.47703	4.32159	Inf	up
c244250.graph_c0	0.100649	0.206598	0.103934	1.32057	1.2301	1.27343	3.41061	up
c244573.graph_c0	5.07357	2.62101	16.4434	0	0	0	#NAME?	down
c245011.graph_c0	0.597286	0.348737	2.6645	0	0	0	#NAME?	down
c245704.graph_c0	3.64098	3.86088	19.5559	0.0213936	0	0	-9.78124	down
c245858.graph_c0	0.610218	0.397642	1.08023	7.57258	2.34392	4.69338	3.19072	up
c245895.graph_c0	0.529599	0.433169	2.37612	0	0	0	#NAME?	down
c245911.graph_c0	6.17978	1.83398	6.99657	0.202117	1.45596	0.481033	-2.38581	down
c245939.graph_c0	1.54986	0.922129	2.85297	37.1337	21.248	20.0264	4.28937	up
c245939.graph_c1	4.81139	1.72134	4.57875	72.0492	40.1249	37.1801	4.16775	up
c246057.graph_c0	0.880547	0.0422799	0.765716	17.2775	8.32626	10.5296	4.90784	up
c246270.graph_c0	6.71013	4.30781	6.28756	21.5886	18.3003	16.0564	2.04084	up
c246374.graph_c0	4.47648	1.44637	17.8163	0	0	0	#NAME?	down
c246431.graph_c0	14.1519	8.99839	12.621	1.61687	1.57238	1.92406	-2.48742	down
c246653.graph_c0	140.382	107.887	108.627	2.50932	10.5443	5.17584	-3.98757	down
c246829.graph_c0	33.3063	15.7613	33.3818	70.9931	76.9499	49.9599	1.65314	up
c246892.graph_c0	0.170743	0.116826	0.220395	21.7073	15.1292	30.9793	7.37287	up
c247025.graph_c0	0	0.667994	1.20978	121.778	87.1625	51.0906	7.43593	up
c247039.graph_c0	0.228229	0.416425	0.707036	4.06152	1.7666	5.48851	3.33009	up
c247142.graph_c0	64.9645	9.8778	180.674	510.158	459.408	229.462	2.73961	up
c247245.graph_c1	2.11442	6.71282	23.4937	0.0765308	0	0	-8.23721	down
c247253.graph_c0	1071.57	233.227	761.512	50.1415	41.1838	56.9263	-3.40085	down
c247463.graph_c0	17.1258	7.56521	31.3672	547.846	196.639	188.873	4.5097	up
c247565.graph_c0	0.0651616	0	0	9.493	7.5657	2.87677	8.78685	up
c247675.graph_c0	0.831825	0.75887	1.71795	27.398	16.6728	19.6158	4.62668	up
c247874.graph_c0	6.25266	6.45648	6.03102	0	2.18339	0.813851	-2.36827	down
c248090.graph_c0	97.3066	90.0493	109.029	31.2772	32.5763	21.2964	-1.47375	down
c248096.graph_c0	0.74347	0.932613	0.623786	316.862	393.56	320.623	9.05692	up
c248171.graph_c0	0.241656	0	0.415906	2.25956	2.65812	2.3419	3.95627	up
c248215.graph_c0	1144.6	529.604	795.358	259.524	326.15	86.462	-1.46998	down
c248250.graph_c0	1.49347	2.04373	4.18022	0	0	0	#NAME?	down
c248450.graph_c0	0.383479	0.0291538	0.989989	9.19546	3.08547	12.7662	4.59211	up
c248574.graph_c0	1.05079	2.69838	15.0305	0	0	0	#NAME?	down
c248710.graph_c0	1.97073	2.21278	15.3725	0	0	0	#NAME?	down
c248758.graph_c0	549.742	403.94	425.981	104.707	175.711	107.717	-1.51169	down
c248964.graph_c1	4.57444	5.06751	4.27387	1.2812	0.266227	0.70367	-2.34222	down
c248987.graph_c0	11.2816	2.22632	16.1115	14.1542	26.2072	30.1543	1.65954	up
c249028.graph_c0	25.5624	10.5067	25.3028	168.501	158.756	121.692	3.26885	up
c249275.graph_c0	1.25623	1.14606	2.79405	77.5597	24.2111	31.6322	5.07422	up
c249286.graph_c0	2.85362	1.57634	3.37932	0.213206	0.0639932	0.338283	-3.36059	down
c249289.graph_c0	2.00064	1.85461	13.2287	0	0	0	#NAME?	down
c249314.graph_c0	2.28357	1.92897	4.4542	0	0	0	#NAME?	down
c249323.graph_c0	8.39239	7.09338	8.79377	0	0	0	#NAME?	down
c249359.graph_c0	2.53641	1.80778	14.8967	0	0	0	#NAME?	down
c249377.graph_c0	0.829006	0	0.489179	15.9137	6.22389	4.78211	4.88926	up
c249558.graph_c0	7.22094	5.84883	8.71101	0.366393	0.82479	0	-3.78631	down
c249702.graph_c0	0.358089	0.163342	0.184889	3.83428	2.18824	3.98438	4.15101	up
c249723.graph_c0	13.389	5.64547	6.08036	0.678729	0.962573	0.888448	-2.97576	down
c249789.graph_c0	9.35195	7.9487	9.72319	0.559012	1.14558	1.14693	-2.96298	down
c249790.graph_c1	605.665	402.936	456.088	68.8419	142.284	67.7345	-2.05723	down
c249845.graph_c0	64.5251	16.6102	31.0429	0.0905221	0.0611326	0.0538602	-8.67813	down
c249856.graph_c0	11.9595	16.1061	11.9088	38.3916	24.013	57.0303	1.78625	up
c249902.graph_c0	3.78802	1.76009	4.05744	12.8591	6.70002	11.7553	2.07069	up
c249970.graph_c0	0.98734	0.840696	0.135942	27.2193	34.3508	27.5002	5.73563	up
c249992.graph_c0	0.162061	0.0739239	0.0418377	29.3288	36.692	22.3148	8.65192	up
c250126.graph_c0	1.99404	0.385882	2.37112	15.8017	19.6443	13.7938	3.82244	up
c250204.graph_c0	5.53	2.47578	3.27825	0.555992	0.813539	0.220541	-2.42779	down
c250212.graph_c0	192.066	228.083	205.111	51.2749	49.0515	35.6924	-1.91227	down
c250227.graph_c0	0	0	0.20639	1.68796	2.44272	2.08039	5.40729	up
c250292.graph_c0	0.127845	0.0388774	0.748099	8.52196	6.77078	4.2675	4.9217	up
c250324.graph_c0	61.5559	42.9767	43.2497	12.3778	8.73482	10.5092	-1.91332	down
c250339.graph_c0	11.0823	9.83952	7.15252	26.8608	37.8521	21.5225	1.9133	up
c250341.graph_c0	0	0	0	3.39645	3.01462	1.21252	Inf	up
c250470.graph_c0	1.02062	1.48977	1.79169	10.99	10.478	6.04444	2.98973	up
c250482.graph_c0	1.78609	0.640137	0.922193	9.11985	3.04049	9.89091	3.05766	up
c250510.graph_c0	0.647143	0.415953	3.1287	0	0	0	#NAME?	down
c250533.graph_c0	4.12888	2.54378	18.5496	0	0.0655353	0	-8.09122	down
c250634.graph_c0	1.07013	0.71785	3.6077	0.0284803	0.0384673	0	-5.83446	down
c250721.graph_c0	0.518565	0.118271	0.0892485	1.87693	1.47882	4.42053	3.72973	up
c250813.graph_c1	7.7637	7.22445	54.9974	0.0702514	0	0	-9.41141	down
c250827.graph_c0	28.6423	18.9039	24.8658	1.66285	5.88595	3.61638	-2.37934	down
c251107.graph_c0	0.202198	0.110678	0.0417595	88.6636	161.568	98.9335	10.2438	up
c251272.graph_c0	60.7701	12.5887	104.369	241.786	165.185	134.415	2.07968	up
c251317.graph_c0	54.6506	4.91759	29.1541	0.241463	1.50023	0.862016	-4.65622	down
c251325.graph_c0	0	0	0.0773929	1.28852	1.09918	1.49298	6.13409	up
c251358.graph_c0	0.10051	0.0916952	0.103791	9.45868	34.7641	9.30762	7.82976	up
c251370.graph_c0	2.11949	3.2595	11.5062	0	0	0	#NAME?	down
c251371.graph_c0	112.517	166.414	208.104	0.774442	0.627607	0.552946	-7.66163	down
c251373.graph_c0	86.9408	107.089	95.5561	0.645243	0.402235	0.118128	-7.62067	down
c251423.graph_c0	0.384179	0.155771	0.617118	1.3519	1.4086	1.9305	2.40039	up
c251428.graph_c0	1.16946	0.484952	1.53699	165.947	44.9576	58.6128	6.83791	up
c251686.graph_c0	9.49841	10.6574	14.3744	1.33368	1.73464	2.70388	-2.32182	down
c251695.graph_c0	16.3865	6.00327	11.0588	0.467012	1.65579	0.27787	-3.37939	down
c251825.graph_c1	18.2576	22.7132	23.1124	192.696	94.0507	84.108	2.84454	up
c251914.graph_c0	8.2317	3.58674	31.1258	0	0	0	#NAME?	down
c251931.graph_c0	28.8482	43.8814	19.1506	467.898	507.997	382.396	4.1046	up
c252164.graph_c0	4.55315	4.77689	6.58247	0	0.139119	0.122569	-5.67592	down
c252164.graph_c1	81.2917	63.5119	84.5609	5.47447	10.1019	7.79912	-2.98289	down
c252241.graph_c0	42.8018	18.8954	34.9944	7.16934	8.31507	7.83594	-1.68999	down
c252283.graph_c0	108.573	87.308	95.4752	12.1208	16.1153	11.5502	-2.55926	down
c252301.graph_c0	14.9647	7.69427	13.5648	0.371451	1.55073	0.361655	-3.5971	down
c252332.graph_c0	5.52325	3.16072	7.05163	15.7431	20.65	14.0303	2.05613	up
c252337.graph_c0	6.40724	3.15542	5.79664	0.153922	0	0.12211	-5.45587	down
c252423.graph_c0	23.788	5.13649	15.3104	0.169823	1.3189	0.808348	-3.8761	down
c252506.graph_c0	55.0992	33.8359	160.989	0.0644154	0.261011	0.383268	-8.12516	down
c252551.graph_c0	0.183136	1.50366	0.28367	2.98285	5.14795	2.76077	2.54535	up
c252645.graph_c0	2.47733	1.94616	1.91864	0	0.0841036	0	-5.87045	down
c252722.graph_c0	67.236	111.06	47.176	0.32233	0	0.191784	-8.57398	down
c252801.graph_c0	573.388	1160.16	753.065	3.53675	8.12085	1.85183	-7.26495	down
c252801.graph_c1	964.41	2467.22	1531.18	6.79557	12.1288	2.88809	-7.58274	down
c252825.graph_c0	2.02965	1.69987	2.06154	0.0301077	0.203327	0.0358279	-4.07947	down
c252831.graph_c0	1.36843	1.09774	4.82401	0	0	0.0508104	-6.97446	down
c252847.graph_c0	289.497	295.555	222.072	22.4703	53.312	30.0232	-2.65956	down
c253059.graph_c0	0.99175	1.17209	6.84299	0	0	0	#NAME?	down
c253222.graph_c0	1.24243	1.8891	9.64612	0	0	0	#NAME?	down
c253244.graph_c0	17.2503	5.17241	33.2598	1.4736	0.294865	0.454629	-4.16434	down
c253246.graph_c0	24.1432	30.9385	29.6856	509.547	124.891	404.868	3.87784	up
c253344.graph_c0	326.611	1152.88	287.205	1.79185	0.312283	0.825402	-9.09254	down
c253360.graph_c0	14.5623	12.5229	13.805	1.4041	1.67765	2.18498	-2.68202	down
c253373.graph_c0	51.4861	86.869	66.2491	17.2743	8.06006	6.72748	-2.39564	down
c253516.graph_c0	283.431	181.893	187.782	44.0468	86.0353	60.7163	-1.46252	down
c253525.graph_c0	18.0719	25.3812	20.5444	0.215168	1.16248	0.768142	-4.6679	down
c253542.graph_c0	123.086	112.485	162.309	786.645	583.417	445.029	2.53295	up
c253782.graph_c0	5.85136	3.49523	22.443	0	0.425678	0	-5.73195	down
c253789.graph_c0	2.75367	1.85965	11.9281	0.0323599	0	0	-8.456	down
c253880.graph_c0	1.48091	1.94548	0.550528	109.185	257.951	124.572	7.16173	up
c253887.graph_c0	47.085	17.5047	38.8263	1.4436	10.3288	3.29646	-2.38243	down
c253907.graph_c0	5.02552	13.7543	7.13563	23.6304	20.894	17.6354	1.45617	up
c253919.graph_c0	1.46323	0.845435	0.755494	77.4117	20.0292	38.9169	5.81612	up
c253977.graph_c0	2.1364	2.01624	2.13006	0.133322	0.0900365	0.396628	-3.13879	down
c254004.graph_c0	1.55085	5.09339	1.4642	0	0	0	#NAME?	down
c254121.graph_c1	45.1447	49.3575	47.7194	13.2521	15.8139	16.5737	-1.37262	down
c254244.graph_c0	79.8323	58.5306	63.6166	18.6697	22.0087	16.4074	-1.50259	down
c254350.graph_c0	5.29628	2.45383	7.21584	356.071	254.276	329.039	6.35546	up
c254371.graph_c0	0.258226	0	0.0888848	6.30884	11.4667	13.3466	6.9338	up
c254409.graph_c0	257.565	557.809	353.635	4.46236	25.5724	5.76532	-4.78915	down
c254446.graph_c0	2.98467	1.54126	9.42072	0	0	0	#NAME?	down
c254474.graph_c0	14.2666	10.2093	6.5552	1.89496	0.639866	1.05703	-2.80552	down
c254544.graph_c0	0.636102	0.270813	0.394118	1.03606	1.65851	2.00917	2.17805	up
c254614.graph_c0	21.9274	11.6223	34.2825	3.38547	3.00984	2.4478	-2.54028	down
c254663.graph_c0	2.64027	2.50135	17.617	0	0	0	#NAME?	down
c254682.graph_c0	3.99018	2.97642	24.0439	0.0637164	0	0	-8.3738	down
c254766.graph_c0	5.00171	8.59702	5.7638	0.655926	0.620156	0.546381	-3.17487	down
c254770.graph_c0	11.6239	6.96986	12.1969	115.742	123.104	112.85	3.8636	up
c254874.graph_c0	290.637	71.1323	210.962	10.3226	57.1763	32.7942	-2.1185	down
c254876.graph_c0	2.07793	0.857573	1.37941	7.7001	11.4887	4.10206	2.83384	up
c254881.graph_c0	18.6004	16.7075	22.6609	3.40076	4.0094	4.04687	-2.03488	down
c255006.graph_c0	1.28564	1.35333	8.22092	0	0	0	#NAME?	down
c255038.graph_c0	39.763	22.0068	28.8234	1.633	2.7938	4.14559	-3.11433	down
c255208.graph_c0	0.447295	0.0941689	0.852729	4.79466	1.76618	3.85312	3.3455	up
c255267.graph_c0	5.17791	1.82203	15.2005	0	0	0	#NAME?	down
c255329.graph_c0	4.16469	2.97793	4.35874	0.152777	0	0	-5.78712	down
c255344.graph_c0	0.717411	0.352418	1.42467	4.1946	2.22573	4.99152	2.56922	up
c255434.graph_c0	116.609	104.603	186.521	1243.44	719.14	523.929	2.9802	up
c255440.graph_c1	35.8835	13.9611	42.0271	9.07246	8.22299	5.11396	-1.6124	down
c255446.graph_c0	1.99474	0.379123	1.41614	9.58893	2.23476	11.0975	2.98222	up
c255491.graph_c0	7.89872	6.08004	14.2739	1.04232	1.2067	0.0885961	-3.15801	down
c255497.graph_c0	0.307229	0.0700709	0.0793142	3.33602	3.47326	2.39844	4.7384	up
c255516.graph_c0	12.8582	8.35735	8.66198	0.649164	1.75361	0.594229	-2.97498	down
c255547.graph_c0	21.9447	7.02655	26.0065	3.31874	4.48251	1.2506	-2.14373	down
c255645.graph_c1	64.6268	59.7018	52.1766	7.72601	13.2157	10.4641	-2.21409	down
c255730.graph_c0	52.3389	26.317	38.553	3.10856	8.45901	7.67031	-2.28774	down
c255778.graph_c0	41.3785	30.7482	38.9753	7.18792	7.18537	5.75069	-2.13421	down
c255808.graph_c1	3.88739	5.49699	3.21142	0.527637	0.87103	0.558117	-2.45005	down
c255822.graph_c0	0	0.103845	0	13.287	3.61709	5.02533	7.71471	up
c255829.graph_c0	63.9976	58.008	48.6055	11.3328	20.0167	8.00264	-1.80485	down
c255829.graph_c1	88.1845	58.1209	63.8717	16.2309	24.9464	17.3166	-1.52261	down
c255834.graph_c1	325.259	336.272	274.337	1.11695	2.51438	0.369212	-7.54128	down
c255863.graph_c0	114.07	141.563	64.1533	3.07095	5.76088	4.06045	-4.41022	down
c255867.graph_c0	3.18304	1.47361	1.66799	0.30092	0.464505	0.0511559	-2.54234	down
c255877.graph_c0	0.587659	0.153177	0.346766	4.25404	2.46248	2.62153	3.51753	up
c255889.graph_c1	7.04317	1.32136	4.57499	16.0871	16.4524	20.8559	2.44733	up
c255959.graph_c0	46.5055	10.0071	28.5519	0.08203	1.99431	2.24514	-3.95737	down
c256066.graph_c1	42.7748	62.9532	49.6467	2.687	2.85155	3.73042	-3.84246	down
c256109.graph_c0	38.5604	14.9326	41.7833	7.37367	9.01222	7.23208	-1.61769	down
c256112.graph_c0	335.398	288.322	434.856	2.79433	31.1141	21.5734	-3.96372	down
c256143.graph_c0	28.0391	43.6991	33.78	228.395	177.62	145.987	2.65015	up
c256149.graph_c0	157.045	566.048	299.581	6.74752	5.42105	9.69075	-5.41129	down
c256157.graph_c0	5.49407	11.0269	7.37542	113.763	47.8984	81.4427	3.56896	up
c256161.graph_c0	1.7197	0.96546	1.54816	139.61	33.1972	93.6318	6.32682	up
c256174.graph_c0	17.394	5.62008	8.9185	0.819755	2.14062	1.10557	-2.59129	down
c256178.graph_c0	36.9395	41.0421	43.7568	4.48162	6.30538	7.48112	-2.47805	down
c256186.graph_c0	0.415405	0	0.428964	6.95392	13.9617	11.0335	5.71885	up
c256193.graph_c0	655.33	166.731	562.849	45.4514	53.8725	104.546	-2.40871	down
c256194.graph_c0	56.3021	42.2919	49.8122	0.134304	0.0604666	0.0532735	-8.87074	down
c256198.graph_c0	2.22636	1.857	2.16765	0	0.621943	0	-2.95653	down
c256199.graph_c0	9.2829	7.61618	8.42786	0.112749	0.304573	0.13417	-5.20178	down
c256199.graph_c1	5.37385	4.74439	4.96747	0	0.52966	0.139995	-4.18435	down
c256207.graph_c0	17.0406	4.25121	11.9828	51.3434	41.43	68.8215	2.6585	up
c256208.graph_c0	28.0468	21.914	25.2251	4.21613	3.15137	2.72777	-2.56739	down
c256213.graph_c0	3.42535	1.85181	3.66816	61.5308	143.733	61.6094	5.27824	up
c256216.graph_c0	1.4364	2.55844	1.65987	0.0309466	0	0	-7.17451	down
c256220.graph_c0	0	0.128081	0.144977	38.7468	24.5369	26.0777	8.58673	up
c256230.graph_c0	28.5749	27.0823	34.9686	9.69118	9.50486	6.02939	-1.51241	down
c256235.graph_c0	83.4234	59.1416	58.4415	2.08384	8.303	5.20748	-3.39374	down
c256236.graph_c0	3.44369	3.20093	2.54965	0.117588	0	0.139929	-4.93157	down
c256257.graph_c0	12.3732	4.39352	14.8428	118.799	94.5363	67.3342	3.5796	up
c256261.graph_c0	0.666126	0.883932	0.562801	439.464	188.284	234.418	8.93548	up
c256271.graph_c0	24.5861	6.07703	16.1336	167.621	195.686	106.483	3.75885	up
c256273.graph_c0	0.0489151	0.044625	0.30307	3.9393	5.20111	1.47479	5.21771	up
c256286.graph_c0	0.04619	0.126417	0	3.13469	1.97583	1.04447	5.28092	up
c256302.graph_c0	86.2211	40.7558	70.6412	221.11	259.622	159.871	2.07671	up
c256313.graph_c0	0.668801	0.388273	0.627846	28.4984	35.7423	18.2657	5.98737	up
c256321.graph_c0	3.3172	4.16603	30.0285	0	0	0	#NAME?	down
c256329.graph_c0	1.88595	1.0395	2.39381	0.319976	0.0960402	0.16923	-2.79477	down
c256330.graph_c0	7.75909	3.99304	25.9447	0	0.0694723	0	-8.59109	down
c256347.graph_c0	0.5776	0.175647	0	22.2998	11.7655	10.3659	6.25092	up
c256347.graph_c1	0.064331	0.234755	0.332154	43.4255	16.9827	18.8416	7.27671	up
c256353.graph_c0	50.845	53.396	51.0938	8.80759	10.2787	11.2164	-2.09087	down
c256370.graph_c0	31.8746	42.9346	31.2168	2.80108	4.84738	3.12492	-3.04664	down
c256372.graph_c0	86.8708	110.208	115.655	356.79	206.571	229.458	1.63519	up
c256375.graph_c0	25.2644	25.1198	32.9419	5.37285	5.12254	5.0773	-2.1131	down
c256382.graph_c0	41.4849	40.8116	53.213	202.985	198.257	154.182	2.35569	up
c256383.graph_c0	0.200078	0.36506	0.206608	42.5454	21.1111	16.2299	6.94643	up
c256390.graph_c1	0.0910621	0.0415377	0.799292	3.46077	2.61541	2.25525	3.64887	up
c256393.graph_c0	4.159	1.15756	6.04176	0.287035	0.086153	0.151808	-3.98813	down
c256406.graph_c0	2.58751	2.91966	1.54693	0.12323	0.416105	0.293284	-2.85956	down
c256424.graph_c0	1.85088	1.21229	2.79342	36.2015	21.7509	84.6768	4.89147	up
c256426.graph_c0	11.5099	6.21534	10.0066	0.727517	1.75839	1.68591	-2.4132	down
c256442.graph_c0	108.603	168.935	111.897	11.1002	15.6471	9.01572	-3.19556	down
c256456.graph_c0	1.8544	1.30349	7.65972	0	0	0	#NAME?	down
c256462.graph_c0	2.46709	2.7141	5.61974	0	0.0886829	0.156266	-5.229	down
c256463.graph_c0	55.6815	54.7191	33.1215	4.99201	13.9555	15.1274	-1.85807	down
c256465.graph_c0	2.13573	1.94841	2.00494	157.327	315.957	129.411	6.94812	up
c256465.graph_c1	0.389851	0	0	35.6292	65.7524	30.4345	8.89793	up
c256476.graph_c0	0.870773	0.585349	4.42498	0	0	0	#NAME?	down
c256489.graph_c0	0.839513	0.574413	1.30037	10.5718	3.59112	6.0265	3.27186	up
c256492.graph_c0	18.2829	46.9166	24.2588	0.554535	0.62416	0.549909	-5.50864	down
c256502.graph_c0	5.26624	3.0525	5.16772	32.1721	30.7945	22.5571	3.03181	up
c256505.graph_c0	5.44034	3.98038	7.28659	21.0559	31.2703	14.5002	2.37006	up
c256535.graph_c0	11.056	2.2414	9.85998	0.151579	1.63786	0.901886	-2.69668	down
c256542.graph_c0	1.06484	0.485724	2.74899	25.855	39.0969	22.9321	4.78995	up
c256546.graph_c0	0.489962	0.391116	0.632443	32.3647	21.1833	15.234	5.87148	up
c256553.graph_c0	24.0392	24.735	25.5819	105.316	103.952	82.8422	2.27401	up
c256558.graph_c0	3.76925	3.47961	3.24356	0.406033	0.0548415	0.918033	-2.73466	down
c256560.graph_c0	1.12249	1.02404	3.20989	0	0	0	#NAME?	down
c256567.graph_c0	63.6583	52.3029	51.5216	172.021	290.605	141.253	2.16944	up
c256568.graph_c0	8.15813	1.0553	14.8999	25.2863	31.177	22.2892	2.18193	up
c256583.graph_c0	68.9476	12.2776	54.8839	4.41221	5.48266	3.83285	-2.86834	down
c256585.graph_c0	3.68607	2.16179	3.94233	0.178683	0.160894	0.0708769	-4.17885	down
c256590.graph_c1	121.602	153.16	104.153	27.2404	27.8118	21.9508	-2.04022	down
c256598.graph_c0	3.97819	1.87513	5.06658	0.0599957	0.567239	0.142788	-3.42117	down
c256600.graph_c0	54.3757	56.5389	50.1755	15.2655	12.0985	12.3107	-1.73801	down
c256615.graph_c0	3.36209	1.93719	2.80182	0.693846	0.57671	0.127026	-2.12605	down
c256630.graph_c0	0	0.457332	0.207064	4.62682	3.18591	7.12524	4.55172	up
c256631.graph_c0	378.397	328.837	300.655	78.0438	130.21	75.9075	-1.5245	down
c256635.graph_c0	0.0457378	0.125179	0.0472307	4.63532	2.51549	1.0835	5.45775	up
c256652.graph_c0	8.72497	13.1936	9.75028	0.973351	0.511261	0.257395	-3.88529	down
c256682.graph_c0	94.7203	104.006	97.3156	25.3504	26.5794	16.6251	-1.80996	down
c256694.graph_c0	44.5737	98.8848	81.4628	2.83225	16.5769	2.49656	-3.08665	down
c256716.graph_c0	3.43665	11.4344	6.40179	0	0	0	#NAME?	down
c256730.graph_c0	1.59874	1.91046	12.8121	0	0	0	#NAME?	down
c256750.graph_c0	0.570532	0.0867489	0.441865	1.76388	3.0797	1.63824	3.0123	up
c256758.graph_c0	35.9007	42.4659	41.3052	237.843	169.635	129.619	2.46933	up
c256780.graph_c0	6.19565	0.794119	3.27825	46.8886	19.9004	23.3774	3.59746	up
c256781.graph_c0	1.30698	0	0.0674821	7.09589	2.47591	6.96633	4.04567	up
c256784.graph_c0	23.3763	6.2024	14.0412	0.365182	1.40383	1.6714	-3.32353	down
c256787.graph_c0	0.120466	0.0549505	0.870789	7.13992	14.2814	5.38323	5.172	up
c256802.graph_c0	37.0635	7.25857	36.4931	93.8933	169.361	85.1019	2.55679	up
c256802.graph_c1	23.6264	6.48719	33.1617	68.5989	142.275	70.0231	2.59066	up
c257127.graph_c0	2.72602	2.45333	3.0052	0.133335	0.405204	0.714	-2.48033	down
c257715.graph_c0	0.57767	1.0423	2.26679	0.0232318	0	0	-6.93966	down
c257822.graph_c0	0.710846	1.01166	1.17448	0	0	0	#NAME?	down
c257829.graph_c2	0.553004	0.488228	2.1	0	0.0218022	0	-6.70836	down
c257995.graph_c0	5.06	4.13392	5.30315	0.136676	0.369207	0	-4.44671	down
c257995.graph_c1	2.25158	1.81935	2.19221	0	0.0786238	0	-5.9393	down
c258026.graph_c0	4.87431	5.31955	5.78607	0	0.0556754	0.0490522	-7.02262	down
c258344.graph_c1	333.8	205.184	282	6.03817	40.0981	8.54622	-3.54253	down
c258350.graph_c0	0.113983	0.207972	0.176555	24.3925	11.2839	11.6598	6.84148	up
c258365.graph_c0	0.847488	0.843447	0.795591	115.274	69.6326	68.6496	6.97636	up
c258460.graph_c0	1004.14	1210.91	1033.47	144.634	190.033	131.938	-2.52466	down
c258465.graph_c0	4.11502	2.0161	2.91158	0.206864	0.745079	0.164111	-2.63128	down
c258467.graph_c0	2.63552	0.724607	0.932037	15.4849	25.5921	14.345	4.08315	up
c258501.graph_c0	14.8443	5.69498	9.18714	0.133432	2.10259	0.317565	-3.13758	down
c258520.graph_c0	104.83	48.2637	93.8683	268.486	165.153	187.803	1.7093	up
c258523.graph_c0	3.43985	3.72324	2.64904	0	0.213768	0	-5.19495	down
c258535.graph_c0	19.0727	18.6934	18.9867	1.32438	1.62109	0.640247	-3.65526	down
c258541.graph_c0	77.9999	56.2323	75.1567	315.886	300.469	187.976	2.29252	up
c258548.graph_c0	8.22076	8.83635	12.1032	207.511	123.75	219.591	4.52846	up
c258559.graph_c0	7.20747	6.96213	7.66162	0.287727	0	0	-5.83285	down
c258595.graph_c0	3.63174	3.31322	6.94018	0	0.255094	0	-5.35686	down
c258622.graph_c0	28.0237	28.1518	16.3651	0	0	0.0693689	-9.98532	down
c258666.graph_c0	0.0669877	0.305563	0.345871	22.1245	12.3625	11.8295	6.27694	up
c258669.graph_c0	49.8693	19.59	39.5597	0.334486	3.6553	1.12173	-4.0266	down
c258692.graph_c0	16.7639	11.2154	16.1069	2.81399	2.85057	3.50559	-1.94969	down
c258703.graph_c0	3.19606	3.58074	0.984323	252.671	91.0749	135.364	6.18315	up
c258715.graph_c0	107.699	113.146	100.143	15.1615	17.2517	14.4453	-2.49624	down
c258718.graph_c0	0.558643	0.441694	2.46134	0	0	0	#NAME?	down
c258722.graph_c0	16.9147	10.3864	14.8636	1.47169	2.28593	2.62695	-2.41552	down
c258729.graph_c0	8.03829	4.03331	3.25109	0	0	0.0721292	-7.61708	down
c258730.graph_c3	808.48	645.989	962.515	4474.92	2842.39	2476.91	2.36985	up
c258738.graph_c1	0.223366	0.950952	0.230656	75.1874	133.038	135.732	8.01598	up
c258738.graph_c2	0.098165	0.402999	0.101369	65.4799	128.133	98.0391	9.01924	up
c258747.graph_c0	0	0.132632	0.150128	4.44648	8.13791	3.94497	6.10647	up
c258749.graph_c0	4.02934	1.07881	5.56288	10.8984	10.4379	10.3281	1.99578	up
c258752.graph_c0	2.98896	1.66269	2.48427	11.9399	7.66247	19.1538	2.73883	up
c258782.graph_c0	3.28376	7.42611	8.02364	0.920708	0.734836	0.647419	-2.7542	down
c258797.graph_c0	4.8884	3.56773	2.56987	0.321699	0.760389	0.478523	-2.53278	down
c258813.graph_c0	23.733	8.48997	14.8977	1.65194	2.66658	1.10276	-2.71577	down
c258815.graph_c0	3.50768	2.61822	1.45828	0.247324	0.111351	0.0981044	-3.73625	down
c258818.graph_c0	728.655	807.294	815.682	150.96	141.538	99.2101	-2.28239	down
c258839.graph_c0	10.3638	9.53426	11.2866	80.3816	75.5723	65.5975	3.14101	up
c258855.graph_c0	11.0267	8.71834	9.01441	43.0706	22.7417	30.6235	2.05717	up
c258890.graph_c1	0.25053	0.380928	0.0862356	2.94705	1.93921	4.76587	3.88026	up
c258920.graph_c0	388.364	300.183	368.183	26.1648	54.6118	34.2191	-2.88369	down
c258922.graph_c0	2.55777	1.82891	1.9274	0.0938289	0.253463	0.148874	-3.36035	down
c258926.graph_c0	27.2075	23.6416	6.78744	79.5615	45.6314	63.4083	1.95269	up
c258941.graph_c0	31.6568	28.4474	32.6901	4.87644	5.75796	7.11678	-2.10702	down
c258944.graph_c0	8.32298	6.21842	9.33556	0.0649242	0.964601	0.695332	-3.49907	down
c258981.graph_c0	5.0101	3.67643	9.67244	0	0	0	#NAME?	down
c259012.graph_c0	179.953	673.938	124.273	0.592122	0.218116	0.0640563	-9.94657	down
c259034.graph_c0	115.256	95.0311	94.8151	2.35644	5.44149	2.98505	-4.51752	down
c259034.graph_c1	26.4936	19.2159	19.5417	0.744512	1.81006	0.354384	-4.1314	down
c259062.graph_c0	5.48877	2.7858	4.35073	0.0349762	0.661376	0.291349	-3.33374	down
c259075.graph_c0	33.9374	27.9751	32.6013	1.18462	4.30775	1.57234	-3.41614	down
c259077.graph_c1	38.662	36.088	50.5142	110.991	83.2626	109.028	1.58241	up
c259085.graph_c0	1.86648	0.520294	4.44373	8.67917	14.7642	6.75515	2.61308	up
c259110.graph_c0	0.946612	3.25645	3.9304	0.017845	0	0	-8.46116	down
c259120.graph_c0	243.207	168.076	179.537	39.2173	62.155	39.7624	-1.74374	down
c259120.graph_c1	76.1166	65.7322	71.7977	11.9232	21.9292	11.3206	-1.92472	down
c259125.graph_c0	7.88713	4.86645	8.45933	0.103432	0.0931349	0.0410277	-6.08816	down
c259163.graph_c0	146.592	202.611	185.644	28.8129	30.1227	19.6009	-2.48377	down
c259179.graph_c0	24.8411	21.1548	23.2299	4.8236	4.3651	4.41982	-2.043	down
c259193.graph_c0	22.2619	19.9262	65.1486	1.9764	1.84809	2.62327	-3.70247	down
c259216.graph_c0	54.0438	69.6916	64.5912	5.08267	12.4551	3.15377	-2.87921	down
c259224.graph_c0	18.8802	15.185	15.7676	1.74264	3.11028	3.70308	-2.27533	down
c259242.graph_c0	8.09394	3.4667	7.73029	0	0	0	#NAME?	down
c259243.graph_c0	24.1227	14.2864	25.0595	38.3216	46.9859	37.619	1.30714	up
c259247.graph_c0	806.448	1404.95	1118.94	122.422	107.673	104.879	-3.06964	down
c259279.graph_c0	21.7853	23.1939	23.3777	2.72322	1.75673	4.30468	-2.72124	down
c259282.graph_c0	235.574	150.665	109.043	2.2423	1.56315	1.72149	-6.17741	down
c259311.graph_c0	10.5273	3.70439	3.72716	0.0272166	0	0.0647749	-7.35796	down
c259314.graph_c0	4.80247	5.19494	6.16361	0	0.503097	0.221624	-4.19769	down
c259319.graph_c0	1.21607	0.144707	0.600583	35.1167	64.4905	55.1676	6.72553	up
c259337.graph_c0	0	0	0	2.17222	4.02235	1.70938	Inf	up
c259403.graph_c2	1.01089	0.39524	0.671066	3.07084	5.38317	2.87677	2.83082	up
c259414.graph_c0	4.29047	0.223667	1.20257	5.93439	11.2365	7.91985	2.5875	up
c259419.graph_c0	48.2722	24.6002	48.9529	0.276748	0.436093	0.329327	-6.50719	down
c259423.graph_c0	1.0797	0.738755	1.02203	30.9923	56.9621	63.4266	6.03261	up
c259452.graph_c0	349.128	442.214	355.068	33.2127	50.5166	52.2475	-2.83841	down
c259461.graph_c0	36.95	21.4633	18.929	0.304745	1.99924	0.310837	-4.52891	down
c259461.graph_c1	26.7626	19.0655	18.0854	0	0.625311	0.466166	-5.61229	down
c259466.graph_c0	7.1262	3.7707	26.4426	0.0429885	0	0	-9.21423	down
c259467.graph_c0	4.81492	3.71684	6.74099	14.7463	19.0686	19.9907	2.14153	up
c259492.graph_c0	40.4307	31.0679	36.1557	148.773	132.43	99.8095	2.15508	up
c259525.graph_c0	49.3355	32.7196	44.2342	10.1778	6.2972	26.3987	-1.31325	down
c259548.graph_c1	15.5228	4.15276	12.2796	1.20329	2.65665	1.07393	-2.26686	down
c259558.graph_c0	25.616	35.4794	21.2976	1.63793	1.2067	3.66197	-3.49829	down
c259559.graph_c0	46.9316	21.6011	32.2673	2.52062	6.29095	2.34744	-2.79721	down
c259591.graph_c0	15.2282	5.11431	9.93628	617.694	456.034	453.003	6.04819	up
c259599.graph_c0	18.5532	13.3681	19.6621	175.536	48.1892	167.387	3.23174	up
c259662.graph_c0	67.5686	52.3318	51.7121	10.4227	16.444	9.82341	-1.91134	down
c259699.graph_c0	0.469131	1.90216	0.161481	296.916	76.8304	89.9735	7.63438	up
c259713.graph_c0	18.0079	11.8449	16.2327	54.0608	37.2082	34.6567	1.79881	up
c259734.graph_c0	248.936	167.552	227.072	15.6706	33.5395	36.9131	-2.60909	down
c259749.graph_c0	37.9822	12.0544	17.9482	1.67131	5.73027	2.4478	-2.40184	down
c259756.graph_c0	1.73178	0.0585148	2.98052	32.6176	22.5765	7.38997	4.26085	up
c259762.graph_c0	45.6408	88.8751	39.698	0.151463	0.204576	0.12016	-8.30677	down
c259766.graph_c0	3.62669	3.44008	27.6539	0.021733	0.029354	0	-8.88661	down
c259795.graph_c0	37.8481	33.9974	51.9108	215.672	182.181	138.982	2.45983	up
c259795.graph_c1	142.936	96.0667	142.512	656.031	505.84	430.487	2.41376	up
c259843.graph_c1	0	0	0	2.19105	7.43844	4.36904	Inf	up
c259899.graph_c0	0.1824	0.221871	0	14.9644	6.68776	6.6778	6.33023	up
c259906.graph_c0	65.2627	28.1243	68.5911	330.46	248.218	352.45	2.89073	up
c259913.graph_c0	3.78325	13.4884	5.97236	42.1425	35.0239	23.9742	2.30386	up
c259971.graph_c0	8.30441	5.9137	5.45992	0.567635	1.31432	1.19013	-2.40003	down
c259983.graph_c0	0.837309	0.671282	1.23145	0	0.0620205	0.0273213	-4.6127	down
c259995.graph_c2	121.51	265.991	132.384	4.77873	4.67949	2.98548	-5.16978	down
c260010.graph_c0	86.8926	21.0208	92.7955	4.4016	15.9579	7.27786	-2.43132	down
c260025.graph_c0	5.57164	8.49585	9.53437	37.596	30.3511	31.8829	2.35849	up
c260025.graph_c1	10.2969	13.1513	14.1965	66.4302	51.2228	44.0505	2.40005	up
c260032.graph_c0	2.78398	3.69158	3.27599	84.889	121.976	109.278	5.27213	up
c260061.graph_c0	0.0181895	0.165942	0.169049	2.63347	2.62324	2.82042	4.7253	up
c260062.graph_c1	18.5082	16.7144	14.5176	49.532	42.4073	73.4769	1.9848	up
c260067.graph_c0	1.17184	3.23959	1.54011	12.6922	9.67816	11.6623	2.68648	up
c260068.graph_c0	2.28517	2.50169	1.9468	20.9879	26.672	40.6004	3.93621	up
c260073.graph_c0	12.3123	9.27683	17.482	0.795789	2.4184	0.591863	-2.97889	down
c260096.graph_c0	0.44968	0.546988	0.567548	14.2868	4.45777	12.7508	4.59608	up
c260129.graph_c0	1.82943	1.95306	1.80875	82.2413	37.5818	71.8804	5.36984	up
c260136.graph_c0	7.81379	10.8412	6.89213	0.147301	0.0663183	0.058429	-6.27709	down
c260148.graph_c0	188.057	153.356	153.021	43.4369	68.128	47.4288	-1.33375	down
c260150.graph_c0	0.10026	0.0457332	0	11.567	15.9908	11.0117	8.34444	up
c260150.graph_c1	0.0826632	0.150827	0.0853613	5.68476	6.971	5.87469	6.07191	up
c260159.graph_c0	1.2025	0.168775	0.0955195	37.6235	63.422	66.1862	7.21471	up
c260173.graph_c0	21.2924	23.3554	20.2961	6.76595	5.57016	6.05773	-1.54703	down
c260176.graph_c0	16.5509	11.1469	70.7774	0.0440483	0.0594945	0.052417	-8.88424	down
c260187.graph_c0	27.8311	22.3138	22.6125	6.18001	7.51241	9.00882	-1.40131	down
c260195.graph_c0	136.444	100.792	104.348	31.8858	47.3104	29.518	-1.3322	down
c260202.graph_c1	6.16055	4.48423	6.22627	0.237212	0.400493	1.34083	-2.8744	down
c260218.graph_c0	0.892	3.08553	8.55869	0	0	0	#NAME?	down
c260231.graph_c0	61.817	35.3139	79.0099	3.32438	2.60297	3.61198	-3.85469	down
c260233.graph_c0	6.20767	4.71936	6.82835	21.2067	27.7086	28.3842	2.43395	up
c260314.graph_c0	0.0791455	0.36102	0.204322	11.387	2.85353	5.49686	5.12859	up
c260330.graph_c0	9.62037	7.8642	8.36061	1.42213	1.33876	1.12822	-2.41847	down
c260334.graph_c0	1.19997	0.640311	2.59517	0	0	0	#NAME?	down
c260335.graph_c0	41.263	38.3763	48.3627	13.6705	13.1558	9.45565	-1.49291	down
c260359.graph_c0	133.426	781.133	375.293	2.27401	3.44946	0.874263	-7.41785	down
c260385.graph_c0	8.016	9.48189	9.23358	114.76	109.309	61.0548	3.72308	up
c260427.graph_c0	32.7803	13.8947	26.7448	2.72833	1.51182	2.2477	-3.13133	down
c260436.graph_c0	49.5856	38.1415	56.0405	8.90371	7.19456	8.00433	-2.24979	down
c260453.graph_c0	3.74867	1.83756	15.0219	0	0	0.0602464	-8.18899	down
c260460.graph_c0	2.99663	1.53777	8.96098	0	0	0	#NAME?	down
c260497.graph_c0	46.4255	37.9838	45.4676	186.256	168.927	171.922	2.33202	up
c260507.graph_c0	21.7955	7.6816	15.3097	1.1301	2.80659	2.60286	-2.42444	down
c260510.graph_c0	247.13	288.403	207.987	1.75937	5.11823	7.56928	-5.49478	down
c260527.graph_c0	77.2376	52.5337	76.1771	18.282	24.0873	20.7476	-1.37769	down
c260529.graph_c0	1.92458	1.79396	1.9442	0	0.35794	0.135154	-3.23024	down
c260572.graph_c0	7.49324	54.5036	21.3313	242.079	141.022	119.448	2.7414	up
c260574.graph_c0	15.7612	16.1519	38.2273	87.2195	89.7452	46.7285	2.05665	up
c260575.graph_c0	28.038	19.8787	31.3626	1.93233	3.9149	4.5989	-2.62792	down
c260578.graph_c0	4.95571	7.07415	3.67254	0.105512	0	0	-6.8787	down
c260581.graph_c0	33.8725	84.9102	55.9335	1.70279	1.6783	1.53342	-4.94291	down
c260583.graph_c0	110.054	102.602	89.8205	18.2975	29.8066	20.593	-1.85259	down
c260592.graph_c0	4.27802	1.58375	3.96948	0.336613	1.13663	0.267044	-2.07402	down
c260598.graph_c0	53.6166	38.2357	43.3352	10.2499	9.95459	15.2175	-1.64739	down
c260624.graph_c0	21.5777	15.2402	8.73312	3.71605	3.70056	2.84811	-1.85265	down
c260644.graph_c0	1.99001	2.62236	8.56237	60.6237	16.935	45.396	3.59057	up
c260648.graph_c0	2.92049	6.19616	5.40041	17.3309	15.8546	18.5028	2.06071	up
c260649.graph_c0	2.63777	1.48761	3.41722	0.694353	0.058615	0.309852	-2.4336	down
c260664.graph_c0	2.41841	2.16217	2.54729	21.0956	23.4684	29.6347	3.66182	up
c260667.graph_c0	2.828	3.76676	2.33624	0.358256	0.345631	0.548126	-2.62966	down
c260668.graph_c0	56.9476	139.195	40.8316	0.518542	0.525283	0.231397	-7.34708	down
c260678.graph_c0	23.7365	8.19863	12.0683	0.948113	0.295519	1.60558	-3.64352	down
c260684.graph_c0	15.1786	17.2959	19.9979	3.68362	3.62489	3.94512	-1.93796	down
c260690.graph_c0	2.91937	3.18726	4.64553	12.6452	14.7983	7.21465	2.0305	up
c260740.graph_c0	118.409	141.602	119.024	37.9127	37.0393	29.2895	-1.58467	down
c260762.graph_c0	127.118	107.232	120.883	21.3985	32.5487	25.9796	-1.8509	down
c260836.graph_c0	1.85633	1.85229	1.97682	61.8352	34.9885	45.5054	4.9444	up
c260847.graph_c0	3.29222	1.70652	2.93608	0.947873	0.0914471	0.322274	-2.14539	down
c260860.graph_c0	47.646	123.351	72.8278	2.25753	2.30547	2.42435	-4.93733	down
c260877.graph_c0	26.8652	33.8264	29.7072	7.26127	6.70635	7.00146	-1.84507	down
c260894.graph_c0	14.2552	5.74637	8.21607	0.149989	2.63361	1.78486	-2.30146	down
c260894.graph_c1	84.0811	36.102	41.2667	7.24781	6.19112	17.8091	-2.09352	down
c260900.graph_c0	9.18144	6.80146	7.09188	0.232624	0.942593	1.46319	-2.89625	down
c260910.graph_c0	0	0.401787	0.113697	62.3679	28.7971	17.5465	7.83265	up
c260932.graph_c0	52.5555	12.4005	45.7706	2.44464	4.17895	2.59091	-3.16228	down
c260936.graph_c1	201.152	172.433	175.187	50.3588	43.8748	46.2875	-1.6678	down
c260944.graph_c0	10.5493	10.367	19.7233	42.5373	35.9198	49.2239	1.97026	up
c260949.graph_c0	19.2769	5.66225	12.7429	0	1.0709	0.471753	-4.23176	down
c260976.graph_c0	0.892825	0.626554	0.780126	2.76547	2.97979	4.69597	2.46725	up
c260978.graph_c0	184.331	114.074	119.678	32.5469	58.1701	31.8483	-1.43717	down
c260979.graph_c0	42.8573	23.6619	28.4413	7.3202	9.35882	6.05112	-1.71444	down
c260995.graph_c0	13.7163	3.92576	7.68376	0	0.0547836	0	-8.39906	down
c261033.graph_c0	0.385814	0.59836	0.398407	25.2058	8.53475	23.4308	5.58566	up
c261055.graph_c0	1.23866	1.31836	7.54132	0	0	0	#NAME?	down
c261083.graph_c0	0	0.291764	0.110084	46.1093	6.90532	24.565	7.6931	up
c261106.graph_c1	7.01369	6.03293	6.00103	15.5035	9.36793	25.8394	1.65784	up
c261125.graph_c0	24.3006	25.6684	23.9621	3.47062	8.40427	4.92649	-1.85707	down
c261166.graph_c0	120.56	53.3669	89.6333	0.921709	2.57877	4.54399	-4.74946	down
c261179.graph_c0	0.279051	0.381866	0.648358	99.6763	103.764	78.9506	8.07981	up
c261188.graph_c0	0.0629053	0	0	41.7801	10.9172	8.26373	10.4636	up
c261208.graph_c1	31.9974	26.9238	20.595	734.125	346.263	858.548	4.86176	up
c261209.graph_c0	38.0859	17.7319	26.8799	2.13722	6.3146	4.82162	-2.30482	down
c261215.graph_c0	191.719	131.915	223.379	23.6184	21.8787	107.324	-1.61197	down
c261223.graph_c0	0.929804	0.0498974	0.734235	8.61148	8.22208	9.83531	4.41609	up
c261250.graph_c0	44.0828	27.6074	37.3338	4.41019	6.22341	7.28465	-2.29927	down
c261271.graph_c0	0.943394	2.02868	0.695847	14.634	15.1948	11.283	3.66834	up
c261292.graph_c0	2.06828	0.154031	1.35121	8.55552	3.97225	9.04471	3.03082	up
c261314.graph_c1	8.77332	6.80991	57.2611	0	0	0	#NAME?	down
c261368.graph_c0	6.70707	1.77522	2.86445	68.2578	42.9595	21.2204	3.98363	up
c261369.graph_c0	55.889	7.55367	41.8188	248.923	338.158	217.918	3.38896	up
c261384.graph_c0	4.56112	0.719756	5.47378	12.5601	10.4559	15.7694	2.27547	up
c261395.graph_c0	96.7145	190.508	99.9176	0.203049	0.438801	0.386601	-8.377	down
c261402.graph_c0	7.86707	8.44363	8.0442	67.8367	40.4393	38.4523	2.89397	up
c261407.graph_c0	4.71375	4.06789	5.39384	0.0576396	0	0.411543	-4.7684	down
c261428.graph_c0	6.83481	1.87061	5.25813	0.154615	0.417667	0.110394	-3.91511	down
c261436.graph_c0	37.2044	42.1001	41.6723	178.952	175.502	126.797	2.28946	up
c261475.graph_c0	0	0	0.231892	2.23519	6.79274	4.7152	6.37676	up
c261492.graph_c0	3.28584	2.63897	3.97311	376.994	305.962	243.951	6.89534	up
c261507.graph_c0	4.5714	3.23329	4.34933	32.2556	36.5984	51.6577	3.60393	up
c261508.graph_c0	0.470087	0.956684	1.26959	46.954	10.7835	28.6967	5.2907	up
c261509.graph_c0	0.0819813	0.59833	0.5926	58.3074	34.3671	29.3077	6.8286	up
c261523.graph_c0	4.8096	3.26451	4.33086	0.0348165	1.12861	0.414313	-2.64912	down
c261534.graph_c1	24.1246	35.803	26.9588	2.92086	7.68258	4.39048	-2.29032	down
c261544.graph_c0	132.435	174.442	162.66	6.89026	8.94149	6.53804	-4.11804	down
c261561.graph_c0	532.617	817.243	575.342	51.2008	54.7179	15.2497	-3.69715	down
c261562.graph_c0	127.817	73.4255	77.0268	17.6357	44.1579	23.4266	-1.37642	down
c261563.graph_c2	226.399	373.708	294.896	36.1595	40.6711	32.5344	-2.78452	down
c261563.graph_c3	178.003	205.991	195.621	31.2377	32.5667	25.4399	-2.41288	down
c261573.graph_c0	47.6804	13.5721	9.29429	0.134616	0	0.080096	-7.99398	down
c261581.graph_c0	2.71684	1.68038	2.71041	11.7919	11.5372	14.6768	2.74423	up
c261581.graph_c1	0.230547	0.490762	0.793572	7.02335	4.22653	5.04773	3.73345	up
c261596.graph_c1	17.5092	13.5508	19.1032	40.1587	34.767	33.5876	1.44284	up
c261603.graph_c0	155.539	133.977	131.238	31.8469	31.6692	24.1624	-1.95329	down
c261607.graph_c0	2.57081	0.0977224	2.98656	15.993	8.77137	9.34271	3.09166	up
c261619.graph_c0	16.4671	22.5344	22.5387	3.57086	2.97718	1.15413	-2.67626	down
c261639.graph_c0	1.43139	0.988212	1.35826	0	0	0	#NAME?	down
c261650.graph_c0	45.0587	20.6047	53.8395	6.35477	2.26596	5.7472	-2.68798	down
c261661.graph_c0	36.2948	45.468	40.4843	5.17046	4.07375	3.13337	-3.01483	down
c261662.graph_c0	294.102	277.911	224.832	74.8787	98.1342	60.9566	-1.4745	down
c261677.graph_c0	20.722	18.3711	20.4548	3.70384	6.47664	4.13206	-1.75029	down
c261682.graph_c0	13.9141	7.22506	12.9224	0.910628	1.55081	1.2721	-2.8418	down
c261696.graph_c0	0.0311934	0	0.0966348	2.1734	1.06747	2.01532	5.84629	up
c261701.graph_c0	0.209449	0.445852	0.432571	197.611	274.415	265.827	9.63959	up
c261720.graph_c1	49.7366	37.4644	54.6409	4.67516	7.69362	3.48511	-2.80909	down
c261722.graph_c1	5.69894	2.04016	5.06553	0.456931	0.969825	0.466066	-2.35442	down
c261741.graph_c0	0.761964	0	0.190748	9.27661	29.3486	15.9868	6.3212	up
c261741.graph_c2	0	0.0490928	0	1.36341	8.35256	6.02621	8.24855	up
c261756.graph_c0	71.1609	45.1066	52.8462	8.20572	14.6129	10.3867	-2.02619	down
c261756.graph_c1	101.334	85.5754	86.1406	11.8748	26.7779	13.8851	-2.07008	down
c261757.graph_c0	0.50927	0.380131	0.478084	57.3934	39.7782	53.5413	7.09725	up
c261783.graph_c0	63.017	11.5239	36.0544	0.256857	3.8162	1.98677	-3.78734	down
c261791.graph_c0	1.01995	0.711554	1.17715	12.4866	6.45276	11.3703	3.71125	up
c261814.graph_c0	104.555	138.741	130.051	9.70084	13.6429	8.50916	-3.27111	down
c261826.graph_c0	17.5689	17.7633	16.4528	4.1826	4.49944	6.18853	-1.54569	down
c261827.graph_c0	24.7294	6.54805	34.1941	1295.13	1464.23	921.337	6.26041	up
c261843.graph_c0	3.9121	1.66553	1.26965	0.0337137	0.22768	0	-4.30502	down
c261848.graph_c0	52.9745	38.2331	51.9988	10.9452	8.70449	13.0563	-1.82499	down
c261853.graph_c1	245.143	468.835	308.642	4.65569	2.51531	8.0585	-5.90648	down
c261856.graph_c0	6.48824	11.2679	9.44459	76.7475	172.353	111.194	3.96842	up
c261856.graph_c1	5.31866	15.685	8.30226	57.8642	140.891	80.1788	3.43202	up
c261856.graph_c2	2.80987	6.29205	5.2756	22.8831	55.5708	37.9028	3.24016	up
c261871.graph_c0	2.6095	2.26727	2.43803	147.606	34.4744	89.9157	5.52683	up
c261874.graph_c0	11.8324	9.24785	10.7658	1.59949	1.85175	1.47609	-2.37493	down
c261898.graph_c0	25.7026	34.0623	28.4517	132.894	100.367	93.7216	2.16209	up
c261909.graph_c1	9.12337	10.4834	9.49307	1.19736	0.170235	0.824908	-3.45985	down
c261912.graph_c0	3.2569	1.14279	3.8067	0.226698	0.131225	0.308306	-3.25694	down
c261933.graph_c0	52.5101	52.4645	49.1872	9.59015	6.91812	12.7739	-2.14319	down
c261955.graph_c0	171.374	136.095	137.254	5.77117	14.2647	4.12058	-3.86595	down
c261989.graph_c0	19.5144	2.32212	24.5321	30.8308	54.7405	56.7394	2.04975	up
c261995.graph_c0	1.83432	2.10853	1.74265	0.099589	0.538046	0.23702	-2.43265	down
c262068.graph_c0	29.3961	15.7923	34.672	0	0.111058	0.0489231	-8.61044	down
c262074.graph_c2	4.3596	1.36851	2.46878	0.0848359	0.45834	0.6562	-2.46605	down
c262087.graph_c0	0.733267	0.0418098	0.331275	14.6387	11.3143	3.89851	5.27199	up
c262116.graph_c1	71.4969	40.5942	48.9541	15.2322	11.0747	16.8173	-1.58484	down
c262127.graph_c0	4.50157	1.80893	3.45871	0.533413	0.327483	0.461641	-2.51541	down
c262129.graph_c0	24.1922	7.79969	15.9304	0.707728	2.99956	1.45205	-2.8303	down
c262139.graph_c0	35.415	21.8023	52.9859	11.0571	10.573	8.44194	-1.49263	down
c262141.graph_c0	0	0	0.0592345	3.42575	6.80035	1.60594	8.19034	up
c262143.graph_c1	20.8051	16.7354	16.5405	42.7934	50.0893	34.6397	1.55132	up
c262154.graph_c0	0.206214	0.564385	0.692071	9.4698	5.16662	8.60437	4.24373	up
c262164.graph_c0	17.4573	14.5261	19.5623	80.545	63.1869	68.2708	2.36047	up
c262165.graph_c0	0.423052	1.7919	0.43686	80.8269	31.5397	80.272	6.26922	up
c262170.graph_c0	1.0332	1.0604	1.11138	0.0389545	0.0526146	0.092711	-3.88598	down
c262171.graph_c0	1.98683	1.33111	3.07752	29.1584	17.6807	18.1514	3.72497	up
c262179.graph_c0	0.510783	0.7169	1.70409	99.7268	48.8369	35.2848	6.35927	up
c262200.graph_c0	23.6519	12.0147	18.3873	0.729609	3.65441	1.12146	-2.92498	down
c262220.graph_c0	7.60051	4.52395	5.45572	25.5389	58.567	28.7442	3.024	up
c262221.graph_c0	13.0511	6.69934	43.0546	0.031492	0	0	-10.4174	down
c262278.graph_c0	1.0967	2.37623	2.21781	44.326	46.075	27.5546	4.64205	up
c262290.graph_c0	11.4989	7.6586	7.53974	1.40435	1.98303	1.32933	-2.17971	down
c262307.graph_c0	79.7908	82.8375	107.114	10.3098	32.6623	9.75482	-2.02309	down
c262313.graph_c0	1.23107	1.16321	1.77067	0	0	0	#NAME?	down
c262316.graph_c0	15.8461	26.8725	21.4992	61.6107	48.1104	37.1977	1.45817	up
c262324.graph_c0	133.027	108.24	115.093	40.6869	34.5968	36.3127	-1.3701	down
c262330.graph_c0	115.388	200.522	142.344	1093.8	928.81	841.925	2.88495	up
c262333.graph_c0	0.0407333	0.111482	0.29444	8.58799	7.31815	4.64927	5.89635	up
c262335.graph_c0	3.92009	3.03442	3.0667	31.8171	10.1144	19.9116	2.93981	up
c262374.graph_c0	234.578	146.582	179.342	51.946	66.452	43.6259	-1.44964	down
c262385.graph_c0	126.089	94.4485	72.4494	0.650554	2.03006	1.36144	-5.90112	down
c262389.graph_c0	0.0629926	0	0	42.921	22.7115	9.4283	10.7582	up
c262413.graph_c0	5.65503	2.58964	8.72506	171.472	68.8434	126.418	4.8311	up
c262468.graph_c0	6.71859	7.11003	7.37398	0.277917	1.21996	1.32288	-2.6754	down
c262469.graph_c0	20.8871	8.95528	18.1773	46.9831	69.0061	39.4585	2.0833	up
c262473.graph_c0	0.0461147	0.462772	0.309529	4.17278	3.52252	3.79865	3.9772	up
c262490.graph_c0	40.9469	62.4755	47.9787	2.26847	2.19582	3.4193	-4.05118	down
c262501.graph_c0	1.11427	2.765	1.15064	0	0	0	#NAME?	down
c262507.graph_c0	27.8485	16.5567	32.2399	48.4794	54.5591	47.7692	1.33351	up
c262525.graph_c0	0.87214	0.380528	0.822293	4.52917	2.40988	2.57234	2.59263	up
c262534.graph_c0	6.3562	1.51009	3.76043	0	1.13289	0.356472	-2.55678	down
c262547.graph_c0	7.43908	3.83116	6.4119	23.1799	30.3184	17.3125	2.37607	up
c262548.graph_c0	321.318	146.239	253.36	3.17594	12.9864	4.81476	-4.72657	down
c262553.graph_c0	156.889	214.908	162.107	26.2043	32.0152	21.1043	-2.48689	down
c262564.graph_c0	8.92285	6.86529	8.02995	0.648515	1.75185	1.35052	-2.37261	down
c262568.graph_c1	0.816864	0.124204	0.210882	12.2577	3.57743	5.20422	4.63844	up
c262570.graph_c0	56.6556	35.4341	35.135	5.06098	10.3801	9.47988	-2.05745	down
c262576.graph_c0	0.915327	0.715756	0.630135	64.5642	33.0813	55.0064	6.36787	up
c262599.graph_c0	107.217	83.7963	73.0043	7.84626	21.437	12.2567	-2.37361	down
c262600.graph_c0	10.91	8.29958	10.3303	1.10391	1.70402	2.81495	-2.13115	down
c262602.graph_c0	275.782	288.984	307.067	42.6816	61.2042	39.5985	-2.30379	down
c262612.graph_c0	46.2715	40.062	51.1816	14.4531	13.2679	13.7496	-1.41888	down
c262635.graph_c0	510.958	443.936	370.458	108.918	132.082	72.198	-1.77095	down
c262643.graph_c1	52.6647	37.1636	49.782	11.1601	13.2582	15.1707	-1.51118	down
c262654.graph_c1	118.813	1032.48	465.439	11127.8	6929.21	3569.82	3.91922	up
c262656.graph_c0	19.8604	4.26718	22.8854	1.67954	2.54072	1.07926	-2.68684	down
c262663.graph_c0	109.059	122.732	120.328	404.539	362.029	229.113	1.80713	up
c262664.graph_c0	0.187418	0.227974	0.70963	4.52237	4.27575	9.61956	4.34383	up
c262665.graph_c0	0.953738	1.26013	3.36213	10.9215	5.86837	18.9812	2.97918	up
c262674.graph_c0	4.54177	1.06857	11.9719	0.02163	0	0	-9.09448	down
c262675.graph_c0	4.1987	3.73703	5.2875	0	0	0.330812	-5.2137	down
c262675.graph_c1	13.7899	7.59651	9.19003	0.558124	0.807684	0.711601	-3.55373	down
c262676.graph_c0	56.8145	50.6475	89.2355	4.16733	12.0249	14.9223	-2.3803	down
c262690.graph_c0	14.7418	10.8036	15.0271	1.66742	4.60362	3.79335	-1.70878	down
c262721.graph_c0	58.8894	47.8781	50.2996	4.46248	8.76701	6.92895	-2.67044	down
c262728.graph_c0	12.1278	7.69678	5.15465	0.667986	2.01927	0.794896	-2.52714	down
c262738.graph_c0	294.257	332.785	193.251	2.47573	3.00949	1.76765	-6.55442	down
c262738.graph_c1	4.58075	4.53466	4.73027	0.352764	0.119117	0.629679	-3.42812	down
c262740.graph_c0	3.26309	2.66537	4.97603	49.0967	35.6144	96.5435	4.33604	up
c262762.graph_c0	2.84239	2.67954	1.32083	97.4357	87.0792	120.896	5.71265	up
c262775.graph_c1	351.068	1186.49	377.66	1.82654	0.345385	0.521654	-9.28708	down
c262784.graph_c0	0	0	0	9.07034	9.78817	5.17425	Inf	up
c262795.graph_c0	72.1147	132.445	99.3846	18.0001	13.8749	15.1436	-2.45758	down
c262798.graph_c0	3.56773	1.16244	3.72804	12.798	10.7972	7.59189	2.31029	up
c262799.graph_c1	20.1871	2.70453	8.94094	0	0	0.0506694	-9.07485	down
c262803.graph_c1	59.3552	77.0705	48.3585	4.43929	18.0334	6.68342	-2.40909	down
c262813.graph_c1	0.738891	0.319304	0.24095	2.88553	1.56846	1.59125	2.57504	up
c262816.graph_c0	46.9671	56.832	49.4748	11.3422	15.9655	10.8953	-1.72968	down
c262818.graph_c0	633.039	559.495	520.518	99.3321	168.485	108.34	-1.89119	down
c262819.graph_c0	35.7116	22.5323	28.7241	244.885	224.266	153.771	3.19276	up
c262822.graph_c0	0.618608	0.282176	0.1597	5.27106	8.63154	11.1018	4.8414	up
c262841.graph_c0	48.0517	25.3404	41.9624	3.646	8.53935	6.64653	-2.27789	down
c262855.graph_c0	5.44538	3.7989	3.8275	9.02658	16.8338	11.5792	1.82707	up
c262861.graph_c2	2384.18	5859.19	4793.56	22.3506	12.9249	170.651	-5.91137	down
c262866.graph_c0	11.0811	8.2163	14.3149	0.0399481	0	0	-9.26015	down
c262866.graph_c1	7.13319	5.18959	9.79028	0	0	0.0972267	-7.69377	down
c262868.graph_c0	8.91762	1.8163	7.62394	0.48791	1.11524	0.401959	-2.74234	down
c262876.graph_c0	11.3544	6.83106	10.3624	1.69386	1.01265	0.892187	-2.61953	down
c262877.graph_c0	19.1017	19.4733	29.118	100.415	74.4094	67.843	2.173	up
c262886.graph_c0	144.856	211.904	174.144	6.487	9.58641	6.99292	-4.27072	down
c262891.graph_c0	24.5328	21.2849	20.6804	4.43979	4.95643	4.25899	-1.98696	down
c262904.graph_c0	2.4877	1.89127	1.76612	0.0937935	0	0.279033	-3.86289	down
c262929.graph_c1	24.8422	17.5887	21.7692	48.1038	98.0764	72.5918	2.08112	up
c262934.graph_c0	7.26198	2.97597	5.09291	151.699	50.9269	68.5364	4.54194	up
c262959.graph_c0	0.579616	0.279943	0.422495	12.8959	29.6275	14.2079	5.83322	up
c262964.graph_c0	28.5682	16.5275	26.3609	0.745135	1.16126	0.477455	-4.52904	down
c262965.graph_c0	77.5532	63.8603	110.849	0.594348	1.43351	1.36402	-5.91132	down
c262968.graph_c0	13.3802	9.18132	8.63557	0.3914	0.317191	0.621016	-4.28471	down
c262977.graph_c0	21.3082	12.7103	18.4646	1.31462	2.18537	3.2491	-2.66972	down
c262984.graph_c0	14.1085	4.23159	9.30019	1.01431	1.51172	0.374592	-2.81063	down
c262997.graph_c0	12.6144	24.3007	30.2327	1.32725	0.71707	1.074	-4.15441	down
c263009.graph_c0	30.8769	22.2268	23.5091	8.56258	8.74899	7.11272	-1.32892	down
c263018.graph_c0	50.7586	21.2684	46.417	3.21016	3.09703	3.27433	-3.25594	down
c263019.graph_c0	38.5201	10.4171	28.035	2.22939	1.85302	2.806	-3.10265	down
c263034.graph_c1	772.042	641.763	595.535	95.7165	185.311	130.944	-1.99586	down
c263062.graph_c0	13.8655	12.6992	20.8006	512.379	370.278	297.31	4.98939	up
c263067.graph_c0	12.1441	10.713	12.804	56.1649	36.2809	25.9567	2.07238	up
c263087.graph_c0	27.4725	21.7187	26.9768	175.462	128.228	129.081	2.83179	up
c263090.graph_c0	4.52716	4.02353	4.58445	13.3202	11.9227	31.1042	2.33707	up
c263103.graph_c0	4.663	2.6375	1.54087	0.295359	0.512911	0.301263	-2.68118	down
c263142.graph_c0	25.3655	17.8352	26.8402	121.118	75.4524	90.6104	2.37552	up
c263152.graph_c0	183.642	245.17	208.405	10.7796	24.1946	12.1202	-3.48749	down
c263169.graph_c0	25.9972	14.3997	24.3289	3.5006	6.66668	5.79029	-1.68567	down
c263170.graph_c0	3.54776	2.17252	3.11152	7.73981	8.55318	17.6356	2.22041	up
c263172.graph_c0	170.495	170.939	117.836	16.5296	37.0927	9.60269	-2.55599	down
c263173.graph_c1	84.0488	31.7382	35.9779	113.244	133.138	85.2536	1.50103	up
c263174.graph_c0	6.60323	2.8378	4.56462	0.197523	0.466877	0.4701	-3.29741	down
c263177.graph_c1	7.78865	3.05848	8.95207	0	0.827748	0.437567	-3.59955	down
c263179.graph_c0	12.6656	4.76601	3.95194	0.0274838	0.77955	0.163527	-4.09174	down
c263180.graph_c0	2.79207	1.41511	2.75506	0.0561435	0.985805	0.0668102	-2.23557	down
c263188.graph_c0	3.36115	2.3731	3.71231	29.171	35.471	17.4982	3.48508	up
c263193.graph_c0	9.69326	3.17199	12.4577	0.0476692	0.965777	0.453807	-3.71094	down
c263209.graph_c0	30.7835	24.5025	25.9213	4.6425	5.63921	5.82115	-2.04204	down
c263236.graph_c0	20.3562	24.4577	22.8067	80.4207	78.5799	60.1347	1.98291	up
c263241.graph_c0	0.250465	0.533162	0.25864	82.4207	69.1814	66.0758	7.90439	up
c263241.graph_c1	0.0401571	0.0732702	0	25.3632	13.644	15.7828	9.04979	up
c263241.graph_c2	0.224562	0.46095	0.521756	53.8986	35.2674	43.948	7.05016	up
c263250.graph_c0	43.9037	20.6021	30.1376	0.646898	3.80335	0.996214	-3.74189	down
c263256.graph_c0	13.025	2.11821	3.56721	0	0.207637	0	-6.01785	down
c263261.graph_c0	74.5562	49.4904	56.4059	12.3779	16.2317	19.6226	-1.60981	down
c263294.graph_c0	462.618	485.205	347.296	81.0916	135.349	71.9986	-1.88704	down
c263299.graph_c0	5.2434	6.40098	7.08955	116.601	71.3679	53.2106	4.00513	up
c263302.graph_c0	23.3094	7.43389	24.8078	2.67322	7.22125	3.4258	-1.64516	down
c263323.graph_c0	11.6626	24.042	22.9878	160.074	114.78	171.583	3.15983	up
c263329.graph_c0	16.4136	9.44149	14.635	2.74378	4.22959	2.98115	-1.67643	down
c263336.graph_c0	1070.57	557.636	491.386	21.954	22.6232	79.3717	-3.86613	down
c263337.graph_c0	65.3981	49.4229	87.6168	264.645	149.258	163.047	1.86856	up
c263346.graph_c0	132.367	102.091	114.142	25.5477	23.3769	26.668	-1.90277	down
c263348.graph_c0	6.63328	3.39626	8.21276	13.2295	17.9927	12.536	1.6443	up
c263357.graph_c0	0.0404432	0.0737922	0.167053	1.90298	2.61972	2.22098	4.91249	up
c263361.graph_c0	0.460389	0.240006	0.373541	14.4617	4.30045	11.6145	5.16437	up
c263365.graph_c0	627.214	954.67	658.031	7.4758	5.99985	4.16872	-6.72435	down
c263386.graph_c0	1.44146	0	0.55819	6.52166	6.27611	9.11883	3.91101	up
c263398.graph_c1	30.3188	21.3076	22.4498	4.97118	3.51878	8.0668	-1.89471	down
c263420.graph_c0	7.35861	1.29933	7.47623	0	0.290113	0.0426002	-5.12957	down
c263425.graph_c0	0.596293	0.226665	0.615756	4.00179	2.85437	3.69196	3.26019	up
c263436.graph_c0	0.956778	1.77301	1.63639	0	0.0730845	0.0643903	-4.79793	down
c263448.graph_c0	7.52707	7.95284	8.38735	40.2642	26.443	35.9638	2.38915	up
c263455.graph_c0	20.4372	14.2105	16.7965	2.87438	4.02265	6.42886	-1.67847	down
c263457.graph_c0	12.0202	12.4434	13.5089	36.8962	31.5369	42.2203	1.81888	up
c263474.graph_c5	9.75544	3.50431	9.31831	19.4754	16.9901	23.1099	1.77393	up
c263476.graph_c1	10.9674	1.78064	6.86242	0.0420512	0.851957	0.550445	-3.36667	down
c263478.graph_c0	126.203	67.9082	85.1522	24.2846	33.3717	30.2406	-1.33876	down
c263502.graph_c0	18.7282	30.1401	25.1658	1.38402	1.37085	2.89134	-3.52072	down
c263508.graph_c0	20.9557	25.252	16.5705	0.895848	1.31082	2.04326	-3.68519	down
c263518.graph_c1	0.541896	0.247185	0.839375	10.8489	3.43564	9.26315	4.23877	up
c263535.graph_c0	9.97129	7.22669	6.24263	1.16321	1.27387	0.635986	-2.59877	down
c263542.graph_c0	29.86	39.1787	41.6759	0.894911	1.62713	0.737262	-4.78694	down
c263543.graph_c0	15.2933	11.4606	12.2782	0.570264	2.10531	3.52876	-2.42388	down
c263544.graph_c0	394.775	281.874	312.651	83.0354	134.899	76.3423	-1.42126	down
c263548.graph_c0	1.89091	0.548885	1.74553	42.1794	9.76933	27.6725	4.66027	up
c263572.graph_c0	0.199285	0.303011	0.205789	42.4369	12.9087	19.6705	6.99095	up
c263579.graph_c0	0	0	0.0489052	4.45682	1.09975	3.26374	7.99437	up
c263583.graph_c0	44.2682	48.7388	35.7939	313.243	258.978	236.004	2.92236	up
c263585.graph_c1	3.42286	1.46802	12.4203	0.0185094	0	0.014684	-8.60372	down
c263587.graph_c0	4.29355	2.41751	19.9169	0.0303523	0	0	-9.22136	down
c263587.graph_c1	6.74147	2.69531	28.8445	0.0243034	0.0328258	0	-8.84962	down
c263594.graph_c0	8.93881	13.425	10.1725	1.04545	1.48637	1.24407	-2.86802	down
c263598.graph_c0	563.423	526.436	440.307	77.0089	177.106	107.972	-1.79881	down
c263613.graph_c0	4.07464	1.2138	3.4348	10.5343	12.8563	6.89466	2.22191	up
c263619.graph_c0	1.57606	1.13284	3.7975	13.1376	7.58814	13.0109	2.74562	up
c263621.graph_c0	2.32133	0.917688	2.3172	61.8948	25.5337	75.5705	5.22576	up
c263621.graph_c1	2.3793	1.51372	2.32764	122.038	49.8555	107.368	5.81726	up
c263625.graph_c0	38.5908	18.7519	46.562	10.8435	11.1209	7.56719	-1.41819	down
c263638.graph_c0	13.0909	9.96384	16.937	38.1191	45.0679	42.7798	1.98628	up
c263645.graph_c1	102.427	80.0355	104.74	462.307	435.871	315.343	2.417	up
c263670.graph_c0	1739.72	2005.7	835.283	3.7398	1.71381	1.50993	-9.09534	down
c263673.graph_c2	52.7929	30.6926	33.9659	2.44629	10.0042	6.95421	-2.29154	down
c263678.graph_c0	3.64233	2.06019	2.93375	12.9197	20.9669	11.8837	2.76077	up
c263679.graph_c0	4.7752	0.544549	4.3587	11.0338	6.66986	12.1201	2.05627	up
c263686.graph_c0	24.9154	15.687	20.0341	64.4147	69.2346	41.6732	1.88519	up
c263694.graph_c0	28.3387	35.7485	31.3971	5.4526	4.16628	7.34132	-2.25783	down
c263702.graph_c0	7.725	6.68295	9.58174	164.348	145.689	145.52	4.56937	up
c263707.graph_c1	11.4249	10.8733	5.68044	0	0	0	#NAME?	down
c263712.graph_c0	5.37821	2.69456	7.10152	0.23934	1.34695	0	-2.80563	down
c263714.graph_c0	2.12593	0.517194	0.951305	22.1865	10.6529	7.47795	3.92948	up
c263717.graph_c0	888.509	2098.31	1241.66	26.8018	17.4858	33.3928	-5.59463	down
c263720.graph_c0	27.0495	45.8392	45.5695	10.2074	5.77686	8.68233	-2.00745	down
c263722.graph_c0	47.9957	18.1474	36.465	233.201	235.786	123.409	2.93978	up
c263728.graph_c0	5.44316	3.90512	27.1219	0.047819	0	0	-9.02943	down
c263735.graph_c0	39.2015	25.2859	37.6585	91.3166	66.0793	68.184	1.48906	up
c263742.graph_c0	21.2651	8.36918	18.4184	1.90516	6.91098	2.72055	-1.66531	down
c263746.graph_c0	49.8339	47.9217	52.4158	11.5372	12.8792	11.5203	-1.76726	down
c263748.graph_c0	37.4225	25.3189	13.4432	1.78024	5.83222	4.55245	-2.38617	down
c263752.graph_c0	26.6645	23.5865	30.5756	53.6338	46.2581	61.0309	1.29048	up
c263755.graph_c0	5.10286	2.05559	7.16276	8.5952	11.1773	16.2462	1.692	up
c263759.graph_c0	414.316	740.048	359.963	0.867026	0.93685	0.412701	-9.17552	down
c263759.graph_c1	13341.2	40138.4	17020.7	53.39	20.6732	24.3808	-9.29237	down
c263773.graph_c0	18.4573	15.1146	17.4917	138.1	132.338	83.8943	3.12884	up
c263776.graph_c1	31.8412	27.1328	31.2667	8.88226	6.62519	5.73188	-1.76245	down
c263781.graph_c0	36.9324	47.313	35.6238	7.77283	9.82479	10.7335	-1.84573	down
c263784.graph_c0	19.4101	16.5758	20.1047	108.804	73.8759	54.8122	2.42204	up
c263786.graph_c0	22.1462	14.065	18.4712	142.781	120.134	105.98	3.09678	up
c263792.graph_c0	39.1346	166.163	185.821	6.56253	11.4088	2.31961	-3.97458	down
c263793.graph_c0	20.4525	9.39868	9.72842	46.0609	43.0847	79.4855	2.38779	up
c263801.graph_c0	24.3391	20.0853	25.7592	48.0226	57.8887	41.7044	1.39747	up
c263809.graph_c0	34.3344	21.9506	29.3421	304.772	302.748	282.606	3.71086	up
c263813.graph_c0	6.92102	3.61856	10.9085	0	0.24733	0.130745	-5.46476	down
c263819.graph_c0	159.581	182.496	185.126	931.477	676.833	749.983	2.44698	up
c263820.graph_c0	30.8191	18.0611	21.818	1.54302	5.08318	4.47848	-2.37191	down
c263825.graph_c0	1.49318	0.482454	0.77096	20.1263	11.2918	14.504	4.44741	up
c263846.graph_c0	35.8081	36.8246	31.1469	12.2085	11.8171	7.3956	-1.42292	down
c263848.graph_c0	1.55402	0.741084	0.401186	7.15876	8.54679	10.5725	3.57647	up
c263850.graph_c0	58.0669	68.5505	36.6029	0.640767	0.576975	0.720145	-6.17105	down
c263863.graph_c0	28.7697	53.7674	36.8825	285.746	181.853	170.018	2.66147	up
c263865.graph_c1	5.65465	3.18303	5.65286	0.0816498	0.0367605	0.0971623	-5.74879	down
c263866.graph_c0	7.78102	8.57959	11.0409	44.9801	34.242	33.5139	2.35142	up
c263869.graph_c0	33.2318	24.1714	32.179	1.36219	2.89779	3.44462	-3.25739	down
c263887.graph_c0	39.9513	11.6125	30.4191	2.55482	5.54989	3.95227	-2.37483	down
c263894.graph_c0	148.101	204.224	160.165	16.4876	23.1468	19.5717	-2.86717	down
c263897.graph_c0	22.6137	14.3423	18.1015	91.8983	55.6139	85.0766	2.39934	up
c263902.graph_c1	34.217	30.0539	23.314	3.41813	5.26095	2.93241	-2.61826	down
c263903.graph_c0	33.6951	33.5668	42.0024	188.818	105.38	103.34	2.19075	up
c263927.graph_c0	910.192	600.465	733.518	150.249	263.706	169.155	-1.61564	down
c263931.graph_c0	39.7061	37.99	30.0551	5.5717	6.74968	9.84287	-2.04231	down
c263936.graph_c0	6.30805	2.76114	6.18496	44.1935	59.8853	51.8007	3.72411	up
c263945.graph_c0	4.18054	3.92497	4.86185	20.6036	16.8162	21.3277	2.47573	up
c263945.graph_c1	6.36171	9.37121	7.5638	32.189	24.5024	42.9237	2.31696	up
c263951.graph_c0	12.9445	6.29279	29.5091	152.472	116.6	213.706	3.68734	up
c263961.graph_c0	287.108	244.868	231.98	28.0817	32.5486	24.828	-2.85795	down
c263965.graph_c0	7.529	4.29292	9.56083	99.3374	71.8732	37.7693	3.69887	up
c263966.graph_c0	3.21787	3.8195	4.75211	33.8452	20.7212	24.5527	3.04947	up
c263971.graph_c0	12.767	5.28982	28.1253	238.367	68.0055	166.286	3.77822	up
c263975.graph_c0	3.12437	1.70326	4.64279	0.0344774	0.18627	0.205139	-4.1526	down
c263993.graph_c0	31.1342	12.3538	26.9986	5.90602	7.65614	5.41244	-1.50566	down
c263996.graph_c0	67.9277	46.3534	54.8578	14.0115	24.1655	19.1654	-1.24787	down
c264001.graph_c0	16.262	7.38833	12.1765	0.879382	2.77142	0.906928	-2.59036	down
c264004.graph_c0	6.95296	4.43405	38.9434	0.0407218	0	0.0242293	-9.15347	down
c264006.graph_c0	72.8768	115.199	64.7764	2.07697	3.28515	1.33335	-4.98829	down
c264019.graph_c0	127.462	196.108	227.776	19.0019	23.6756	18.3175	-2.89435	down
c264026.graph_c1	6.05169	3.93571	5.75423	16.6991	17.1358	17.6136	2.03818	up
c264032.graph_c1	6.20969	5.16151	5.77113	0.187299	0.927585	0.445767	-3.15376	down
c264033.graph_c0	5.31869	4.34145	4.85634	114.441	41.7392	63.9323	4.24795	up
c264040.graph_c0	108.109	82.2712	123.167	28.8196	22.918	23.0432	-1.73239	down
c264043.graph_c0	166.905	142.906	114.027	726.311	948.458	635.074	2.74172	up
c264051.graph_c0	63.3481	74.2999	50.0807	0.211854	1.8395	1.11646	-5.65967	down
c264058.graph_c0	6.50515	4.3976	7.58737	0.16939	0.285987	0.554325	-3.92151	down
c264099.graph_c0	7.49208	5.26816	7.27396	0.765774	0.821359	0.562839	-2.87512	down
c264103.graph_c0	103.884	64.7129	79.5814	12.3925	34.5551	13.8991	-1.68265	down
c264121.graph_c0	16.8062	14.4272	15.9085	37.8074	39.7966	43.3567	1.65188	up
c264121.graph_c1	17.2763	12.6357	15.1617	44.4628	48.6296	43.7932	1.92025	up
c264124.graph_c0	16.9519	13.9207	22.2137	82.1091	59.4512	47.542	2.18637	up
c264144.graph_c0	63.3365	36.6143	52.6517	12.1246	15.4428	19.8088	-1.37654	down
c264149.graph_c0	6.68011	2.64406	6.35067	0.287839	0.604761	0.418642	-3.20137	down
c264152.graph_c0	23.3546	18.5037	22.6501	85.6674	63.4255	86.9684	2.1753	up
c264153.graph_c1	0.100928	0.920763	1.45911	4.99253	7.68894	2.75317	2.94675	up
c264161.graph_c0	0.172472	0.288467	0.534305	60.0329	27.0867	16.993	7.07978	up
c264163.graph_c0	57.2164	39.35	47.5241	7.73333	11.8182	6.5239	-2.12806	down
c264173.graph_c0	19.5978	8.11685	10.8947	0.489574	0.955141	0.517856	-3.93124	down
c264173.graph_c1	14.2105	3.95321	5.06694	0.115325	0	0.411705	-5.21618	down
c264202.graph_c0	38.5319	23.5237	33.4232	7.61405	12.9823	11.4828	-1.25117	down
c264204.graph_c0	13.1283	9.72304	8.15783	0.0259943	0.842632	0.123732	-4.63426	down
c264250.graph_c1	0.269808	0	0.278614	1.05794	1.09918	1.35578	3.15034	up
c264256.graph_c0	19.3118	24.4407	23.7259	118.328	82.8839	65.8768	2.28282	up
c264267.graph_c0	38.5053	55.9841	53.4419	171.762	160.553	144.062	1.95758	up
c264273.graph_c0	7.07685	4.65043	3.89191	41.6604	17.5303	37.1086	2.91884	up
c264303.graph_c0	3.14527	1.20047	4.27533	0.0290414	0.156901	0.0345589	-4.85386	down
c264312.graph_c0	1.70275	0.388353	1.55545	5.95566	5.52282	3.73752	2.50544	up
c264334.graph_c0	3.74411	3.61375	2.63358	0	0.198955	0.175287	-4.52587	down
c264340.graph_c0	0.048734	0.155609	0.100649	16.6911	19.8936	112.719	8.99706	up
c264343.graph_c0	7.75086	3.69198	7.79136	0.0930998	0.461071	0	-4.674	down
c264368.graph_c0	0.130066	0	0.223852	1.53	2.43744	3.96816	4.92438	up
c264376.graph_c0	1.49808	1.26156	1.54697	7.09064	5.42232	7.94145	2.54209	up
c264392.graph_c0	19.4333	12.2533	15.7971	4.40444	1.87861	4.5713	-1.82115	down
c264398.graph_c0	8.09345	4.76771	7.73677	0.125546	0.678283	0.348596	-3.82076	down
c264402.graph_c0	16.4833	17.1068	20.0562	59.8923	45.1713	41.4143	1.76036	up
c264431.graph_c0	1.55574	1.16698	1.60652	0	0.211266	0.0744533	-3.59939	down
c264434.graph_c0	5.86446	28.8732	17.4106	142.354	130.299	132.473	3.12831	up
c264442.graph_c1	2.2209	1.17001	4.39297	9.56693	9.21342	8.72366	2.22166	up
c264465.graph_c1	2.64993	4.51694	2.16033	0	0	0.150179	-5.96268	down
c264479.graph_c0	49.5549	31.5871	52.6283	10.1645	10.7627	8.11351	-1.8475	down
c264494.graph_c0	43.1576	21.9265	40.7066	232.031	132.609	111.148	2.56102	up
c264514.graph_c0	6.99885	6.29572	4.59919	0.177148	0.059817	0.316207	-4.80724	down
c264524.graph_c0	12.4908	10.721	8.5481	1.23726	1.40013	1.94984	-2.53826	down
c264534.graph_c0	21.2932	14.7914	25.4128	36.6774	76.142	52.1765	1.76122	up
c264540.graph_c1	6.78659	20.3744	11.1334	0.087106	0.117651	0	-7.27928	down
c264560.graph_c0	24.033	11.5667	18.9695	2.37098	5.06187	4.12598	-1.89849	down
c264561.graph_c0	1.20332	1.06964	1.11515	0.0558384	0.452514	0.0664471	-2.22144	down
c264571.graph_c0	155.107	124.942	188.903	44.7121	51.7821	38.3014	-1.46189	down
c264579.graph_c0	28.5145	12.4363	42.3167	3.2441	7.23488	2.828	-2.22439	down
c264590.graph_c0	0.633794	0.26983	1.26533	11.0112	19.7267	7.27957	4.57752	up
c264606.graph_c0	29.5575	32.5567	29.6941	125.176	72.8089	97.6399	1.96584	up
c264614.graph_c0	14.3605	14.4771	14.8915	34.8336	34.2908	27.7427	1.44745	up
c264630.graph_c0	25.6239	19.0437	25.7848	3.75715	4.03192	7.41078	-1.93758	down
c264644.graph_c0	1.96204	2.49711	3.1767	119.938	42.6304	85.0296	5.31511	up
c264644.graph_c1	0.710762	1.10232	0.587168	67.466	18.6765	32.833	5.87408	up
c264647.graph_c1	0.918069	1.15163	1.65906	69.6085	40.3468	39.5425	5.65156	up
c264652.graph_c0	7.76336	2.24792	8.26074	27.8855	13.531	23.3702	2.23339	up
c264661.graph_c1	1368.78	846.153	734.337	5.05305	14.6914	9.58578	-6.35024	down
c264675.graph_c0	85.0015	67.2385	65.3793	4.26001	8.05539	9.33463	-3.06531	down
c264695.graph_c0	17.5511	12.1178	12.6683	2.0257	3.46565	4.46756	-1.8154	down
c264697.graph_c0	31.0453	25.6907	35.1793	0.248601	0.895405	0.394443	-5.57402	down
c264706.graph_c0	1.31313	0.665535	1.22685	0.132024	0.152845	0.201994	-2.38668	down
c264709.graph_c0	191.415	270.783	249.504	13.5595	17.5023	26.128	-3.41621	down
c264716.graph_c0	1.70327	0.764991	2.273	24.1382	16.6216	11.7944	3.89247	up
c264724.graph_c0	6.80966	8.31315	8.63748	41.7261	33.6993	51.794	2.6774	up
c264732.graph_c0	22.8058	11.1819	26.0746	82.3935	67.5329	65.0163	2.22137	up
c264740.graph_c0	31.4785	18.8479	30.0349	76.2113	84.1941	47.9401	1.74456	up
c264745.graph_c0	2.49567	8.40055	14.3075	108.318	51.1688	46.1937	3.35774	up
c264750.graph_c0	6.68535	5.99903	5.31914	0.09917	1.4734	0.94409	-2.58214	down
c264754.graph_c1	193.642	217.062	254.619	65.0376	54.9115	57.6526	-1.61133	down
c264784.graph_c0	150.941	102.087	104.742	2.12676	3.76788	2.23501	-5.13766	down
c264799.graph_c0	5.3638	1.29824	4.63456	0.346681	0.133786	0.353611	-3.36592	down
c264805.graph_c0	796.966	556.564	788.894	42.5637	94.2253	55.1573	-3.14764	down
c264807.graph_c0	58.161	28.6188	78.8652	115.639	125.891	111.595	1.47632	up
c264811.graph_c0	0.432275	0.295772	1.52515	3.84633	2.90574	8.33961	3.09026	up
c264819.graph_c0	218.795	163.314	152.275	0.938021	2.92983	0.697647	-6.53208	down
c264819.graph_c1	3.71981	2.07993	3.90318	0	0	0.0646038	-7.08433	down
c264820.graph_c0	58.4606	41.9515	51.7799	7.13686	8.47108	5.66186	-2.50407	down
c264821.graph_c0	6.24708	3.47588	3.04827	22.8596	96.1091	54.1098	4.07161	up
c264824.graph_c0	174.289	161.497	202.463	8.75688	5.37619	6.52979	-4.38919	down
c264828.graph_c0	7.24587	2.44654	5.51192	9.33318	10.2739	13.7164	1.49264	up
c264841.graph_c0	6.58422	4.94433	7.16914	0	0	0	#NAME?	down
c264849.graph_c0	184.192	111.728	147.828	25.935	48.5111	25.0387	-1.8092	down
c264850.graph_c0	3.16941	2.60858	4.4824	0.685803	0.168416	0.48224	-2.60604	down
c264852.graph_c0	25.5701	25.0575	17.886	4.26143	4.28785	9.05302	-1.74865	down
c264859.graph_c0	9.03548	11.7845	17.6241	111.253	79.7546	39.8539	2.93844	up
c264865.graph_c0	8.05364	7.22619	10.3728	0.560576	0.811233	0.571783	-3.39914	down
c264873.graph_c1	6.06361	6.50801	7.61206	0.537919	1.4531	0.256047	-2.82373	down
c264877.graph_c0	111.342	131.75	111.325	26.2441	31.3968	22.8	-1.86341	down
c264896.graph_c0	21.0809	7.08549	11.2338	0.146923	3.04281	0.815905	-2.90949	down
c264898.graph_c0	0.16264	0.385778	0.470257	7.21125	3.02138	12.259	4.67022	up
c264899.graph_c0	326.868	179.275	231.708	60.5476	100.424	74.0669	-1.31456	down
c264900.graph_c0	16.3322	11.7881	18.73	50.9805	36.4396	36.1664	1.74678	up
c264902.graph_c0	26.8626	8.48189	16.6642	2.04312	6.49311	3.3609	-1.74185	down
c264902.graph_c1	20.3264	6.89031	14.918	0.871478	3.46927	3.11115	-2.15133	down
c264914.graph_c0	2.37601	0.938226	2.70991	36.1325	28.5623	19.8567	4.2312	up
c264924.graph_c1	8.53937	9.38531	9.65129	54.3629	38.9113	27.8024	2.4491	up
c264935.graph_c0	8.34092	3.73105	4.05652	0	1.4469	0.289722	-2.84984	down
c264941.graph_c0	34.1814	25.4115	22.5697	5.39039	9.43969	9.95354	-1.45673	down
c264944.graph_c0	35.9886	77.2126	62.4476	427.399	268.649	233.656	2.66015	up
c264947.graph_c1	2.51905	4.82376	3.96629	32.7242	31.3054	14.9589	3.08046	up
c264965.graph_c0	68.9102	53.9206	62.48	7.80043	11.8527	12.7053	-2.22994	down
c264965.graph_c1	124.845	85.3975	89.2313	10.2743	22.0861	19.2865	-2.2428	down
c264965.graph_c2	63.4519	56.3022	57.7151	5.82478	11.0517	12.7626	-2.32184	down
c264982.graph_c0	28.5408	19.3647	28.2629	6.81331	7.30358	8.95716	-1.4093	down
c265006.graph_c0	21.0429	17.5846	27.4518	1.6611	6.8554	1.79366	-2.32377	down
c265011.graph_c0	5.70865	4.00749	7.23384	19.4366	17.336	14.0651	1.94383	up
c265019.graph_c0	635.494	859.122	718.88	65.4636	73.072	50.3194	-3.27807	down
c265025.graph_c0	22.0411	13.1496	19.3165	1.78449	2.3748	3.65371	-2.50689	down
c265036.graph_c0	12.5077	6.25368	19.894	0.440955	1.38969	1.39929	-3.23122	down
c265037.graph_c0	124.401	79.6837	86.724	27.7158	29.6126	22.9046	-1.52737	down
c265040.graph_c0	7.44159	5.79196	9.99521	30.3251	35.2349	31.8278	2.40274	up
c265043.graph_c0	13.964	26.071	12.1202	0.461765	0.226796	0.149862	-5.71383	down
c265050.graph_c0	0.3353	0	0.649208	1.25154	2.20265	1.48932	2.82271	up
c265059.graph_c0	0.0673519	0	0.0463669	13.5094	5.81699	3.72288	8.20509	up
c265065.graph_c0	34.3736	39.0496	26.4224	912.372	660.125	248.479	4.50034	up
c265071.graph_c0	26.8032	26.3201	27.2866	4.11657	6.85746	3.51071	-2.16349	down
c265076.graph_c0	66.7528	36.4837	50.4734	4.02075	7.96089	11.9072	-2.40037	down
c265077.graph_c0	31.3852	24.4727	39.7342	161.325	109.078	109.626	2.33814	up
c265083.graph_c0	0.190021	0	0	0.928498	1.11475	1.02306	4.48386	up
c265106.graph_c0	1.17247	1.53315	1.65468	0.212187	0.286593	0.210417	-2.33659	down
c265114.graph_c0	2.49548	2.31164	1.86332	0	0	0.0826797	-6.26528	down
c265115.graph_c0	3.09807	1.14821	4.86543	0.058403	0.749388	0.173747	-2.7797	down
c265120.graph_c0	346.081	139.452	290.455	1.82619	23.2497	7.48528	-4.18968	down
c265121.graph_c0	40.8752	51.1852	51.6978	13.681	10.5154	11.6031	-1.7275	down
c265155.graph_c0	209.533	94.1598	112.549	2.27373	8.48376	3.75417	-4.48853	down
c265162.graph_c0	37.0364	25.9802	36.2509	10.9997	11.8948	9.25645	-1.2883	down
c265168.graph_c0	7.58742	8.87182	9.71108	191.625	78.3212	99.7279	4.1296	up
c265178.graph_c0	21.5751	5.32559	18.7541	0.864928	5.09014	2.05851	-2.09082	down
c265181.graph_c0	1.36424	4.0449	21.1902	0	0	0	#NAME?	down
c265185.graph_c0	28.9079	15.5838	12.6869	0.743122	0.802968	1.62713	-3.90869	down
c265194.graph_c1	0.215658	0.590232	0.178158	4.52731	4.26988	3.66904	3.81645	up
c265200.graph_c5	35.1189	23.5461	28.6866	1.24794	9.57155	7.63735	-1.95849	down
c265201.graph_c0	247.64	189.761	197.307	60.54	78.1602	49.7835	-1.43077	down
c265219.graph_c0	3.7746	5.80548	5.64682	17.5812	9.78833	12.2715	1.65217	up
c265222.graph_c0	46.2462	28.2606	45.0294	4.61867	0.752897	0.900235	-3.84145	down
c265227.graph_c0	1.9846	1.24865	1.74315	0.0825656	0.195158	0.221068	-3.02562	down
c265238.graph_c0	303.681	316.995	415.604	37.5495	26.1194	28.2691	-3.18196	down
c265246.graph_c0	57.9074	37.8689	53.4987	16.6299	16.2652	16.5481	-1.26408	down
c265250.graph_c0	22.8339	21.7734	5.68744	0.103828	0	0	-8.57468	down
c265250.graph_c1	35.1241	31.7354	9.86479	0.0436576	0.353801	0.051952	-7.13556	down
c265250.graph_c2	2.77663	0.422184	1.7067	5.32407	12.7661	21	3.35736	up
c265252.graph_c0	5.80828	1.72615	4.99822	23.2128	12.9606	26.1542	2.69254	up
c265257.graph_c1	1.28768	0.865598	1.18974	3.18891	5.63243	6.49489	2.49195	up
c265257.graph_c2	3.24002	1.56948	3.73069	16.0341	12.0198	16.5487	2.74892	up
c265268.graph_c0	0.465063	0.718003	1.10825	17.3508	22.7793	23.6519	5.08508	up
c265278.graph_c0	3.14776	1.55891	4.17922	12.207	8.90332	6.9726	2.06609	up
c265278.graph_c1	0.118894	0.867734	0.4911	4.51852	3.34213	2.6885	3.01224	up
c265280.graph_c0	0.525264	0.205369	0.581151	12.5614	12.7934	10.7463	5.1814	up
c265282.graph_c0	1.57416	2.25206	3.17719	157.591	62.3955	110.061	5.86064	up
c265283.graph_c0	122.186	54.1811	95.4363	0.57785	17.9511	0.878646	-3.38896	down
c265287.graph_c0	34.6812	118.251	90.5701	0.767384	3.21854	0.720931	-5.45182	down
c265288.graph_c0	0.196045	0.0596169	0.472368	2.12874	7.90684	5.41818	4.83147	up
c265290.graph_c1	26.395	33.7951	32.05	62.6751	59.4574	65.6641	1.28852	up
c265293.graph_c0	13.2605	4.96921	12.1804	0.203949	0.367289	0.283146	-4.77456	down
c265295.graph_c0	71.4533	33.1127	89.1638	197.086	117.378	207.678	1.79662	up
c265315.graph_c0	57.3901	39.423	41.6673	186.752	171.103	166.651	2.23794	up
c265317.graph_c0	26.7487	16.4681	27.4523	67.7417	77.778	50.325	1.83392	up
c265326.graph_c0	14.4221	16.9425	17.2863	52.6666	41.338	49.3001	1.83484	up
c265352.graph_c0	54.7201	45.7206	50.5379	15.4766	18.0304	13.0375	-1.3819	down
c265360.graph_c0	0.730262	0.514802	0.788375	2.01241	3.28606	5.57583	2.69378	up
c265364.graph_c2	130.701	106.978	135.212	332.379	317.495	278.39	1.6374	up
c265373.graph_c0	7.65486	8.82411	7.16939	0.590645	0.580192	0.511171	-3.54241	down
c265374.graph_c0	8.04236	7.21523	21.8477	0.362355	0.856485	0.359332	-4.1635	down
c265380.graph_c0	22.9716	11.5035	23.0768	38.8049	31.9281	40.3632	1.30417	up
c265393.graph_c1	0.271836	1.11598	1.68425	3.56665	9.38553	5.781	2.8802	up
c265404.graph_c0	324.255	178.922	319.161	74.1982	70.5463	63.0228	-1.6239	down
c265409.graph_c0	337.969	347.933	285.075	82.3161	116.321	71.3855	-1.55969	down
c265411.graph_c0	0.134679	0.09215	0.0347686	0.944466	3.00397	6.1996	5.45883	up
c265412.graph_c0	42.6057	83.8607	52.6399	4.84466	4.79244	4.14112	-3.47943	down
c265412.graph_c1	15.4639	21.6614	14.4598	1.76288	1.78579	0.917789	-3.25664	down
c265413.graph_c0	0	0.406219	0	16.0158	10.3398	11.3872	6.50166	up
c265413.graph_c1	0.417442	0.685494	1.03456	42.5324	24.7951	26.8798	5.77627	up
c265417.graph_c0	16.538	38.9732	22.4462	179.372	79.0997	119.098	2.48314	up
c265429.graph_c0	17.9499	24.9767	21.8619	117.066	94.2307	98.917	2.52213	up
c265437.graph_c0	5.57071	2.75123	5.44978	0	0	0.0451012	-8.09967	down
c265446.graph_c0	7.17451	6.43946	6.46763	27.8721	18.7926	22.2306	2.07695	up
c265458.graph_c0	35.9045	41.7143	35.8793	5.06	7.12608	6.97594	-2.31256	down
c265461.graph_c0	480.173	442.994	389.723	103.454	133.947	91.5127	-1.7018	down
c265466.graph_c0	0.999346	7.09301	2.16712	44.6532	32.1466	14.2903	3.30125	up
c265467.graph_c0	36.1859	20.7571	26.8187	2.38043	6.46453	5.06267	-2.27489	down
c265476.graph_c0	14.4067	9.73706	13.6616	2.64396	2.33114	3.18998	-1.89861	down
c265478.graph_c0	669.406	674.99	577.541	106.678	168.498	125.73	-1.98547	down
c265484.graph_c0	41.0224	26.6407	26.7165	192.198	374.112	350.618	3.57264	up
c265484.graph_c1	17.7905	13.2155	11.6258	91.4427	194.279	204.185	3.78863	up
c265500.graph_c0	10.3891	4.34405	5.92286	0.293774	0.462923	0	-4.32949	down
c265505.graph_c0	300.551	246.83	284.119	76.9483	107.443	66.7177	-1.40583	down
c265506.graph_c0	11.9842	4.34368	12.7432	0.263775	0.316686	0.0697532	-5.02762	down
c265516.graph_c0	4.92615	2.82564	6.73182	22.3143	13.1228	12.7369	2.12555	up
c265530.graph_c0	3.39074	1.9106	4.77154	10.6484	10.8884	7.91072	1.93611	up
c265540.graph_c0	6.15681	7.13731	7.22842	0.354848	0.23964	0.654511	-3.81471	down
c265563.graph_c0	35.5105	20.3307	27.168	4.8124	8.11055	9.40092	-1.59005	down
c265568.graph_c0	50.8335	50.7531	63.3948	100.711	171.008	148.487	1.63867	up
c265576.graph_c0	62.6154	23.029	48.3991	926.398	948.243	901.379	4.75232	up
c265577.graph_c0	305.605	192.975	228.248	53.5143	90.7251	55.492	-1.53021	down
c265587.graph_c0	1.7584	1.05538	5.16068	0	0	0	#NAME?	down
c265599.graph_c0	0.66854	0.536717	0.856048	3.96841	8.46488	4.17527	3.35421	up
c265601.graph_c0	7.31506	5.68347	9.71205	22.4761	25.2489	28.2178	2.06323	up
c265607.graph_c0	1.01008	0.197463	0.968548	8.61765	15.4312	4.27288	4.17613	up
c265609.graph_c0	37.0527	22.7337	31.7689	6.32204	11.186	7.64854	-1.52755	down
c265614.graph_c0	0.777086	0.109066	0.185181	14.1173	7.37871	3.99067	5.04465	up
c265634.graph_c0	6.8429	4.06316	7.43174	44.1709	56.7041	39.8588	3.30188	up
c265635.graph_c0	29.764	69.6271	35.5166	3.192	2.3353	1.26615	-4.08055	down
c265652.graph_c0	1.99106	2.99466	1.69485	60.1848	32.7197	57.5967	4.70537	up
c265655.graph_c0	9.53558	9.05924	6.85882	26.0639	45.9335	32.1487	2.30554	up
c265658.graph_c0	37.6715	31.5267	40.2991	9.18808	11.8723	11.5533	-1.44467	down
c265676.graph_c0	17.2416	6.25884	16.0643	1.55197	2.94203	1.49042	-2.32011	down
c265680.graph_c0	20.8486	14.1502	22.5691	6.3112	4.6776	7.34758	-1.33218	down
c265685.graph_c0	0.603265	0.766567	0.711949	133.038	31.0718	89.1557	7.19839	up
c265687.graph_c2	173.188	172.064	138.334	0.896459	3.70813	1.93353	-5.93833	down
c265690.graph_c0	77.1298	39.8154	59.339	7.55698	19.8871	9.02173	-1.91217	down
c265691.graph_c0	22.7541	20.1691	20.2354	4.02696	3.68453	5.02391	-2.03484	down
c265705.graph_c0	370.586	229.454	267.332	9.19726	19.3169	6.78568	-4.26346	down
c265706.graph_c0	743.76	987.425	723.336	28.9399	77.202	41.2269	-3.80509	down
c265708.graph_c0	24.5284	23.4119	23.8649	7.6763	7.59558	9.05837	-1.28366	down
c265709.graph_c2	3.71218	1.9352	2.49472	0.373227	0.360075	0.444136	-2.46406	down
c265718.graph_c0	13.7423	12.1945	15.5867	28.6413	26.157	31.5762	1.35609	up
c265748.graph_c2	0.822784	0.70058	3.8517	36.8781	13.4078	15.9473	4.07075	up
c265760.graph_c4	68.663	46.0614	84.3037	28.954	13.6119	14.2008	-1.43403	down
c265780.graph_c0	0.774424	0.519487	0.564494	84.6261	62.8575	47.8014	7.05815	up
c265787.graph_c0	11.2885	21.2914	18.5697	110.507	79.8592	69.087	2.60567	up
c265794.graph_c0	12.6846	8.57575	11.7732	45.1259	91.5866	65.7726	2.93871	up
c265802.graph_c0	1.04626	1.909	1.33765	25.201	8.76833	10.8368	3.64407	up
c265811.graph_c0	26.4968	13.5474	24.0971	0.301113	1.52514	0.447902	-4.43838	down
c265813.graph_c0	29.3295	45.1513	34.9256	131.043	108.591	155.18	2.07703	up
c265813.graph_c1	9.62092	8.93526	7.51833	35.9207	24.2584	29.2124	2.06174	up
c265816.graph_c0	15.5575	8.94403	12.5864	2.39763	2.40566	3.21998	-1.89162	down
c265818.graph_c0	10.5819	6.39971	7.3667	1.39863	1.86002	2.43251	-1.80317	down
c265821.graph_c0	3.8649	2.70508	6.79956	9.21492	10.122	13.0355	1.61824	up
c265824.graph_c0	13.7733	14.2065	15.6742	65.3166	50.4316	42.1924	2.16673	up
c265824.graph_c1	10.5401	9.68107	12.6611	47.2976	32.7742	29.4158	2.06545	up
c265829.graph_c0	0.62216	0	0.642467	2.9087	4.8158	3.23801	3.60866	up
c265829.graph_c1	2.42827	1.77771	1.39307	13.4006	17.1838	13.9452	3.28674	up
c265832.graph_c0	1.66348	0.515406	1.58813	21.698	9.05289	9.49678	3.85399	up
c265852.graph_c0	3.92747	3.81417	5.36393	15.7344	9.1743	10.1974	1.74932	up
c265860.graph_c0	1.25424	2.83048	1.77235	0	0	0	#NAME?	down
c265861.graph_c0	40.8448	21.258	47.0642	1.57531	3.76443	2.54754	-3.42955	down
c265862.graph_c0	13.5574	12.5539	6.50996	0.306692	0.0828477	0.036496	-5.92105	down
c265869.graph_c0	18.3752	15.9707	20.5989	42.841	44.8648	31.1943	1.44334	up
c265876.graph_c0	0.189323	0.345437	0.488756	4.36847	5.78465	11.5181	4.62956	up
c265879.graph_c0	14.118	11.7937	12.3143	2.81577	1.73567	3.66557	-1.94877	down
c265893.graph_c0	29.2898	47.6696	23.9691	846.92	235.376	665.339	4.31794	up
c265899.graph_c0	4.42401	2.56836	4.36075	0.145569	0.491538	0.259838	-3.31339	down
c265903.graph_c0	2.68274	2.85536	3.11659	935.104	1444.27	1110.81	8.94334	up
c265904.graph_c0	1.26316	1.55726	1.19863	195.39	32.7536	82.4544	6.56038	up
c265917.graph_c0	147.304	65.6915	127.97	17.2372	36.4889	22.4142	-1.79274	down
c265941.graph_c0	6.32562	7.41591	10.138	33.9288	35.2968	30.8821	2.37419	up
c265947.graph_c0	10.5336	7.36748	11.9373	59.0711	35.7499	47.3764	2.59234	up
c265961.graph_c0	213.098	198.738	203.345	26.2554	30.9328	31.195	-2.5158	down
c265969.graph_c0	9.75424	12.8468	10.782	56.0968	54.6537	51.2217	2.54024	up
c265977.graph_c0	1.319	1.40387	1.22585	0	0.10747	0	-4.85991	down
c265985.graph_c0	14.513	7.98834	24.4043	0.137082	1.222	0.522002	-4.25739	down
c265986.graph_c0	31.6538	21.2563	29.5868	143.803	125.791	132.823	2.61645	up
c265995.graph_c0	225.454	110.985	194.918	413.642	257.931	700.704	1.67597	up
c265996.graph_c0	16.7327	14.9369	21.7379	128.101	51.419	109.72	2.74778	up
c266011.graph_c0	0.194449	0.0253421	0.0573701	13.8247	10.7961	6.3412	7.26517	up
c266030.graph_c0	40.8118	33.1102	50.5425	5.22286	5.27294	11.4258	-2.23658	down
c266032.graph_c0	5.46328	3.04252	3.01339	0.0595609	0.321788	0.354384	-3.70062	down
c266061.graph_c0	11.0284	7.78762	8.37121	37.688	40.9962	40.8385	2.44357	up
c266061.graph_c1	7.44239	3.90555	3.40058	19.2496	17.5479	16.3114	2.17774	up
c266064.graph_c0	207.538	181.072	174.793	42.0016	68.4561	37.1686	-1.62266	down
c266072.graph_c0	35.2979	27.8348	27.0638	4.74302	5.2583	7.4059	-2.1033	down
c266080.graph_c0	25.851	23.7301	28.8807	4.32429	6.42866	5.04226	-2.00921	down
c266081.graph_c0	2.28504	1.48397	1.43977	6.72866	8.61483	5.88017	2.35106	up
c266083.graph_c0	2.06282	1.07074	3.63595	0.418372	0.434678	0.153187	-2.30874	down
c266091.graph_c0	1972.33	1310.01	1530.07	246.083	354.127	188.549	-2.26701	down
c266099.graph_c0	7.05989	2.97263	8.29385	19.1131	25.7455	17.6046	2.16673	up
c266100.graph_c0	16.1568	9.10197	16.7995	1.24639	1.00097	0.841808	-3.39474	down
c266109.graph_c0	5.21186	3.53679	5.09034	0	0	0	#NAME?	down
c266133.graph_c0	67.7422	57.1165	79.7207	19.3593	10.4592	13.386	-1.91443	down
c266134.graph_c0	36.8497	31.3593	41.5308	2.35025	6.1504	4.76325	-2.75151	down
c266137.graph_c0	88.0466	42.9886	64.7895	9.84693	10.6272	9.19479	-2.36729	down
c266140.graph_c0	78.1142	61.9963	79.0905	10.6009	14.4011	21.1101	-1.97418	down
c266156.graph_c0	81.6127	34.5722	84.4423	448.505	432	257.759	2.91426	up
c266157.graph_c0	0.579171	0.117417	0.299038	3.87233	2.5168	2.28669	3.55608	up
c266164.graph_c0	278.196	306.123	287.634	45.3838	54.3519	46.251	-2.30028	down
c266177.graph_c0	11.5321	9.12756	9.92379	25.7303	47.5924	33.0286	2.10303	up
c266180.graph_c0	3.63749	1.67474	2.73818	104.527	66.2278	86.9748	5.35966	up
c266191.graph_c1	3.44147	1.85725	2.55273	0.175441	0.236962	0.313159	-3.12772	down
c266194.graph_c0	0.182217	0.207795	0.329288	1.73127	2.44972	1.0301	3.20461	up
c266195.graph_c0	5.92988	3.84303	5.15305	0.0879633	0.831663	0.209351	-3.37259	down
c266209.graph_c0	5.39305	2.15598	3.91087	16.285	15.7005	13.4087	2.36494	up
c266211.graph_c0	0.332699	0.2168	0.515337	21.8475	15.3933	24.6421	6.20697	up
c266212.graph_c0	26.7021	12.7754	23.2717	1.77127	6.13434	4.21558	-2.02693	down
c266217.graph_c0	46.6854	37.2256	35.6248	231.301	198.628	329.041	2.93473	up
c266217.graph_c1	17.0912	10.8764	22.4932	69.4855	45.0634	40.0887	1.99557	up
c266223.graph_c0	43.9687	21.2998	30.7883	0.734832	2.16226	2.21734	-3.92087	down
c266233.graph_c0	67.8994	79.6053	65.966	22.1057	12.1613	15.1446	-1.83516	down
c266237.graph_c0	26.7318	24.1032	23.7987	3.19386	6.21701	5.30975	-2.06536	down
c266250.graph_c0	17.6702	17.6272	23.3169	105.496	50.4647	59.1275	2.20401	up
c266257.graph_c2	32.4846	17.6032	24.9419	2.97846	8.40649	8.33531	-1.6212	down
c266265.graph_c0	1.14923	1.97107	1.61397	6.78018	8.31502	6.13788	2.41579	up
c266284.graph_c0	3.26388	2.23322	3.37041	0.0335612	0.63462	0.359437	-2.7986	down
c266287.graph_c0	12.232	10.6303	14.7264	0	0.0354256	0	-9.66951	down
c266288.graph_c0	36.4067	30.6314	32.5555	5.70547	5.22494	10.9934	-1.93343	down
c266289.graph_c0	70.7909	49.5576	69.6547	5.80823	14.3003	8.72853	-2.39296	down
c266290.graph_c0	85.6676	70.427	77.388	1224.46	1374.95	1036.21	4.27613	up
c266298.graph_c0	292.129	203.736	229.273	15.3677	35.8229	37.942	-2.74401	down
c266311.graph_c0	3.42198	2.16887	5.54229	0	0.0440239	0	-7.54747	down
c266313.graph_c0	8.79242	4.08827	9.22584	0.898257	1.21324	1.46594	-2.28086	down
c266315.graph_c1	1.7386	0.877424	2.02454	10.7112	4.9731	9.91811	2.8239	up
c266327.graph_c0	7.31055	2.88279	7.70791	0.0772791	0.208757	0.0367845	-5.35595	down
c266331.graph_c0	2.84297	3.08609	4.23641	1670.25	960.443	974.838	8.79732	up
c266334.graph_c0	7.17443	8.29058	9.96403	20.7365	22.4421	13.5697	1.47465	up
c266336.graph_c0	33.2566	22.3686	24.7932	6.79429	8.4075	10.3606	-1.36114	down
c266337.graph_c0	0	0	0	0.672688	2.10108	1.12569	Inf	up
c266340.graph_c1	0.0445708	0.0609926	0.0230128	1.93588	8.85193	5.13527	7.14901	up
c266350.graph_c0	82.1889	41.2826	84.1883	222.408	148.899	198.621	1.81877	up
c266352.graph_c0	0.0746183	0	0.385269	1.3504	0.699175	0.616	3.0665	up
c266355.graph_c1	3.53662	6.96232	8.07297	32.0018	45.9537	35.8771	2.88199	up
c266360.graph_c0	6.0913	5.55706	4.18062	0	0	0.319952	-5.56257	down
c266362.graph_c0	3.18749	1.33423	4.41453	14.082	6.14142	26.2466	2.70919	up
c266371.graph_c0	27.5506	24.9442	32.6248	91.7609	52.7744	74.1428	1.67307	up
c266372.graph_c0	25.1644	20.8737	26.4744	5.36214	2.89195	7.00125	-1.97018	down
c266381.graph_c0	49.5135	22.278	43.8751	5.0433	11.2157	6.89472	-1.95174	down
c266387.graph_c0	16.3725	21.2419	24.5832	365.038	181.968	171.567	3.84611	up
c266388.graph_c0	16.3689	13.7894	20.4636	40.9685	34.1798	28.5387	1.37362	up
c266397.graph_c0	1.51507	1.1623	6.61366	0	0	0	#NAME?	down
c266402.graph_c0	37.9481	22.0178	23.8281	7.49259	10.7915	8.70482	-1.31143	down
c266409.graph_c0	141.763	193.003	155.217	20.1652	26.4903	18.6958	-2.64403	down
c266413.graph_c0	26.9234	20.9681	18.591	0.591045	1.82113	0.747296	-4.08443	down
c266420.graph_c0	169.782	135.83	121.34	20.1856	30.0975	30.5358	-2.1255	down
c266429.graph_c0	1.28279	2.37219	1.93329	25.317	13.4322	43.9772	4.069	up
c266429.graph_c1	0.217309	0.495626	1.90742	15.9276	9.69405	24.2185	4.58465	up
c266431.graph_c0	2.58007	2.68608	3.47923	13.0739	8.75503	9.34774	2.14834	up
c266444.graph_c0	112.81	74.7063	52.1505	10.2892	9.82029	11.1821	-2.6495	down
c266449.graph_c0	0.140903	0.471331	0.145502	1.31749	1.49247	2.47813	2.89286	up
c266451.graph_c1	4.19692	2.14053	4.12916	0	0.121166	0.0711683	-5.43501	down
c266458.graph_c0	9.97503	9.32334	9.14987	27.1029	24.914	42.2615	1.98328	up
c266467.graph_c0	24.584	20.6937	21.5261	5.30333	5.53682	6.038	-1.69451	down
c266474.graph_c0	12.9663	9.40769	13.4344	1.14178	1.32945	0.843336	-3.08677	down
c266481.graph_c0	59.8006	34.9062	51.0236	8.38074	12.4065	14.1304	-1.74723	down
c266485.graph_c0	21.0623	8.88439	13.8762	36.2388	25.6035	37.9619	1.53529	up
c266490.graph_c0	1.70762	1.86013	1.55281	13.0533	13.2385	13.3926	3.22065	up
c266503.graph_c0	15.8948	6.12597	15.7406	0.487114	2.35469	1.61695	-2.71766	down
c266515.graph_c0	6.04772	14.003	10.5911	110.92	104.517	53.0869	3.38931	up
c266533.graph_c0	135.126	120.048	120.258	35.2445	33.0007	36.9044	-1.54849	down
c266540.graph_c1	16.5413	12.3081	20.5996	70.4377	57.0558	42.5462	2.14226	up
c266546.graph_c0	3.291	6.86254	8.02673	0	0.383065	0.269996	-4.57593	down
c266550.graph_c0	2.05659	0.345619	1.39718	5.63181	11.5754	7.98388	3.1537	up
c266555.graph_c0	18.5251	24.2431	24.5798	73.6895	65.5039	76.2383	1.94359	up
c266558.graph_c0	17.2524	21.2454	19.3148	4.97187	5.81068	6.28434	-1.50554	down
c266564.graph_c0	19.5314	13.2875	24.2878	74.7219	57.6171	37.6289	1.95223	up
c266571.graph_c0	2.79506	1.03475	2.46799	21.4429	26.6848	51.6879	4.31329	up
c266573.graph_c0	16.5268	12.9484	15.6798	44.6323	44.7339	40.3761	1.8403	up
c266575.graph_c0	6.62065	3.35555	3.08603	80.7929	46.021	63.0225	4.19228	up
c266576.graph_c0	1.7869	2.24149	3.22913	0.0673711	0.0909959	0.0801709	-4.62964	down
c266577.graph_c0	16.7798	43.7919	22.7507	490.8	270.086	344.332	3.92237	up
c266600.graph_c0	3.5597	1.732	2.69565	15.7832	11.094	10.4131	2.59297	up
c266616.graph_c0	45.2148	31.2556	43.6317	7.99052	6.96732	8.0041	-2.06352	down
c266618.graph_c0	5.63689	2.501	6.45704	0.641066	1.09174	0.431182	-2.34094	down
c266620.graph_c0	26.7244	23.1521	29.6823	55.33	50.3701	64.5184	1.39424	up
c266623.graph_c0	3.94788	1.41145	3.36055	0.531019	0.130405	0.689354	-2.35	down
c266625.graph_c0	28.9791	24.7545	28.6781	6.58592	8.15751	7.72883	-1.57613	down
c266627.graph_c0	12.0509	3.60904	18.2296	260.364	143.958	138.405	4.45098	up
c266629.graph_c0	65.7433	49.0418	58.6246	7.96848	13.1445	12.7092	-2.06156	down
c266645.graph_c0	14.6126	5.13851	13.3337	0.937597	1.03908	0.57217	-3.27953	down
c266651.graph_c0	0.635203	1.89834	0.74641	90.7154	70.994	82.6904	6.37322	up
c266660.graph_c0	8.72925	5.69784	5.99687	0.280921	1.11597	1.63213	-2.50785	down
c266677.graph_c0	123.3	52.6569	92.1285	16.3799	25.0946	12.7532	-1.91886	down
c266680.graph_c2	3.78262	8.75497	5.49745	25.1637	28.7655	36.2427	2.50327	up
c266684.graph_c0	36.3233	25.1783	35.6159	94.3337	67.7103	108.893	1.79015	up
c266690.graph_c0	0.231336	0.337674	0.859991	6.82411	7.91652	5.72927	4.20037	up
c266691.graph_c1	234.804	177.63	186.63	39.9907	70.2004	55.5462	-1.5545	down
c266696.graph_c0	83.4273	91.9951	79.3388	12.4932	18.8324	22.027	-2.01298	down
c266697.graph_c0	4.46495	0.763753	2.67584	11.363	8.28287	17.9004	2.63031	up
c266705.graph_c0	48.4658	25.2217	47.5073	99.2865	87.0466	94.6391	1.57058	up
c266728.graph_c0	0.622548	0.315527	0.857157	7.94914	3.63524	4.54349	3.56785	up
c266728.graph_c1	2.32672	0.735855	2.46674	17.3483	7.46937	9.75429	3.06996	up
c266730.graph_c0	4.51547	1.21935	5.81924	0.130749	0.397346	0.233385	-3.5044	down
c266744.graph_c0	5.30429	2.2226	3.59854	0.306957	0.866883	0.332068	-2.50246	down
c266755.graph_c0	8.29636	6.9826	7.87485	16.5308	22.4642	14.2273	1.51948	up
c266759.graph_c0	54.1259	48.2286	57.8909	2.46741	4.4077	5.65139	-3.41265	down
c266771.graph_c0	68.4153	39.8535	57.8796	8.37326	12.7511	14.3001	-1.91579	down
c266772.graph_c1	3.87712	1.35798	3.07424	0.031324	0.211541	0.149101	-4.04965	down
c266774.graph_c0	15.1762	14.5907	10.4477	1.51409	1.0463	1.50845	-3.04567	down
c266779.graph_c1	150.694	276.693	185.621	25.7744	20.2953	22.3512	-2.93883	down
c266780.graph_c0	7.48471	4.82626	10.8854	22.6229	13.3622	30.7608	1.85045	up
c266780.graph_c1	3.93816	3.02195	6.61314	14.6204	12.2802	25.4433	2.25469	up
c266810.graph_c0	57.1153	31.0896	42.4427	8.88914	18.1582	16.4352	-1.26773	down
c266814.graph_c0	19.5872	19.1238	18.3964	35.8902	34.0599	38.3986	1.20209	up
c266820.graph_c0	2.63631	9.76326	7.03501	38.003	22.3948	26.6729	2.37129	up
c266823.graph_c1	3.2946	2.37656	3.36258	0.034665	0.889595	0.536262	-2.32994	down
c266833.graph_c0	6.19558	3.63545	6.21758	0.184241	0.604345	1.22151	-2.73861	down
c266860.graph_c0	6.56809	2.35857	4.25708	22.3821	8.62515	33.7821	2.6202	up
c266862.graph_c0	242.838	362.963	217.347	16.5324	30.2294	22.4109	-3.35058	down
c266865.graph_c2	35.171	29.4335	40.1796	2.63121	6.26162	1.93831	-2.92376	down
c266865.graph_c3	36.552	26.2519	29.2462	3.31295	5.36224	2.76944	-2.67497	down
c266872.graph_c0	14.3993	10.8563	8.65174	91.823	77.4749	79.4207	3.17091	up
c266872.graph_c1	3.93882	2.76413	4.27597	185.151	158.181	158.286	5.85248	up
c266875.graph_c0	7.54823	5.43366	4.50626	0.400205	1.22523	0.47624	-2.74113	down
c266889.graph_c0	3.37748	1.67633	3.27087	9.59608	9.62458	12.3991	2.26941	up
c266893.graph_c0	0	0	0	2.50592	5.72315	1.13859	Inf	up
c266895.graph_c0	0.259082	0.210097	0.178359	2.65693	1.68877	5.33153	4.12844	up
c266903.graph_c0	6.82222	2.50386	4.21074	0.402087	0.990331	0.450333	-2.49129	down
c266907.graph_c0	37.6093	20.2484	37.6296	75.045	76.2129	77.4112	1.61328	up
c266909.graph_c0	67.7598	73.3099	79.1752	9.82262	11.0326	26.2691	-2.00603	down
c266918.graph_c0	15.2857	12.159	20.0613	375.36	293.388	309.513	4.70172	up
c266920.graph_c0	13.652	12.1393	11.9307	2.85934	2.44393	4.41273	-1.70032	down
c266929.graph_c0	4.21884	4.08641	4.57168	0.447732	0.636564	0.701047	-2.57652	down
c266935.graph_c0	3.26837	2.82683	4.03253	0.384085	0.51877	0.31994	-2.71571	down
c266940.graph_c0	24.1392	15.9216	24.9026	47.9554	43.3261	60.3602	1.54068	up
c266949.graph_c0	188.556	154.502	195.846	948.409	721.536	880.331	2.55323	up
c266949.graph_c1	93.6768	102.247	127.568	487.601	380.076	680.056	2.52514	up
c266953.graph_c1	781.052	524.332	545.792	124.357	197.113	115.657	-1.75511	down
c266965.graph_c0	9.20242	30.7329	33.0476	661.624	466.85	358.76	4.6188	up
c266979.graph_c0	24.3838	17.0362	42.3555	147.186	61.086	108.47	2.2864	up
c266981.graph_c1	36.1922	31.3635	25.7299	0.178373	0	0.0424523	-8.37859	down
c266985.graph_c0	82.535	96.3824	78.6796	2.56134	5.35835	3.07089	-4.28035	down
c266986.graph_c0	2.07594	1.66078	2.07773	76.4385	61.0089	65.7533	5.44414	up
c266999.graph_c1	10.0514	4.18872	7.40663	0.0449148	0.12133	0.0801722	-6.09863	down
c267002.graph_c0	0.596438	0.14107	0.250925	1.55913	1.24192	1.85535	2.6113	up
c267017.graph_c0	25.1965	10.3067	28.0912	43.8953	43.9966	56.5834	1.55234	up
c267023.graph_c0	19.8003	16.354	18.932	146.909	81.6607	99.979	2.89567	up
c267038.graph_c0	4.14212	3.48361	3.37507	0.0292818	0	0.0348451	-7.17796	down
c267039.graph_c0	66.3349	45.1699	64.4997	21.7529	22.3113	15.9428	-1.20444	down
c267052.graph_c0	7.07989	7.91413	6.15509	1.34205	0.649821	1.83808	-2.24165	down
c267057.graph_c0	485.03	341.363	363.528	88.3367	148.291	80.7136	-1.57902	down
c267067.graph_c3	6.29473	8.8684	8.39265	0.0721001	0	0	-7.97072	down
c267072.graph_c0	11.9375	15.721	17.596	1.26312	0.382392	0.414649	-4.12948	down
c267075.graph_c0	7.48643	1.87593	4.26739	0.0361293	1.24436	0.472928	-2.56232	down
c267076.graph_c0	10.759	12.8724	18.6768	33.4259	19.3171	31.5821	1.2913	up
c267113.graph_c0	11.8794	10.6254	13.0476	30.9152	35.7639	33.5961	1.79899	up
c267114.graph_c0	7.22757	4.62714	6.38324	18.1571	28.0111	22.3236	2.23716	up
c267123.graph_c0	26.5658	19.0704	27.9385	44.2276	45.3356	57.1783	1.30695	up
c267152.graph_c0	52.8408	43.3565	44.8117	99.6779	132.002	125.991	1.63375	up
c267155.graph_c0	42.737	87.5911	77.6047	4.60042	4.55666	3.98141	-3.7374	down
c267156.graph_c0	12.7855	10.7252	13.8169	24.5872	28.4849	23.7417	1.35817	up
c267158.graph_c0	112.649	62.9199	84.4088	20.7641	26.8486	27.5054	-1.46687	down
c267163.graph_c0	13.6757	12.8992	18.1314	58.046	47.3804	44.8639	2.07281	up
c267179.graph_c1	240.961	209.866	192.316	28.9345	60.1703	21.9398	-2.21477	down
c267186.graph_c0	6.14073	2.24086	2.79588	22.3273	11.7693	18.2137	2.5861	up
c267188.graph_c0	1.389	1.10291	1.67339	6.95929	5.59579	8.44766	2.64073	up
c267190.graph_c0	188.936	40.2153	143.245	6.96777	13.5484	8.65207	-3.25349	down
c267191.graph_c0	30.3472	8.29615	25.3652	1.76553	1.83106	1.05048	-3.34971	down
c267197.graph_c0	1.40869	0.350493	1.32243	31.2876	26.0441	17.8989	5.05302	up
c267198.graph_c0	11.4897	1.2783	23.6331	31.5705	31.1675	49.3371	2.0594	up
c267220.graph_c0	122.436	107.659	120.864	34.8211	25.8349	32.0454	-1.62159	down
c267224.graph_c0	41.8889	34.2485	32.6858	8.6779	11.7209	9.52402	-1.56664	down
c267225.graph_c0	14.7876	2.31347	16.0274	24.4393	31.7771	28.9509	1.80026	up
c267228.graph_c0	5.1196	2.98028	7.25033	0.0882394	0.059591	0.105004	-5.57732	down
c267231.graph_c0	7.10546	3.25301	5.456	27.5079	27.0385	32.566	2.80754	up
c267235.graph_c1	47.9175	37.4786	42.5368	5.80523	9.86876	13.9116	-1.8492	down
c267242.graph_c0	131.398	135.626	123.808	10.6137	13.286	14.3337	-3.09072	down
c267248.graph_c0	115.995	32.8285	126.397	836.807	698.394	564.041	3.3632	up
c267253.graph_c0	1.12302	0.819623	1.27565	14.5315	6.81691	24.83	4.11773	up
c267253.graph_c1	1.27557	0.997456	2.25807	19.6218	12.3233	24.8541	3.97389	up
c267263.graph_c0	2.06387	1.41214	2.19043	15.1477	17.6569	26.6681	3.6902	up
c267263.graph_c1	0.331516	0.15122	0.342336	6.82451	5.67239	9.90595	5.10491	up
c267269.graph_c0	15.0721	10.7331	12.1769	50.2604	58.4096	46.3238	2.35028	up
c267274.graph_c0	7.56579	2.53082	7.14984	18.3184	19.4742	16.565	2.05783	up
c267276.graph_c0	11.3489	3.43769	10.2315	0.2808	1.24616	1.76621	-2.59463	down
c267279.graph_c0	53.8926	19.0968	70.7166	249.442	189.772	148.147	2.46142	up
c267285.graph_c1	5.7411	2.34518	4.33576	0.542755	0.942533	0.276803	-2.4059	down
c267288.graph_c0	5.44132	4.57875	5.36236	294.657	91.646	154.103	5.46402	up
c267291.graph_c1	39.3334	40.0046	39.2846	3.39726	4.30178	8.3065	-2.66353	down
c267291.graph_c2	1.12909	3.2962	9.93967	0	0	0	#NAME?	down
c267300.graph_c0	14.2228	14.2028	14.8855	27.9657	24.3829	39.3634	1.34355	up
c267306.graph_c0	1.8118	2.4277	2.89411	11.3993	12.4211	8.53528	2.48319	up
c267312.graph_c0	469.059	342.864	330.687	79.9195	152.042	83.0424	-1.5427	down
c267316.graph_c0	13.5697	11.4857	12.2649	2.82118	2.75805	2.87758	-1.84456	down
c267318.graph_c0	18.1338	12.5237	16.4375	2.48896	3.33062	3.23607	-2.06522	down
c267320.graph_c0	11.3678	9.06189	13.9423	2.16381	1.30392	3.08989	-2.10111	down
c267322.graph_c0	17.5147	12.9617	14.8928	37.4325	29.0778	35.0155	1.47238	up
c267328.graph_c0	49.3918	26.6284	46.0798	6.65401	18.1587	10.5936	-1.43397	down
c267330.graph_c0	56.6774	57.3419	47.9398	7.72165	7.54962	6.03436	-2.63899	down
c267345.graph_c0	3.88621	4.17566	8.29364	0.0781446	0.316642	0.371965	-4.13569	down
c267349.graph_c0	3.09186	0.812358	3.21832	0.2462	0.211613	0.213073	-2.98774	down
c267366.graph_c0	97.1937	116.399	125.58	25.3148	19.611	32.999	-1.86585	down
c267378.graph_c0	8.27567	5.90411	7.12537	0.79577	1.24018	1.69967	-2.23453	down
c267379.graph_c0	3.12054	3.49981	5.35095	32.3558	18.9993	23.6752	2.96837	up
c267380.graph_c0	96.8029	85.4144	117.701	13.6759	15.6197	28.0063	-2.12129	down
c267381.graph_c0	4.90123	8.63144	5.38154	155.421	92.8855	130.536	4.54277	up
c267384.graph_c3	81.0372	296.769	91.4727	1760.05	5461.66	3284.92	4.60644	up
c267387.graph_c0	673.608	751.42	779.837	118.473	80.2912	79.7067	-2.68647	down
c267388.graph_c0	31.1923	24.1143	28.2456	71.2372	72.6383	68.234	1.65722	up
c267397.graph_c0	2.7945	2.83666	1.34124	0.391763	0.38483	0.169525	-2.59565	down
c267404.graph_c0	2.88148	2.25323	1.93646	0	0	0.0492498	-7.08157	down
c267405.graph_c0	5.39337	2.67774	4.09181	0.0331993	0.538093	0.316054	-3.45049	down
c267410.graph_c0	5.6137	1.20502	2.51813	0.160894	0.155225	0.30087	-3.56387	down
c267416.graph_c0	247.235	216.774	260.471	42.7756	84.4291	49.7974	-1.72015	down
c267421.graph_c0	6.2361	5.00217	7.80048	124.377	104.517	104.373	4.46344	up
c267426.graph_c0	2.22019	1.57536	2.03792	0	0	0	#NAME?	down
c267427.graph_c0	36.4367	12.3314	37.7843	78.6806	75.917	82.1559	1.84515	up
c267431.graph_c0	20.6088	16.6689	29.1685	145.135	81.075	122.264	2.72457	up
c267435.graph_c0	5.33035	7.50571	7.29922	214.321	79.1669	244.475	4.97523	up
c267438.graph_c0	36.6857	49.674	50.5891	8.28958	7.6328	11.8241	-2.06019	down
c267440.graph_c0	364.455	335.28	285.739	73.4482	102.47	77.0271	-1.67672	down
c267453.graph_c0	0.235121	0.0536249	0	16.9671	16.2358	7.97499	7.5572	up
c267457.graph_c0	2.583	0.711846	1.66706	0.0486932	0.131536	0.0579444	-3.97047	down
c267459.graph_c0	5.88257	4.0503	6.18919	34.0067	15.3015	18.214	2.42447	up
c267467.graph_c0	9.54477	6.78625	9.3473	1.23672	1.69778	3.30526	-1.7769	down
c267470.graph_c0	11.625	7.26165	11.4309	0.469003	1.76466	2.59122	-2.38093	down
c267474.graph_c0	3.3327	10.6768	7.12305	0.140263	0.378897	0.333823	-4.46266	down
c267474.graph_c1	10.2822	17.1556	13.6271	0.0497543	0.0672014	0.0592071	-7.62947	down
c267475.graph_c0	12.4332	8.99939	11.7103	26.902	28.4206	28.6	1.65766	up
c267479.graph_c0	1.95793	1.34698	1.9887	9.29403	4.62897	6.67044	2.29906	up
c267490.graph_c0	13.297	7.88798	14.0354	0.237084	0	0.705319	-4.99375	down
c267505.graph_c0	84.3543	73.8732	91.5085	206.877	243.824	296.146	1.86716	up
c267509.graph_c0	153.759	83.7299	83.2884	1.00282	8.82917	2.96126	-4.3119	down
c267511.graph_c3	13.4499	10.7587	15.063	1.76382	2.42204	2.48373	-2.25265	down
c267515.graph_c0	190.301	167.066	145.316	27.7515	55.4192	41.5393	-1.73273	down
c267522.graph_c0	44.9284	27.6582	24.0733	0.0990362	0	0.058926	-8.94202	down
c267522.graph_c1	13.6974	9.7557	7.69261	0	0	0	#NAME?	down
c267524.graph_c0	0.780002	1.10925	1.84782	0.0207588	0	0	-7.06367	down
c267533.graph_c0	2.224	0.875233	2.31911	9.07568	10.5261	11.293	2.88626	up
c267534.graph_c1	5.44743	6.80693	4.67064	0.14937	0.726296	0.319948	-3.57163	down
c267540.graph_c0	9.25966	7.36914	7.39182	32.1781	26.4865	23.9013	2.09491	up
c267545.graph_c1	1.5048	0.374406	0.988857	6.43689	3.51107	7.51252	2.98422	up
c267557.graph_c0	492.292	398.167	381.555	78.5752	128.273	82.6187	-1.83113	down
c267559.graph_c0	1.5926	0.830243	1.26281	0.154403	0.139032	0.3981	-2.13928	down
c267575.graph_c0	3.77441	1.13831	3.86539	0.028226	0.228743	0	-4.61632	down
c267580.graph_c0	81.3615	58.0921	60.771	13.5859	20.8885	28.3722	-1.40138	down
c267582.graph_c0	4.42098	5.07756	39.7424	0	0	0	#NAME?	down
c267585.graph_c0	34.5975	22.1155	33.7166	8.03204	11.1658	7.32224	-1.42066	down
c267586.graph_c0	11.6642	10.3379	15.2277	35.8745	21.6051	41.0959	1.70221	up
c267589.graph_c0	8.84554	6.04326	6.14412	0.179463	0.145437	0	-5.6106	down
c267594.graph_c2	0.389556	0.167242	0.591575	1.47219	3.19271	1.6532	2.87018	up
c267601.graph_c0	136.381	98.8478	104.541	33.3463	47.2134	26.1991	-1.34052	down
c267602.graph_c0	11.0971	12.4457	11.6332	1.79493	2.60732	6.08542	-1.54803	down
c267605.graph_c0	8.99925	8.15256	8.64312	1.3477	2.76889	2.84609	-1.62264	down
c267609.graph_c0	43.5882	51.2536	50.0061	0.927758	1.73505	1.7268	-4.79311	down
c267614.graph_c1	125.384	86.1477	90.2962	236.898	236.965	172.069	1.4278	up
c267623.graph_c0	83.4371	19.8193	94.9945	1819.66	1395.53	590.545	4.74028	up
c267628.graph_c0	3.5983	5.56162	2.18031	157.445	83.7391	74.738	5.0317	up
c267658.graph_c1	32.0772	27.6776	28.2329	6.29341	7.07136	8.52207	-1.72953	down
c267673.graph_c0	16.0489	6.14385	19.0984	30.5905	27.7225	25.11	1.41884	up
c267675.graph_c0	2.95932	2.8159	4.37029	0.48949	0.311124	0.479696	-2.67604	down
c267676.graph_c0	6.046	5.38121	8.90819	19.4148	16.3105	33.5039	2.0502	up
c267679.graph_c0	3.95559	1.91229	4.78294	29.8886	21.8996	21.9155	3.17954	up
c267683.graph_c0	7.595	5.32075	10.4497	83.6513	42.263	69.9949	3.41391	up
c267685.graph_c0	54.6748	28.0659	76.1442	406.009	271.136	158.525	2.81819	up
c267690.graph_c0	1.65201	1.39119	1.31226	0.20698	0.124249	0	-3.32497	down
c267692.graph_c0	1.008	2.07566	4.01491	19.1804	11.51	8.9313	2.83005	up
c267693.graph_c0	0.204613	0.342224	0.176076	9.01055	5.25154	3.67207	4.88275	up
c267698.graph_c0	9.7528	5.65701	14.2364	42.6815	22.5885	25.768	2.00871	up
c267710.graph_c0	12.7198	15.1206	14.7669	2.96463	2.40253	2.49026	-2.15889	down
c267728.graph_c0	0.305189	0.0506223	0.716251	10.0922	6.27309	3.25635	4.70808	up
c267730.graph_c0	67.7876	41.9013	50.762	16.4127	10.4077	17.0151	-1.55911	down
c267737.graph_c3	169.274	75.5816	263.795	15.2567	51.2203	33.1106	-1.96702	down
c267740.graph_c0	11.9529	9.2967	14.13	38.2469	27.8464	33.3328	1.81908	up
c267742.graph_c0	68.1803	28.4037	44.7905	9.39783	12.92	11.7575	-1.69935	down
c267744.graph_c0	159.43	223.383	224.461	29.838	39.5046	36.0024	-2.26545	down
c267748.graph_c1	518.44	389.868	364.111	102.166	124.201	107.879	-1.62856	down
c267756.graph_c0	5.14274	3.26815	6.39995	0.0397736	1.34302	0.686287	-2.50575	down
c267767.graph_c0	16.0173	20.875	24.0787	361.895	178.381	196.934	3.90309	up
c267787.graph_c1	20.0169	23.8774	17.8918	72.746	76.9303	62.3791	2.04471	up
c267790.graph_c0	10.1818	9.60191	15.2396	5334.33	3932.15	2739.42	8.77497	up
c267790.graph_c1	12.805	13.6898	25.7227	7598.25	5970.21	4675.17	8.80183	up
c267791.graph_c0	26.8264	8.01391	39.0001	0.0475969	0	0	-10.0602	down
c267796.graph_c0	33.2565	18.6815	58.0309	710.664	324.973	330.389	4.0518	up
c267803.graph_c0	1.62571	2.34178	1.67877	186.669	75.3455	221.213	6.62905	up
c267809.graph_c1	11.3065	2.92837	15.4355	0.173405	2.8691	0.464288	-2.61877	down
c267810.graph_c0	7.5062	11.9184	14.319	0.881421	0.770327	0.493591	-3.66825	down
c267819.graph_c1	17.6253	6.35125	18.0253	65.4231	107.54	68.9669	2.92686	up
c267820.graph_c0	237.189	106.408	234.625	41.0328	33.5878	40.4296	-1.96112	down
c267822.graph_c0	35.6426	24.4139	36.878	7.21617	8.97941	9.28816	-1.60663	down
c267830.graph_c0	18.0623	7.48376	16.4899	1.55001	5.11757	4.0374	-1.62059	down
c267836.graph_c0	33.1083	40.2104	43.304	99.0044	78.3121	70.0064	1.38082	up
c267839.graph_c1	28.1105	15.61	21.2685	85.8117	63.0689	66.7769	2.07745	up
c267842.graph_c3	4.21575	3.41867	15.8655	0	0.343492	0.30263	-4.83849	down
c267842.graph_c4	4.07612	10.8903	7.7168	0.263454	0.474451	0.627015	-3.89006	down
c267863.graph_c0	11.2555	9.59128	11.725	17.952	17.5051	26.8498	1.21458	up
c267873.graph_c0	12.3178	9.52298	11.2379	0.0618361	0.772559	1.10376	-3.86363	down
c267894.graph_c0	88.2809	101.659	98.3388	675.456	546.826	529.995	2.88911	up
c267917.graph_c0	21.0026	19.2008	17.7552	4.14357	5.35442	10.1698	-1.32983	down
c267924.graph_c0	22.4179	4.47726	10.0732	34.0189	31.4713	31.0874	1.79523	up
c267928.graph_c0	15.5665	14.424	16.2637	0.497142	1.56677	0.657326	-3.77437	down
c267928.graph_c1	15.1742	14.4182	15.1273	0.332577	1.41177	0.734989	-3.8832	down
c267936.graph_c0	28.0229	14.5354	5.71008	0.339224	0.114545	0.302755	-5.70888	down
c267939.graph_c0	12.2083	13.6542	15.6675	1.83229	2.94109	2.49641	-2.23289	down
c267961.graph_c0	1.26252	6.15613	1.4386	547.414	117.536	231.156	6.78962	up
c267975.graph_c0	5.38636	10.8308	7.22704	25.1324	22.078	25.725	1.84786	up
c267997.graph_c0	3.73547	1.73281	3.2036	0	0.0773798	0.477222	-3.77119	down
c268003.graph_c0	10.9405	3.23706	7.51134	0.58863	0.433659	0.318392	-3.59445	down
c268010.graph_c0	10.6077	1.70008	6.69079	18.4189	15.3121	23.4619	1.99595	up
c268011.graph_c0	4.81648	2.026	5.71825	13.0749	11.1034	10.9006	1.87609	up
c268018.graph_c0	24.9351	17.9125	27.5606	56.8128	53.8332	51.6897	1.5406	up
c268025.graph_c0	14.0143	8.5635	14.9247	37.9442	47.5242	35.2346	2.04189	up
c268027.graph_c0	114.838	92.1476	86.5121	24.5374	39.9629	16.4613	-1.53122	down
c268030.graph_c0	1.63781	0.976953	2.11408	6.01351	8.89212	8.9874	2.68067	up
c268033.graph_c0	9.32087	3.4545	7.72014	0.197676	1.95796	0.993203	-2.3327	down
c268035.graph_c0	33.3172	38.1588	37.8796	5.41049	4.2487	7.786	-2.40277	down
c268037.graph_c0	0.0834454	0.0253756	0.057446	10.5207	1.39379	5.93028	7.14905	up
c268040.graph_c0	5.19653	4.70916	3.79207	0.0626957	0.169362	0.895287	-3.46822	down
c268062.graph_c0	4.91172	4.54068	8.92678	17.8371	14.7273	23.2357	1.91652	up
c268068.graph_c0	9.97956	6.28051	8.15606	0.724347	1.89148	0.976894	-2.42829	down
c268076.graph_c0	8.55134	3.54347	11.871	31.8301	27.1426	25.4652	2.22293	up
c268085.graph_c0	59.8769	27.7319	40.9544	4.74847	13.9799	9.99927	-1.82412	down
c268088.graph_c0	1.64499	0.567343	1.36723	0.0544572	0.0735535	0.0864047	-3.69798	down
c268092.graph_c0	9.14763	5.06881	8.97072	26.2488	26.5619	28.6907	2.15903	up
c268095.graph_c0	29.5512	48.0773	40.1123	4.99933	4.57087	5.24745	-2.75127	down
c268097.graph_c0	6.95212	2.54294	3.96201	0.0593468	0.881734	0.247177	-3.11835	down
c268101.graph_c0	0.0330512	0	0	3.58884	1.25223	5.196	8.67201	up
c268107.graph_c0	1.71268	1.25611	1.00567	83.869	112.869	62.1962	6.34204	up
c268109.graph_c1	1.832	2.38107	2.2287	10.3778	19.0778	7.59345	2.81956	up
c268112.graph_c0	17.63	22.7263	20.2357	64.0266	59.7824	57.277	1.84709	up
c268115.graph_c0	133.318	173.106	215.686	42.7944	33.9379	41.2249	-1.86096	down
c268131.graph_c0	7.18598	4.37913	7.30321	0.154206	1.04141	1.19278	-2.69826	down
c268135.graph_c0	55.0155	25.9471	52.0532	120.701	143.963	116.452	1.88985	up
c268143.graph_c0	5.09525	1.38636	4.29232	0.141551	0.518941	0.697843	-2.64458	down
c268145.graph_c0	262.047	126.438	140.775	30.7356	17.5516	62.1505	-1.98889	down
c268154.graph_c0	56.7232	30.5502	48.9866	4.79792	14.8617	6.97824	-1.99747	down
c268161.graph_c0	10.6544	10.2082	22.3057	46.2232	42.0971	36.251	1.88593	up
c268163.graph_c0	77.0236	85.8385	89.5573	0.857976	1.42923	0.646622	-6.11812	down
c268164.graph_c0	22.1161	12.7691	15.51	1.04394	4.5493	2.25017	-2.35347	down
c268165.graph_c0	13.5575	9.43667	14.2334	108.502	61.7067	72.6682	3.05187	up
c268173.graph_c0	19.2728	32.0509	31.3441	79.7839	45.0557	72.7757	1.50823	up
c268180.graph_c0	0.25055	0.411436	0.206982	36.3197	18.6179	17.806	6.62683	up
c268186.graph_c0	27.876	29.2103	27.6273	6.24745	5.8716	10.5011	-1.66456	down
c268189.graph_c0	13.4999	10.5527	15.4828	50.2405	23.9078	39.9832	1.85445	up
c268192.graph_c0	4.3066	1.41037	4.29512	18.2855	9.987	27.6651	2.83663	up
c268194.graph_c0	0.236531	0.0239763	0.407086	3.25801	2.15206	6.33903	4.54578	up
c268198.graph_c0	482.94	381.236	350.094	84.9859	148.927	80.5945	-1.63769	down
c268199.graph_c0	45.7608	61.3932	73.9876	20.5026	20.1397	16.6349	-1.36497	down
c268200.graph_c0	35.3915	22.5318	32.6493	4.61347	11.2082	8.73406	-1.56394	down
c268203.graph_c1	15.7679	13.6956	18.3634	181.107	155.955	127.15	3.60981	up
c268213.graph_c0	21.7837	28.1957	26.3771	9.10527	8.10869	6.8464	-1.38542	down
c268214.graph_c0	23.8442	13.3463	23.5112	1.39985	1.06867	3.11433	-3.15721	down
c268215.graph_c1	48.4971	18.4133	60.3412	105.376	75.1072	214.303	1.97021	up
c268221.graph_c0	1.02006	0.763568	1.16139	6.69784	3.70812	5.09765	2.73081	up
c268222.graph_c0	26.2824	16.0493	20.8805	67.2037	44.5041	48.8868	1.68686	up
c268226.graph_c0	1.56913	5.05006	6.07631	0	0	0.140801	-6.44911	down
c268240.graph_c0	9.28576	16.1005	19.7945	160.579	95.5691	99.5783	3.27203	up
c268244.graph_c0	80.9716	59.3831	77.1153	10.2949	21.2124	12.8503	-1.96863	down
c268261.graph_c0	38.7439	26.794	32.3768	5.8189	6.72544	9.16367	-1.88222	down
c268262.graph_c1	4.90325	3.41177	5.17771	15.416	16.1158	15.2725	2.12738	up
c268263.graph_c0	3.50975	1.60096	3.81506	22.1475	10.9872	13.5257	2.78023	up
c268265.graph_c0	20.7865	13.7388	22.8668	3.25	8.41641	4.21767	-1.50331	down
c268267.graph_c1	24.2618	13.0556	17.2978	2.03673	4.89377	3.31662	-2.08142	down
c268280.graph_c1	34.1446	16.5421	27.2077	102.71	107.821	66.8344	2.21203	up
c268287.graph_c0	11.8199	15.9323	15.6267	1.25829	0.824772	0.814735	-3.61793	down
c268288.graph_c0	2.41655	0.584353	5.1111	64.8884	58.037	51.1642	4.88083	up
c268289.graph_c0	3.82035	2.62243	23.6703	0	0	0	#NAME?	down
c268292.graph_c0	23.0585	29.3949	34.9283	80.4659	41.3081	84.7367	1.5084	up
c268298.graph_c0	1.38117	0.488967	1.95843	0.242493	0.176361	0.110986	-2.40653	down
c268301.graph_c0	37.8848	15.3866	40.986	127.483	134.006	135.292	2.45565	up
c268301.graph_c4	2.22968	3.58184	9.71037	0.0438602	0	0	-7.99803	down
c268312.graph_c0	5.47531	4.91184	4.24051	1169.99	837.589	628.877	7.80699	up
c268317.graph_c0	4.96808	1.52721	4.23802	17.7375	28.3464	10.8735	2.83961	up
c268321.graph_c0	3.14155	1.49532	3.34988	18.0449	17.5283	31.3642	3.39774	up
c268327.graph_c0	0.248238	0.528422	0.341788	6.96332	10.4164	16.2161	5.07116	up
c268332.graph_c0	25.6674	7.28904	40.7807	77.7735	114.226	91.7995	2.37001	up
c268333.graph_c0	0.117662	0.0268357	0.364508	1.99629	3.41535	3.35747	4.54662	up
c268342.graph_c2	14.7861	7.3524	13.121	38.8446	40.9084	22.395	1.92331	up
c268348.graph_c0	215.147	274.285	228.933	900.46	757.338	1019.68	2.14377	up
c268350.graph_c1	219.599	59.668	132.851	4.3264	10.8613	6.43546	-3.85759	down
c268354.graph_c0	19.9631	14.0455	18.2565	40.7253	43.4656	39.6764	1.56949	up
c268355.graph_c0	11.7722	10.7605	12.2744	3.1026	1.50861	3.66745	-1.79981	down
c268356.graph_c0	19.6977	21.6742	16.0912	97.8076	91.5014	54.4729	2.37677	up
c268357.graph_c0	76.6181	43.7811	50.6132	1.85212	5.37505	2.88903	-3.74776	down
c268383.graph_c0	1.62636	1.31886	1.74165	41.8056	42.4043	34.8951	4.9938	up
c268383.graph_c1	0.960585	1.09542	2.04587	46.0678	43.9151	37.5273	5.29586	up
c268386.graph_c2	91.8543	24.1616	65.816	486.606	351.297	237.616	3.00095	up
c268389.graph_c0	76.074	153.503	123.246	903.565	675.804	818.665	2.99522	up
c268393.graph_c0	46.6054	54.81	51.5791	11.4642	6.78973	7.38955	-2.28747	down
c268396.graph_c0	4.40826	1.60084	5.83381	39.3468	27.6445	21.7751	3.33771	up
c268401.graph_c1	2.30572	1.72487	2.33336	0.0834551	0.33816	0.297932	-2.85783	down
c268404.graph_c1	10.2283	26.7142	15.6018	185.156	180.861	150.144	3.49914	up
c268406.graph_c0	8.04727	6.89429	4.85098	0.0739262	1.04842	0.351885	-3.46323	down
c268408.graph_c0	112.609	133.022	108.634	25.5983	39.4038	39.68	-1.51465	down
c268409.graph_c0	23.1379	35.4724	28.9545	84.2675	68.2033	69.4069	1.59499	up
c268410.graph_c1	10.854	8.60601	11.3844	1.28554	1.80578	1.89692	-2.32891	down
c268411.graph_c0	2.81443	1.62439	2.75801	0	0.0350992	0.463857	-3.68993	down
c268412.graph_c0	47.081	24.9995	33.5375	124.363	123.662	98.8119	2.06842	up
c268414.graph_c0	25.1656	16.6417	21.1598	56.1976	31.2723	46.6267	1.41526	up
c268417.graph_c0	0.125898	0.602994	0.35752	114.69	98.1687	99.9452	8.34218	up
c268420.graph_c0	26.2527	42.2201	50.0012	1.51842	0.728602	1.09365	-4.86576	down
c268424.graph_c1	0.964001	1.25636	0.682605	0.0249227	0	0	-6.51577	down
c268425.graph_c0	15.7948	21.5448	19.7974	1.3208	1.41119	2.08783	-3.33592	down
c268432.graph_c1	83.0274	62.2016	79.4917	21.4496	28.8219	17.3016	-1.39736	down
c268444.graph_c0	13.3015	5.49715	11.0478	22.4773	14.7538	40.3422	1.69642	up
c268444.graph_c1	28.3585	13.9054	16.071	287.313	301.146	192.675	4.1046	up
c268445.graph_c0	11.9461	13.0242	13.4544	38.4873	32.971	37.0707	1.77919	up
c268451.graph_c0	7.37125	2.52792	4.94492	0.219088	0.953504	0.376585	-2.86938	down
c268462.graph_c0	1.18178	0.974462	2.32335	12.5443	12.3046	10.2291	3.33623	up
c268463.graph_c1	28.2975	37.5389	31.9378	8.08757	7.2137	9.3699	-1.74212	down
c268464.graph_c1	37.3052	45.1021	34.3397	104.971	71.0383	94.0548	1.46411	up
c268465.graph_c0	108	130.934	135.139	3.6488	8.17063	5.42755	-4.16443	down
c268469.graph_c1	3.08154	1.43758	3.00132	0.411921	0.128393	0.226238	-2.90582	down
c268470.graph_c2	5.65557	2.73772	3.57561	0	0.0705316	0	-6.9964	down
c268471.graph_c0	58.4323	53.8286	71.503	17.9181	22.5982	18.6342	-1.32355	down
c268481.graph_c0	1.80395	1.18646	1.55958	20.9167	7.48589	21.9544	3.77156	up
c268486.graph_c0	11.9128	2.41251	14.0515	0.185854	0.345162	0.552912	-4.3335	down
c268488.graph_c0	10.5004	12.33	10.6553	1.83445	1.08003	3.58232	-2.16163	down
c268489.graph_c0	4.00483	1.51392	3.22161	99.9461	99.082	99.4697	5.47114	up
c268492.graph_c0	1.6683	0.373821	1.1485	71.878	72.1148	59.9116	6.41964	up
c268493.graph_c0	19.2465	6.31285	13.3606	0.931939	1.29807	0.658467	-3.34232	down
c268497.graph_c1	3.47205	1.45535	6.54088	13.7558	13.7626	10.3571	2.15061	up
c268499.graph_c0	897.069	871.81	721.866	152.126	262.797	141.608	-1.87007	down
c268516.graph_c0	0.783882	1.11243	0.0899408	4.57111	11.1771	6.33054	3.63838	up
c268522.graph_c0	0.288665	0.673001	0.39745	11.8703	8.232	42.2384	5.61495	up
c268523.graph_c0	18.1196	7.9204	12.4888	34.1791	19.7961	46.9051	1.71114	up
c268525.graph_c0	5.3984	3.27633	5.1258	0.144889	0.587091	0.738929	-2.94862	down
c268527.graph_c0	10.9124	6.78374	7.18	0.196613	0.560622	0.623912	-3.89531	down
c268533.graph_c1	0.0274925	0	0	7.33876	19.2868	5.41745	10.6969	up
c268537.graph_c0	12.8249	8.78629	11.0109	42.0621	56.0912	55.0006	2.54184	up
c268547.graph_c1	179.758	446.716	350.544	3687.66	2818.1	3424.69	3.56304	up
c268549.graph_c0	141.115	82.9885	120.779	3.61502	9.63687	9.33951	-3.62571	down
c268554.graph_c0	6.77118	8.19682	8.65059	26.4326	14.9066	29.585	1.84454	up
c268562.graph_c0	3.7716	0.854272	5.26457	0	0.667592	0.280083	-2.9588	down
c268567.graph_c1	40.3505	15.5096	29.2449	0.491361	2.0931	0.584714	-4.34701	down
c268571.graph_c0	38.7386	32.0852	37.4707	6.62099	8.77218	9.48904	-1.83235	down
c268575.graph_c0	4.62203	0.869414	3.93641	99.4921	88.0827	204.593	5.75048	up
c268577.graph_c0	29.9418	27.7744	29.8809	113.804	103.332	69.3535	2.03086	up
c268581.graph_c0	6.04023	6.1062	4.04587	0	0.399039	0.351569	-4.22704	down
c268581.graph_c1	34.915	39.0675	49.6114	3.16784	3.55284	2.05314	-3.49288	down
c268585.graph_c0	3.97787	6.20441	6.22781	20.6098	19.2114	33.5065	2.38544	up
c268585.graph_c1	20.3527	16.0976	19.7604	75.8411	61.0897	95.0328	2.336	up
c268590.graph_c0	22.4778	14.8617	15.3714	1.75806	3.17825	2.60705	-2.501	down
c268604.graph_c0	39.3498	30.3781	34.4537	9.50005	9.49725	14.7587	-1.3482	down
c268606.graph_c0	7.85773	2.79842	8.50472	0.190113	0.308135	0.0904928	-4.5835	down
c268614.graph_c0	5.66624	3.24238	5.13814	13.8931	7.79389	10.4313	1.5444	up
c268617.graph_c0	5.48747	2.55349	4.86794	64.6841	61.4177	56.6494	4.19362	up
c268637.graph_c0	29.4915	18.3995	44.1514	137.783	81.821	145.024	2.33576	up
c268641.graph_c0	25.7252	16.5617	25.6587	36.1081	34.4271	65.6475	1.29603	up
c268642.graph_c0	2.12398	1.47824	2.75859	12.1854	14.933	11.9541	2.96907	up
c268648.graph_c0	9.48474	5.76042	7.13071	1.62896	1.31354	1.27301	-2.06988	down
c268655.graph_c0	86.9235	65.6951	71.6262	8.28398	13.7222	15.5204	-2.29956	down
c268660.graph_c0	31.0328	27.0477	28.6331	6.00913	6.1161	7.4897	-1.86186	down
c268665.graph_c1	19.3099	10.2018	21.376	31.8802	41.8627	31.1889	1.41428	up
c268666.graph_c0	7.02703	5.12496	7.2154	0	0	0	#NAME?	down
c268673.graph_c0	59.198	57.3951	54.8501	0.460845	0.659062	0.354847	-6.55433	down
c268678.graph_c0	94.9463	82.8266	94.7338	238.87	226.711	236.421	1.66625	up
c268679.graph_c0	12.0246	1.74576	6.62242	68.0216	42.8874	37.6463	3.3211	up
c268686.graph_c0	6802.52	6763.72	4314.99	66.0411	267.519	126.373	-5.01786	down
c268692.graph_c0	34.3569	33.5521	41.0067	5.68692	4.95006	7.97046	-2.276	down
c268693.graph_c0	63.1933	55.1994	72.7751	156.249	128.934	101.368	1.34911	up
c268697.graph_c0	2.09835	4.38166	2.69651	0.0421941	0	0	-7.43891	down
c268699.graph_c0	23.4188	12.0997	19.8929	3.02039	4.38333	6.19431	-1.71498	down
c268700.graph_c0	4.38225	4.89156	6.25554	47.1179	46.0291	35.0297	3.35931	up
c268707.graph_c0	25.4267	13.9325	18.5873	0.720685	2.60386	3.25891	-2.8568	down
c268710.graph_c0	5.42879	2.78587	5.23059	11.601	10.7818	16.5974	1.86692	up
c268711.graph_c0	16.5628	6.78465	10.2958	0.0985996	0.0332938	0.175999	-6.47742	down
c268716.graph_c0	38.5152	32.0355	34.3962	11.1524	9.86896	9.38138	-1.47866	down
c268717.graph_c0	23.0276	17.8519	22.4675	0	0.0330326	0	-10.5237	down
c268719.graph_c0	4.55175	1.7879	3.16619	72.0208	56.2099	39.4143	4.53877	up
c268720.graph_c1	15.2293	9.33926	18.4344	0.857707	3.47543	1.25882	-2.57185	down
c268727.graph_c0	1.057	2.78423	3.04389	83.48	54.4027	65.4361	5.13999	up
c268730.graph_c0	15.5817	9.6943	20.4138	69.8255	105.744	99.4702	2.93404	up
c268731.graph_c0	33.5251	42.7985	35.8832	93.1553	88.9726	144.397	1.76773	up
c268749.graph_c0	6.42372	7.6711	11.9625	55.8404	43.996	20.3817	2.56482	up
c268750.graph_c1	0	0	0.0285976	7.41752	2.9785	3.57842	9.46332	up
c268765.graph_c0	1.51144	0.741331	3.02084	16.0295	11.5601	7.36746	3.16888	up
c268770.graph_c2	12.4397	7.42157	3.20201	0.0330097	0	0	-9.04228	down
c268771.graph_c0	29.9891	9.14518	43.4014	172.243	173.814	135.981	2.97911	up
c268772.graph_c0	1.91941	1.11431	1.39001	6.85703	8.31712	7.30086	2.67585	up
c268774.graph_c0	441.423	481.529	331.443	103.257	158.252	84.8495	-1.57991	down
c268779.graph_c0	1492.1	1593.8	2278.59	24190.9	20957.4	16378.6	3.8477	up
c268779.graph_c1	0.27978	0.935888	2.11869	8.52321	8.20658	11.3476	3.37497	up
c268786.graph_c0	19.8593	20.6292	25.7508	3.34896	6.78499	3.32912	-1.98257	down
c268793.graph_c0	57.4868	68.0528	60.8488	12.9054	13.3408	18.1526	-1.82477	down
c268809.graph_c0	7.84847	8.18299	7.61911	17.2146	10.3879	18.46	1.22388	up
c268810.graph_c0	0.952638	1.55026	1.09008	253.944	58.3404	93.3188	7.09244	up
c268812.graph_c1	26.7184	23.1462	24.9332	71.0019	74.3758	65.3981	1.79905	up
c268820.graph_c0	5.92375	3.42137	3.12456	371.744	74.9508	138.218	5.90931	up
c268821.graph_c0	5.17547	4.43011	7.85165	77.1271	50.837	72.8601	3.85147	up
c268821.graph_c1	7.5301	4.35733	8.22021	90.2919	52.1159	63.8007	3.72303	up
c268822.graph_c0	26.1299	28.9343	32.9754	8.53661	5.87884	7.88619	-1.69512	down
c268825.graph_c0	86.7583	19.4644	113.328	1.34196	5.27286	1.27028	-4.33202	down
c268831.graph_c0	2.35152	1.48315	2.54818	0.0525387	0.31933	0.500163	-2.60869	down
c268833.graph_c0	12.0921	8.14357	7.96344	0.399701	1.1922	1.14946	-3.08746	down
c268834.graph_c0	9.03159	2.26388	4.32053	34.4651	21.1595	52.1053	3.1372	up
c268844.graph_c0	3.1399	2.96805	4.53152	37.1067	29.9141	33.036	3.5537	up
c268845.graph_c0	190.071	50.3077	82.3387	2.6754	1.60603	5.35669	-4.74355	down
c268846.graph_c0	36.4243	47.934	51.9021	7.1038	12.3822	9.96467	-1.94061	down
c268857.graph_c0	5.8102	10.5572	8.36492	35.9079	32.1464	34.9939	2.29226	up
c268860.graph_c0	9.31485	5.91158	9.0686	1.19584	2.47487	2.27226	-1.71523	down
c268862.graph_c0	40.9592	42.4233	47.8396	241.523	200.663	179.195	2.54945	up
c268864.graph_c0	0.906584	0.56483	1.48418	8.90369	4.21583	6.76194	3.12436	up
c268871.graph_c0	206.953	169.142	184.965	10.481	22.7612	15.2168	-3.2322	down
c268871.graph_c1	36.2727	25.589	25.9342	1.97612	4.75429	2.6455	-2.91316	down
c268877.graph_c0	63.6411	57.1825	77.1801	11.2252	15.5384	13.8266	-1.98033	down
c268880.graph_c0	18.2302	9.50054	13.0496	0.254109	1.08685	0.831564	-3.91444	down
c268883.graph_c0	0.025747	0.0939554	0.0265873	7.17567	8.90526	5.18438	7.32742	up
c268886.graph_c1	61.6689	86.7211	73.2643	21.4706	12.777	21.028	-1.75973	down
c268889.graph_c0	19.761	17.7199	22.1487	94.6253	42.9774	69.584	2.10895	up
c268891.graph_c0	7.60261	6.2314	7.38053	14.8157	13.0423	16.7352	1.36798	up
c268901.graph_c0	0.500636	0.767302	0.392902	26.2927	9.61852	40.6464	5.68774	up
c268908.graph_c0	0.183926	0.067118	0.0379859	22.3348	8.76682	10.3382	7.53381	up
c268916.graph_c0	3.79802	7.65673	5.15618	26.3641	20.8072	22.7362	2.29339	up
c268917.graph_c0	20.6334	9.91708	23.9332	1.18779	3.96062	4.94709	-2.1125	down
c268917.graph_c2	36.4252	13.6149	35.6164	2.12565	5.60698	5.71369	-2.31877	down
c268919.graph_c0	4.69425	4.09135	8.74275	237.984	61.5212	161.028	5.06664	up
c268920.graph_c0	196.05	171.49	218.808	41.7543	59.7751	36.2308	-1.76432	down
c268922.graph_c0	0.311344	0.454461	0.321507	2.25381	2.43531	4.09006	3.2118	up
c268923.graph_c0	6.25845	3.59149	5.15975	0.13701	1.66549	0.543468	-2.32817	down
c268928.graph_c2	21.1924	26.063	94.3415	0.101641	0.0457612	0.0403174	-9.13893	down
c268935.graph_c0	11.7444	7.97732	11.5982	0.556883	1.59835	0.800744	-3.06715	down
c268938.graph_c0	14.3854	12.0169	17.8677	3.55481	2.82433	2.70608	-1.95107	down
c268941.graph_c0	14.0653	11.406	14.0278	1.76223	0.558316	0.621345	-3.39068	down
c268944.graph_c0	19.1596	13.6571	8.23054	42.6026	102.439	87.3368	2.76372	up
c268951.graph_c0	614.502	908.614	783.34	120.368	165.885	116.809	-2.25522	down
c268952.graph_c0	4.06719	0.428132	5.52454	40.1433	43.4373	22.807	3.90255	up
c268954.graph_c0	58.0421	38.2578	48.2566	7.63118	13.0962	9.97132	-1.91445	down
c268961.graph_c0	7.64656	5.98876	7.0519	104.462	44.67	95.3866	3.86297	up
c268966.graph_c0	31.8923	27.6282	29.543	8.76056	11.3003	9.77567	-1.28075	down
c268971.graph_c1	7.76347	2.74065	8.05173	0.213802	0.948833	1.23577	-2.62046	down
c268973.graph_c0	16.9473	18.3583	17.3263	0.94096	1.33962	3.26841	-3.04757	down
c268974.graph_c1	875.696	968.599	802.594	131.227	217.828	112.426	-2.23298	down
c268975.graph_c0	89.538	67.9996	68.0746	182.613	120.639	256.933	1.58035	up
c268979.graph_c0	1080.38	1638.17	1168.02	42.8272	51.4251	50.2673	-4.51878	down
c268980.graph_c0	5.55045	7.2771	8.16841	13.4433	18.7261	37.0409	1.93777	up
c268986.graph_c1	17.2078	7.53351	9.52299	0.111859	2.38713	3.8336	-2.17984	down
c268994.graph_c1	1.13553	0.729863	2.05203	4.85728	5.58279	4.61298	2.32175	up
c269000.graph_c0	63.7077	49.2923	53.8052	12.8369	11.6659	9.8538	-1.95941	down
c269002.graph_c0	3.28006	2.27681	3.36258	7.61363	7.34949	16.5591	2.09458	up
c269004.graph_c0	2.57056	1.18075	3.02572	39.5912	45.1698	109.459	5.15014	up
c269016.graph_c0	25.5955	14.48	20.0816	58.2249	34.0783	62.1273	1.68149	up
c269018.graph_c0	25.8577	13.9241	16.679	46.8627	46.7248	87.5185	1.97017	up
c269018.graph_c2	75.9524	49.9998	57.9323	7.27552	10.8817	16.4107	-2.13703	down
c269022.graph_c0	21.4331	16.1909	15.1064	2.25752	3.88074	5.15915	-1.96452	down
c269029.graph_c1	117.161	103.237	117.942	10.4745	17.4059	8.53636	-2.89164	down
c269036.graph_c2	8.83085	20.5681	6.2521	160.844	31.3974	166.442	3.45539	up
c269038.graph_c0	1.31518	0.959868	1.53919	76.7594	61.4021	57.7797	6.02861	up
c269038.graph_c1	4.07668	4.55725	5.15842	187.093	147.859	169.838	5.48246	up
c269039.graph_c1	3.29682	5.55262	3.92818	85.8448	269.793	222.779	5.70579	up
c269043.graph_c0	37.3174	9.37505	40.588	245.365	157.681	313.708	3.42952	up
c269049.graph_c0	9.87753	16.1667	13.2296	33.7515	63.9701	51.495	2.15903	up
c269062.graph_c0	53.09	29.7548	50.4313	9.27895	14.6705	11.5958	-1.56067	down
c269065.graph_c1	76.2912	43.0164	78.8049	14.2771	24.1324	21.5807	-1.38361	down
c269072.graph_c4	3.5928	2.27371	11.9157	0	0	0.0174264	-9.79086	down
c269084.graph_c0	7.75027	1.53277	4.95305	0.294251	0.132478	0.204257	-4.07014	down
c269097.graph_c0	14.8652	4.53047	11.1392	0.0892767	2.17049	0.602017	-3.00833	down
c269098.graph_c0	14.0002	8.67283	7.05422	121.042	77.6487	62.7059	3.47361	up
c269101.graph_c0	329.187	417.713	270.426	57.3989	91.5148	54.2194	-2.06845	down
c269109.graph_c1	16.1738	38.9133	31.9131	206.965	184.539	96.8591	2.75272	up
c269112.graph_c0	6.6435	6.57301	8.35802	0.550348	1.60103	1.15868	-2.41602	down
c269115.graph_c0	27.5935	19.4721	24.2005	6.54426	7.02201	9.52421	-1.33095	down
c269116.graph_c0	11.0016	8.12296	11.2163	1.26547	0.626718	2.81101	-2.44183	down
c269117.graph_c1	38.0724	19.707	35.0222	8.11861	10.8369	11.6159	-1.26358	down
c269118.graph_c1	1.48195	1.25541	1.05665	3.48015	3.75179	9.00456	2.31633	up
c269128.graph_c0	913.47	3276.81	1389.09	9.57753	6.16245	8.30108	-7.70883	down
c269128.graph_c1	1.72668	2.48017	5.04563	34.739	44.0471	42.7631	4.03451	up
c269130.graph_c0	36.3021	24.6769	41.277	8.14936	9.53694	9.79728	-1.5653	down
c269138.graph_c0	42.6273	9.42367	50.7517	177.614	234.784	142.885	2.88159	up
c269141.graph_c0	10.3695	8.68079	12.1898	17.2666	19.6468	22.3498	1.2271	up
c269142.graph_c0	2.29512	0.62208	2.0609	5.91433	6.30119	8.18412	2.42153	up
c269143.graph_c0	39.3873	25.4008	36.1007	0.147477	0.165994	0	-7.90688	down
c269154.graph_c0	14.6337	12.6515	20.2733	59.7877	46.4615	38.7639	1.95476	up
c269162.graph_c2	1.0486	1.7638	0.812123	14.8554	5.04622	15.843	3.4776	up
c269163.graph_c0	10.604	4.77971	8.65264	18.054	20.6132	13.7946	1.50688	up
c269165.graph_c1	55.1702	53.0362	57.1781	192.849	362.72	284.647	2.62993	up
c269166.graph_c0	0	0.0635452	0	4.88466	8.21501	6.41272	8.20958	up
c269169.graph_c0	3.81273	1.80358	3.54832	93.5766	47.4325	74.4311	4.92125	up
c269171.graph_c0	29.7361	20.3816	25.8033	5.65852	4.9789	7.99088	-1.73258	down
c269187.graph_c1	13.8891	9.99768	15.0067	64.1542	65.5705	62.1824	2.63426	up
c269188.graph_c0	15.2538	11.7109	12.4588	1.65412	3.59949	5.77394	-1.59459	down
c269197.graph_c0	13.0991	11.2345	10.5325	0.123468	0.792131	1.17541	-3.84646	down
c269200.graph_c2	25.7282	21.1439	28.0171	5.00245	3.27437	5.31178	-2.16123	down
c269200.graph_c4	23.3301	39.9623	29.5594	3.10708	2.47091	2.90262	-3.2213	down
c269205.graph_c0	7.12634	8.04926	6.74569	48.7468	99.3313	77.0093	3.617	up
c269207.graph_c0	3.27814	1.66146	3.7034	8.16363	11.7112	5.85292	1.96777	up
c269210.graph_c1	4.75921	3.95587	7.09879	0.478496	1.29258	0.113881	-2.66856	down
c269210.graph_c2	4.40818	4.32623	6.69016	0.241747	1.38771	0.0719192	-2.79942	down
c269211.graph_c0	26.3534	25.5641	27.9183	102.831	74.7514	86.8456	2.0247	up
c269213.graph_c1	32.6191	14.086	26.9347	2.11604	7.73143	3.68025	-2.07188	down
c269214.graph_c2	9.09787	9.86306	9.3699	1.17917	1.26824	1.74101	-2.50588	down
c269220.graph_c0	36.2067	18.6155	38.4164	81.5869	83.2304	69.2206	1.70109	up
c269221.graph_c0	18.6616	24.558	18.6909	53.6476	34.7162	54.7353	1.44775	up
c269223.graph_c0	2.44447	2.71139	3.45042	36.266	37.3768	33.5932	3.9414	up
c269231.graph_c1	11.1933	9.62387	22.0917	45.566	49.2421	76.0741	2.31109	up
c269248.graph_c1	274.708	262.159	237.322	57.4446	89.7148	61.6741	-1.60224	down
c269250.graph_c0	80.1008	85.1957	236.033	1.11419	0.475229	1.32587	-6.77485	down
c269254.graph_c0	3.19968	4.56895	4.5683	20.3929	11.3577	15.639	2.21326	up
c269255.graph_c0	2.84249	5.64067	3.2995	0.0750974	0.177505	0.0446825	-5.06028	down
c269256.graph_c0	49.1011	34.7664	44.2905	6.35846	9.90667	8.00605	-2.08374	down
c269261.graph_c1	0.993339	0.805527	0.797814	10.1369	7.4191	7.07132	3.55905	up
c269263.graph_c1	2.55217	1.1327	2.31495	9.92411	4.84741	7.65023	2.27432	up
c269264.graph_c0	87.3229	154.911	124.553	10.0421	5.88978	8.18286	-3.68726	down
c269269.graph_c0	21.8446	12.075	16.2515	2.84813	4.66885	4.31622	-1.76061	down
c269279.graph_c0	21.0247	18.7569	35.5852	0.0350361	0.0946443	0.125078	-7.92616	down
c269286.graph_c0	16.8896	17.34	20.6949	46.3465	30.8918	74.0743	1.71461	up
c269288.graph_c0	18.4625	12.5397	1.9317	0	0	0.35031	-6.50961	down
c269290.graph_c0	9.10192	7.02454	8.28347	25.1657	12.7815	26.5315	1.69439	up
c269296.graph_c1	5.7559	4.39074	7.75713	21.5984	12.1617	17.1229	1.84799	up
c269298.graph_c0	63.1245	19.0076	59.1291	275.717	298.691	188.924	2.85916	up
c269301.graph_c0	11.1186	7.16179	14.1947	44.7085	37.5554	49.1314	2.35738	up
c269302.graph_c0	12.1214	5.9264	10.0623	0.766716	1.46707	2.63578	-2.24011	down
c269304.graph_c0	38.8391	33.9292	37.2091	9.31001	14.0173	11.3906	-1.36689	down
c269309.graph_c0	9.01551	12.3576	11.499	2.24139	1.63642	2.35485	-2.14726	down
c269311.graph_c0	5.74656	4.09782	6.30971	30.7057	16.247	39.3983	2.71798	up
c269318.graph_c4	3.85044	5.29992	3.97612	0.244502	0.33024	1.16382	-2.77308	down
c269318.graph_c5	19.6184	17.8978	16.8186	2.94751	3.43823	4.70325	-2.03403	down
c269319.graph_c0	21.9045	13.177	20.2002	2.14056	6.06035	4.97202	-1.75127	down
c269321.graph_c0	100.814	135.762	122.928	23.085	24.3701	21.4282	-2.11704	down
c269328.graph_c0	11.5224	8.77273	9.84248	0.65164	1.50143	1.18597	-2.87922	down
c269333.graph_c2	13.2129	7.80572	14.9188	33.0502	15.6685	34.1943	1.54146	up
c269337.graph_c0	17.2635	10.9911	12.4713	1.87454	2.80123	7.19832	-1.54202	down
c269338.graph_c0	623.12	286.939	353.596	9.46573	50.4299	23.154	-3.58175	down
c269341.graph_c0	70.7722	58.0193	98.0415	27.0562	17.5387	18.5902	-1.49775	down
c269352.graph_c1	9.82094	9.57117	8.99928	27.2059	35.0665	30.5702	1.99061	up
c269353.graph_c0	16.4445	10.9746	14.0116	32.2892	34.6519	39.6013	1.67425	up
c269357.graph_c0	29.883	28.7691	29.6617	442.66	297.12	407.927	3.98625	up
c269375.graph_c0	280.324	183.059	273.039	20.4835	41.3337	43.7194	-2.4986	down
c269385.graph_c0	0.0259396	0.0709937	0.187504	4.53009	6.27715	3.32383	5.99914	up
c269388.graph_c0	59.2839	23.7242	46.4776	0.521084	1.25945	0.881172	-5.24034	down
c269395.graph_c1	25.7588	9.90107	27.8551	2.97467	5.55885	5.40671	-1.81984	down
c269397.graph_c0	8.19614	3.99058	9.71838	60.0511	54.7837	47.9811	3.27966	up
c269402.graph_c0	0.649368	1.718	0.603507	317.672	149.813	269.227	8.10382	up
c269415.graph_c0	53.6391	58.0472	68.658	6.56973	5.64678	7.91267	-2.88718	down
c269416.graph_c1	53.7146	25.9524	36.8674	148.669	142.077	165.572	2.30812	up
c269419.graph_c0	0.89663	0.204498	1.0995	5.67933	9.99954	9.05135	3.90446	up
c269427.graph_c1	25.6962	34.7405	45.8	113.624	74.4654	120.256	1.81497	up
c269428.graph_c3	2.28125	1.70278	2.43602	0.117286	0.190097	0.334966	-3.05589	down
c269430.graph_c0	1.05805	2.87162	1.42035	284.298	165.519	91.855	6.88951	up
c269433.graph_c1	0.374228	0	0.456705	7.2651	9.14745	6.33751	5.27631	up
c269435.graph_c0	6.77574	2.91285	6.267	0.132327	0.17873	0.131223	-4.79304	down
c269442.graph_c0	0.836955	1.64457	4.1884	26.1572	57.5975	33.6224	4.48419	up
c269452.graph_c0	27.5249	17.3629	27.8422	7.38398	8.69145	8.07068	-1.25316	down
c269457.graph_c0	11.0739	10.87	8.8588	18.3159	34.2297	25.388	1.60881	up
c269461.graph_c0	25.4585	48.6788	36.3255	199.093	193.787	163.995	2.57193	up
c269467.graph_c0	44.8229	48.6781	39.9085	11.4544	15.9164	13.5067	-1.44187	down
c269469.graph_c0	12.3606	15.3498	12.0118	55.3282	42.3623	45.0404	2.1081	up
c269472.graph_c0	23.1126	22.1491	21.7602	82.7063	62.7648	62.9873	1.935	up
c269480.graph_c0	22.9473	26.5142	18.0845	213.748	262.28	210.295	3.60185	up
c269483.graph_c0	0.326147	0.267788	0.370472	15.2577	5.18192	43.5125	6.26879	up
c269492.graph_c0	39.4497	34.0682	47.7157	5.24136	15.7676	7.32394	-1.77036	down
c269492.graph_c1	62.2192	48.4213	69.9516	6.01682	25.0332	8.69423	-1.84142	down
c269496.graph_c0	282.927	663.966	360.521	7.13956	4.44543	3.79609	-6.18948	down
c269504.graph_c0	15.7499	4.08607	16.4927	0.957532	0.691768	1.13945	-3.30719	down
c269511.graph_c0	37.2338	18.95	38.0113	2.23759	8.40469	3.85458	-2.33059	down
c269516.graph_c0	4.31067	7.65419	7.53476	25.0019	24.5687	23.7517	2.16743	up
c269521.graph_c0	12.6019	7.25766	13.5039	62.6531	31.1906	143.863	3.10777	up
c269525.graph_c0	12.4501	10.7169	11.0176	2.16268	4.27659	2.47264	-1.63429	down
c269527.graph_c0	3.76188	2.47419	2.34887	0.0791629	0.374229	0.0942031	-3.63047	down
c269539.graph_c0	43.1989	20.8305	42.4359	186.386	154.577	119.389	2.50025	up
c269541.graph_c0	3.28302	1.78606	5.75396	10.7381	6.44196	17.1242	2.00494	up
c269551.graph_c0	3.42256	3.47454	6.66995	25.8935	62.1785	33.1406	3.5004	up
c269561.graph_c0	28.8618	14.0831	18.0186	1.47934	5.87903	5.89058	-1.90244	down
c269562.graph_c0	2.98448	1.00623	1.67494	0.029354	0.118942	0.104793	-4.14538	down
c269564.graph_c0	3.15972	4.39976	3.54907	52.267	31.6053	30.3823	3.63721	up
c269574.graph_c0	0.699913	0.15203	0.447421	0.874598	2.44405	2.29685	2.49164	up
c269574.graph_c2	21.6751	16.6388	25.4433	3.58696	5.15592	4.81669	-1.91583	down
c269580.graph_c0	16.7152	15.8997	17.2608	2.96823	2.33573	6.35789	-1.86448	down
c269584.graph_c0	22.7042	46.1115	42.9126	0.316879	0.356664	0.062847	-6.93375	down
c269585.graph_c0	0.80473	0.634942	1.39248	6.3371	5.50241	6.65113	3.05077	up
c269586.graph_c1	4.91075	1.38609	2.85771	0.220952	0.530546	0.26293	-2.7722	down
c269592.graph_c0	1.45046	0.620274	1.68503	12.7557	14.4034	14.691	3.85567	up
c269596.graph_c0	0.233194	0.135381	0.372153	7.38534	5.23371	5.72963	5.01471	up
c269600.graph_c0	0.570207	0.399221	0.451884	0	0.0324137	0.0856731	-3.40222	down
c269604.graph_c0	37.724	17.7581	43.3022	75.8401	67.3723	54.2186	1.39209	up
c269608.graph_c0	3.01148	1.54904	3.34136	248.236	254.155	187.974	6.83145	up
c269611.graph_c0	0.970557	0.764694	0.683343	14.6903	20.4348	11.2584	4.57729	up
c269620.graph_c0	0.784699	0.425052	0.582412	4.94816	3.56643	5.06971	3.25229	up
c269622.graph_c0	2.00485	3.07093	2.17252	0.223966	0.0302503	0.186562	-3.81839	down
c269628.graph_c0	6.82673	3.26516	4.92785	0.554758	0.870799	0.909944	-2.35491	down
c269631.graph_c0	7.29842	6.89534	7.48786	30.1994	28.5785	24.8736	2.25253	up
c269634.graph_c0	6.83599	8.76924	14.1453	81.2907	59.1877	107.762	3.34347	up
c269636.graph_c0	1.84796	3.4392	4.50353	0.267546	0.271024	0.795942	-2.67565	down
c269643.graph_c0	12.7409	11.4656	11.2134	20.4936	19.2729	27.322	1.19028	up
c269644.graph_c0	17.4425	2.66859	20.5103	0.0653548	0.397226	0.155543	-5.58401	down
c269649.graph_c0	3.00826	1.20418	3.64532	18.0824	11.0674	22.1459	3.07301	up
c269653.graph_c0	24.2417	15.2468	23.8573	4.12064	7.55067	6.16208	-1.49948	down
c269659.graph_c0	0.294283	0.0223727	0	0.932006	0.959108	0.792198	3.52328	up
c269662.graph_c0	24.4009	18.6487	20.8867	0.291801	1.20427	0.694479	-4.56615	down
c269669.graph_c0	7.50623	7.68301	9.93886	0.141996	0.511439	0.366111	-4.33926	down
c269675.graph_c0	0	0.0430263	0.024351	0.810845	0.778155	1.19343	5.46616	up
c269676.graph_c1	192.202	160.924	118.316	40.9968	68.4164	37.1856	-1.3888	down
c269676.graph_c2	870.505	869.757	757.395	166.101	265.856	153.793	-1.80049	down
c269677.graph_c0	17.9552	12.8787	18.6734	3.7048	5.47307	3.07689	-1.66759	down
c269678.graph_c0	1.46246	1.11183	1.0907	0	0	0	#NAME?	down
c269678.graph_c1	35.0107	32.7251	33.1072	0.500505	0.200301	1.01472	-5.65939	down
c269681.graph_c0	10.5319	7.88369	11.2243	27.5516	20.6693	17.4108	1.49304	up
c269685.graph_c0	0.0236674	0.0215916	0.0244399	2.27008	2.71901	4.96951	7.4069	up
c269693.graph_c0	154.751	183.832	186.775	16.8175	18.1341	19.3886	-3.00443	down
c269696.graph_c0	16.7834	9.25498	14.182	2.2339	5.12173	3.14977	-1.59111	down
c269701.graph_c0	2250.82	5902.3	1264.54	27.8416	24.2973	20.0236	-6.88343	down
c269703.graph_c0	16.8969	16.1219	12.9831	31.4611	34.8867	50.0882	1.58489	up
c269712.graph_c0	2.79755	0.685446	3.13648	0.144652	0.0586131	0.154921	-3.80874	down
c269713.graph_c0	211.227	293.925	265.135	32.6569	38.4258	24.8843	-2.72639	down
c269714.graph_c0	30.2519	13.1581	24.379	3.57203	4.68342	6.8633	-1.83755	down
c269729.graph_c1	3.5573	4.00254	3.18362	34.3563	39.4476	37.9469	3.63823	up
c269730.graph_c1	10.3822	8.41622	11.7932	1.26155	3.62539	2.65111	-1.71628	down
c269733.graph_c0	86.6685	83.8438	98.4718	12.4093	21.2108	15.0817	-2.16595	down
c269734.graph_c0	0.0463798	0	0.0718405	1.80461	6.34864	5.94299	7.35205	up
c269738.graph_c1	0.0254541	0.232216	0.0788546	8.29173	8.46174	9.70262	6.3849	up
c269743.graph_c0	4.04323	7.05846	5.43806	0.632349	0.335536	0.913736	-2.94216	down
c269743.graph_c1	6.5313	2.6584	7.15953	39.2786	22.9647	42.1968	3.04425	up
c269743.graph_c2	7.29335	1.71383	6.16205	38.4972	20.5286	35.0427	3.04053	up
c269743.graph_c3	5.99097	4.78234	7.31133	42.8139	19.0539	46.2565	2.88359	up
c269748.graph_c0	2.222	1.18924	1.59087	15.0394	11.7317	15.6956	3.41574	up
c269751.graph_c0	82.9361	65.8683	72.7821	19.8409	15.4359	13.6374	-1.85645	down
c269751.graph_c2	0	0.162488	0.459805	8.13883	2.721	4.69872	4.99762	up
c269751.graph_c3	0.416071	0.18979	1.647	28.0485	9.40748	14.3366	4.98886	up
c269754.graph_c0	16.4784	9.71296	17.2372	59.9335	95.2047	79.8464	2.77819	up
c269756.graph_c0	24.5569	16.8793	18.0893	184.356	103.224	134.725	3.14817	up
c269758.graph_c0	59.2473	44.9378	52.2885	14.4714	13.4717	14.3595	-1.57754	down
c269763.graph_c0	2.51492	1.3805	1.5626	0.0964267	0.104192	0.0917974	-3.88844	down
c269765.graph_c0	36.9141	30.6199	39.1508	7.25138	11.3507	8.54467	-1.66177	down
c269770.graph_c0	7.72583	2.38396	5.2209	0.514034	0.867861	0.886958	-2.39065	down
c269771.graph_c1	9.85633	1.91132	9.24382	0.344684	1.28027	0.102542	-3.11316	down
c269774.graph_c0	63.9449	57.6987	67.3897	185.583	150.116	127.529	1.61299	up
c269779.graph_c0	22.1133	25.8905	20.482	0.51547	1.99374	2.06327	-3.68896	down
c269783.graph_c1	14.3446	9.39884	11.6876	0.844074	1.9001	2.23209	-2.54876	down
c269788.graph_c0	61.3311	66.2844	75.3917	14.8223	14.7803	16.9838	-1.84304	down
c269792.graph_c0	21.8568	20.5148	22.5997	48.7828	53.2856	42.4124	1.45864	up
c269795.graph_c0	5.07918	5.2615	6.12476	0.252038	0.821011	0.529275	-3.07677	down
c269797.graph_c1	1.26623	1.45069	1.88532	0.213167	0.143959	0.19025	-2.77561	down
c269817.graph_c0	9.65252	5.07501	5.63955	0.482683	1.42807	0.847906	-2.55532	down
c269820.graph_c0	1.31416	0.693113	1.67511	9.8104	5.09445	9.13158	3.06886	up
c269835.graph_c2	26.1646	20.0412	21.7285	2.77612	3.50199	7.54207	-2.05589	down
c269836.graph_c0	21.6965	19.0842	35.4848	84.2722	56.0994	72.4371	1.81682	up
c269839.graph_c0	2.08127	0.271247	1.56584	24.5364	7.81271	37.8742	4.55007	up
c269840.graph_c0	1.95919	0.696375	2.46981	0.230236	0.0310971	0.0821934	-3.45428	down
c269851.graph_c0	8.42367	2.53271	7.00995	31.0227	41.6224	39.4556	3.03018	up
c269854.graph_c0	16.1744	14.1828	23.9299	99.2222	60.044	82.7818	2.48646	up
c269855.graph_c0	32.2067	20.6637	36.0227	168.066	149.662	109.131	2.63067	up
c269857.graph_c0	11.5796	7.66867	9.78746	1.24184	1.46764	1.43159	-2.49107	down
c269857.graph_c1	18.8211	9.90142	10.4626	1.36483	2.68499	2.57742	-2.257	down
c269861.graph_c0	0.414773	0.756791	0.160617	3.84698	16.9186	10.1606	4.68274	up
c269861.graph_c2	11.7065	9.42332	11.733	29.5197	69.1172	59.0412	2.55489	up
c269864.graph_c0	17.7575	25.4573	21.3772	2.94726	2.79419	4.04678	-2.49358	down
c269872.graph_c0	1.88825	1.05273	0.866614	39.1559	28.142	33.6614	5.04598	up
c269873.graph_c0	65.2953	17.1873	61.1915	4.92613	1.9759	3.83697	-3.33067	down
c269884.graph_c0	24.6284	21.9512	29.4	58.25	48.884	54.7685	1.40256	up
c269890.graph_c0	8.20971	14.9794	10.1514	48.7808	44.2689	56.9863	2.37882	up
c269890.graph_c1	2.91819	3.09789	2.10941	13.1069	13.6826	13.1118	2.55388	up
c269893.graph_c0	15.7796	4.85483	7.95617	0.397787	1.86633	0.548104	-2.9434	down
c269905.graph_c0	20.7415	24.7536	26.8188	166.447	149.968	140.969	2.95015	up
c269911.graph_c2	6.09682	1.43183	6.38932	0.218488	0.995977	0.454997	-2.63332	down
c269916.graph_c1	175.112	213.521	141.633	34.3315	43.5132	50.9073	-1.81663	down
c269923.graph_c0	1.15143	0.817015	0.176151	48.1202	24.4445	21.9039	5.75017	up
c269925.graph_c1	8.05184	5.61904	8.12607	22.4585	28.0005	35.1094	2.27686	up
c269928.graph_c0	0.581636	0.655476	1.0717	81.7113	17.5764	31.3517	6.17802	up
c269930.graph_c0	22.164	23.2722	18.696	5.7206	6.28351	8.63513	-1.39358	down
c269931.graph_c0	0	0.0286941	0	0.796896	0.807255	1.0499	6.4636	up
c269935.graph_c0	17.1701	30.5015	32.3856	247.767	197.537	216.257	3.31115	up
c269937.graph_c0	9.47277	8.29414	10.0242	0.928813	0.752709	1.45265	-2.88014	down
c269940.graph_c0	45.3246	90.4952	49.53	577.823	837.7	466.416	3.56499	up
c269967.graph_c0	22.482	3.0261	33.7259	155.589	133.054	165.703	3.38771	up
c269968.graph_c2	16.2821	14.3899	14.4199	3.24845	6.04587	3.50037	-1.51363	down
c269971.graph_c0	22.1203	16.5259	25.7233	83.4719	46.4463	82.7863	2.04246	up
c269971.graph_c2	3.34568	3.43378	4.14586	21.873	10.0181	18.7334	2.50456	up
c269974.graph_c2	4.0103	3.5302	8.42769	0.127326	0.429938	0.45455	-3.6697	down
c269977.graph_c0	27.1565	22.3284	35.3431	91.4542	142.711	78.3804	2.22689	up
c269979.graph_c4	0.182276	0.443438	1.44306	2.91387	2.82179	4.51425	2.63865	up
c269981.graph_c1	1.73756	0.764278	1.15346	0	0.379215	0.0334103	-2.74533	down
c269982.graph_c0	4.66007	4.84065	7.62324	25.05	17.4246	20.5684	2.20154	up
c269982.graph_c1	46.8699	24.7348	45.7943	10.2545	12.8051	8.10449	-1.53887	down
c269985.graph_c0	66.7691	64.538	87.6795	2.73558	7.70642	4.83647	-3.53746	down
c269986.graph_c1	2.01014	2.37321	2.77784	0.160492	0.144514	0.0954922	-3.84474	down
c269990.graph_c0	16.3916	12.3198	12.5918	1.42695	1.92734	2.03289	-2.65031	down
c270005.graph_c0	1.17724	0.868667	1.48382	4.35498	2.34862	4.80954	2.02192	up
c270015.graph_c0	5.39936	4.3064	6.91106	0.146279	0.355633	0.139256	-4.34292	down
c270017.graph_c2	0.533956	0.114618	0.51895	2.13159	0.806138	3.65266	2.8612	up
c270019.graph_c0	0.897652	0.943003	1.15167	59.344	32.9792	39.5125	5.77276	up
c270023.graph_c0	2.26817	1.28096	1.39417	0.0732999	0.165006	0.145377	-3.38215	down
c270035.graph_c0	16.2305	13.7494	14.8448	96.7736	89.3354	51.1196	2.73818	up
c270046.graph_c0	5.96909	10.8911	6.65312	30.9071	25.7651	24.0773	2.00564	up
c270048.graph_c1	83.1141	56.5081	77.75	29.4538	20.5188	19.992	-1.29158	down
c270071.graph_c0	5.42175	3.32652	6.7224	19.8485	20.0423	25.4696	2.41666	up
c270087.graph_c0	17.6056	14.659	18.1424	3.54385	3.534	6.38483	-1.63686	down
c270093.graph_c0	24.5276	13.107	21.3411	4.1189	7.20243	6.76137	-1.37374	down
c270100.graph_c0	22.1738	14.9662	20.903	4.82384	6.07475	5.21343	-1.52041	down
c270101.graph_c0	31.8101	44.0381	34.6584	6.75127	8.48185	8.97761	-1.95445	down
c270102.graph_c0	0.868969	0.869475	0.492085	9.28346	2.6037	5.85563	3.25464	up
c270106.graph_c0	59.432	30	26.6571	0.185808	0	0	-8.84334	down
c270106.graph_c1	110.683	76.5495	504.518	0.432629	0.146084	0.386118	-9.07337	down
c270108.graph_c0	9.33733	5.07299	7.87159	0.314481	0.396442	0.848253	-3.55595	down
c270111.graph_c3	346.144	781.292	349.338	15.2208	20.4331	13.8141	-4.70861	down
c270122.graph_c0	4.32326	3.04024	3.06926	0.0407499	0.110079	0.0484919	-5.38616	down
c270127.graph_c0	78.1245	84.2483	81.3983	18.1818	17.2046	20.567	-1.85454	down
c270131.graph_c0	16.5861	30.7707	24.8438	54.5175	62.6756	45.5957	1.42161	up
c270137.graph_c0	13.7338	11.2514	12.4887	165.821	311.402	240.661	4.55692	up
c270138.graph_c1	25.3361	40.3293	45.0451	79.1285	63.8611	86.5699	1.31076	up
c270139.graph_c0	14.1391	11.3052	14.356	50.4528	44.2236	59.6238	2.25361	up
c270141.graph_c1	26.1542	64.4971	53.7138	254.065	126.272	215.924	2.2682	up
c270145.graph_c0	7.62435	4.028	6.67221	1.09137	1.00027	1.20596	-2.13311	down
c270161.graph_c0	0.867708	0.833269	0.565914	0	0.083723	0.098351	-3.44857	down
c270162.graph_c1	21.9424	30.4547	11.6198	0.226268	0	0.269256	-6.85744	down
c270166.graph_c0	1.66211	1.11442	2.46081	12.4306	6.53472	15.4823	3.04473	up
c270170.graph_c0	5.37302	1.67477	4.0457	0.567219	0.492508	0.361599	-2.55004	down
c270175.graph_c0	0	0	0.0283727	4.59949	1.64544	1.27218	8.60662	up
c270181.graph_c0	2.34297	1.80864	2.41945	0.271806	0	0	-4.15789	down
c270187.graph_c0	116.126	95.0507	95.1189	8.39023	20.3576	25.2297	-2.25309	down
c270195.graph_c1	0.42137	0.768828	0.559444	67.215	22.7698	47.9976	6.53313	up
c270195.graph_c2	0.388463	0.40502	0.372489	56.0404	18.3804	33.7919	6.82875	up
c270197.graph_c0	3.71261	2.49186	13.5552	0.0239959	0	0	-9.15307	down
c270198.graph_c1	5.9903	4.23979	4.93931	9.63937	11.6365	10.2034	1.36896	up
c270204.graph_c0	26.0342	10.8913	20.2595	3.14968	5.20344	3.03564	-1.94707	down
c270210.graph_c0	23.6217	8.08123	16.3824	2.7171	4.61795	3.50276	-1.77196	down
c270211.graph_c0	35.1826	24.0274	33.3819	76.4127	98.8451	94.2617	1.86132	up
c270218.graph_c0	594.658	253.687	673.189	113.416	97.5105	145.239	-1.73262	down
c270219.graph_c0	17.8476	20.3892	23.7233	2.4513	3.99254	5.39077	-2.1395	down
c270220.graph_c0	7.69499	4.40211	5.31207	49.587	12.3663	42.2761	2.90021	up
c270223.graph_c1	20.0847	17.5252	21.6435	50.7777	40.5828	30.7921	1.37595	up
c270227.graph_c0	22.4842	23.513	17.1855	58.6815	35.6996	60.2624	1.54131	up
c270236.graph_c0	0.585376	0.213614	0.459406	10.9116	54.287	28.5158	6.59327	up
c270243.graph_c2	0	0	0	1.30054	1.01492	0.859793	Inf	up
c270244.graph_c0	21.5694	41.2379	31.0382	1.4289	1.73258	3.30413	-3.6859	down
c270249.graph_c1	82.3776	36.4985	103.914	536.238	375.732	285.148	2.84188	up
c270249.graph_c3	179.835	75.1134	197.203	1140.42	865.599	539.674	2.91386	up
c270250.graph_c0	16.3394	14.7253	18.9903	50.5203	40.1278	33.3834	1.63771	up
c270251.graph_c0	14.9284	13.7345	12.9988	2.26091	3.1697	5.51714	-1.69437	down
c270252.graph_c0	0.0518129	0	0.321025	6.32933	2.08971	3.2359	5.48832	up
c270256.graph_c0	6.87038	2.83914	6.95414	0.677077	1.12235	0.512727	-2.44263	down
c270257.graph_c0	7.47447	7.60184	10.1197	0.676342	1.11651	1.49044	-2.67511	down
c270261.graph_c0	70.4905	115.206	66.1216	5.16424	9.96939	5.03623	-3.40828	down
c270270.graph_c0	12.3215	7.27997	14.8275	19.5771	25.4936	23.9495	1.35331	up
c270278.graph_c1	37.6659	25.0989	40.9735	200.792	197.973	164.867	2.79155	up
c270286.graph_c0	10.9438	1.86834	9.47254	77.7929	89.898	41.876	3.70217	up
c270287.graph_c0	2.86627	4.24918	4.28739	8.12406	12.5699	12.5043	1.78964	up
c270289.graph_c0	87.8286	55.4564	79.3583	18.0703	23.9617	27.3875	-1.36875	down
c270289.graph_c1	12.7851	12.6683	13.3919	81.2863	50.2039	68.6034	2.65559	up
c270301.graph_c0	50.1256	32.9199	77.8134	13.1917	19.6626	19.7283	-1.26726	down
c270305.graph_c0	60300.3	128907	30122.9	152.591	60.5593	51.9788	-9.49696	down
c270308.graph_c0	29.9493	12.2897	30.1302	0.304295	3.26383	0.724216	-3.66692	down
c270313.graph_c1	3.53309	2.19937	5.75161	65.1809	41.7074	35.9849	4.03456	up
c270327.graph_c0	2.67467	1.04004	5.70506	199.371	51.9276	111.094	5.70527	up
c270329.graph_c1	6.55133	0.828239	6.44844	14.2097	16.1037	14.8089	2.15461	up
[truncated: 2,023 more rows]

## Sheet: T01_T04_T12_vs_T06_T09_T13.DEG
Additional file 6. A list of 6822 differentially expressed genes (DEGs) in each development stage. We defined genes with expression change of |log2FC| ≥ 1 and FDR < 0.01 as DEGs. There were 1,621 up-regulated genes, and 1,679 down-regulated genes between T01_T04_T12_vs_T06_T09_T13 （Shoot/AFL）during the floating leaves development. The FPKM of two stages, value of log2FC and expression pattern of …
Gene ID	T01_FPKM	T04_FPKM	T12_FPKM	T02_FPKM	T03_FPKM	T05_FPKM	log2FC	Up/Down
c160420.graph_c0	6.94774	6.51446	47.5644	0	0	0	#NAME?	down
c160566.graph_c0	12.6618	21.2222	20.0079	1.71009	3.12708	2.88154	-2.91037	down
c160603.graph_c0	6.16945	4.13146	39.6482	0	0	0	#NAME?	down
c160605.graph_c0	0	0.0149152	0	3.00157	10.0858	4.68203	9.81966	up
c160693.graph_c1	0.120471	0	0	11.0024	11.5143	5.6345	7.97615	up
c160709.graph_c0	23.0461	42.665	16.6008	0.31591	0.108533	0.323565	-6.95589	down
c160755.graph_c0	6.34036	2.77409	3.40727	1.03023	0.624606	0.558634	-2.51625	down
c160758.graph_c0	0.537841	0.436151	0.370264	3.9184	7.61559	9.89003	3.92281	up
c160763.graph_c0	1.68036	1.44538	1.88394	7.73502	9.91895	15.8219	2.68985	up
c160765.graph_c0	17.9306	8.80816	122.083	0	0	0	#NAME?	down
c160775.graph_c0	11.669	6.05338	76.1979	0	0	0	#NAME?	down
c160792.graph_c0	2.86813	2.24718	2.9269	0.0316067	0.16288	0.194235	-4.41603	down
c160828.graph_c0	2.54911	0.850807	3.59535	8.41534	19.7778	13.6894	2.62804	up
c160838.graph_c0	1.25486	0.923225	6.10286	0	0	0	#NAME?	down
c160893.graph_c0	4.37956	9.66801	6.47668	0	0.156598	0	-7.18094	down
c160906.graph_c0	19.5216	3.72545	18.4875	1.35278	1.68274	2.36501	-2.88652	down
c160948.graph_c0	1.48879	0.905477	2.35732	34.8946	51.2322	61.8946	4.96736	up
c160964.graph_c0	4.66184	2.642	32.2392	0	0	0	#NAME?	down
c161029.graph_c0	0.0188533	0.0343996	0.0194687	1.21853	0.418634	0.542633	4.75519	up
c166110.graph_c0	6.51483	16.7775	9.30313	0.209226	0.0359404	0.96433	-4.92221	down
c186213.graph_c0	11.3887	8.51219	66.5953	0	0	0	#NAME?	down
c189111.graph_c0	13.1207	9.1368	85.6227	0	0.0749527	0	-10.4172	down
c190952.graph_c0	6.14954	9.86853	13.7716	0.555205	1.14447	0.213247	-4.03317	down
c191634.graph_c0	10.9294	5.0962	43.8905	0	0	0	#NAME?	down
c196070.graph_c0	45.966	58.2748	47.2775	19.4309	18.9682	15.9126	-1.58354	down
c198821.graph_c0	1.49195	2.27905	2.07808	0	0	0	#NAME?	down
c198862.graph_c0	2.01385	1.78888	8.20888	0	0	0	#NAME?	down
c198993.graph_c0	0	0	0	1.28249	2.3545	3.9407	Inf	up
c198999.graph_c0	0.653884	0.671102	3.65747	0	0	0	#NAME?	down
c199493.graph_c0	279.297	365.917	321.842	57.9579	39.7866	54.186	-2.77002	down
c199607.graph_c0	24.1834	21.8318	9.83248	261.728	187.836	315.523	3.66705	up
c199728.graph_c0	6.14416	3.63223	38.8804	0	0	0	#NAME?	down
c200352.graph_c0	11.2833	3.63307	22.1282	0	0	0	#NAME?	down
c200730.graph_c0	10.7996	5.93847	46.7473	0	0	0	#NAME?	down
c201063.graph_c0	5.69645	6.88231	3.65662	0	0	0	#NAME?	down
c201232.graph_c0	5.96953	4.54767	40.0367	0	0	0	#NAME?	down
c201238.graph_c0	176.041	493.121	213.711	2.77063	4.14523	15.2416	-5.50869	down
c201309.graph_c0	79.785	72.3251	98.4064	243.765	203.479	273.696	1.47435	up
c201339.graph_c0	7.10692	6.48361	51.7162	0	0	0	#NAME?	down
c201372.graph_c0	6.69137	3.96793	43.5316	0	0	0	#NAME?	down
c201481.graph_c0	1.6269	1.33579	9.40802	0	0	0	#NAME?	down
c201575.graph_c1	10.2992	5.44243	16.447	89.3553	40.859	47.623	2.48368	up
c201680.graph_c0	0.115714	0.475043	0.119491	5.25686	5.80907	1.74849	3.92549	up
c201739.graph_c0	0.797734	0.994618	5.57419	0	0	0	#NAME?	down
c202543.graph_c0	2.19036	1.35176	8.31562	0	0	0	#NAME?	down
c202572.graph_c0	881.869	364.362	3318.68	0.666464	1.03035	1.13769	-10.5785	down
c202590.graph_c0	2.54385	1.19948	14.5511	0	0	0	#NAME?	down
c202616.graph_c1	4.80639	4.28631	34.6871	0	0	0	#NAME?	down
c202784.graph_c0	2.62998	2.26089	12.3779	0	0	0	#NAME?	down
c203069.graph_c0	1.17572	1.46987	9.03827	0	0	0	#NAME?	down
c203112.graph_c0	11.1409	5.99663	66.6112	0	0.0717045	0	-10.108	down
c203159.graph_c0	44.6896	25.1365	198.01	0	0.162197	0	-10.6219	down
c203217.graph_c0	0	0.045333	0.051313	7.16801	7.24392	10.798	7.88393	up
c203217.graph_c1	0	0	0	7.35056	4.46257	7.58023	Inf	up
c203228.graph_c0	1.69807	1.30128	8.8376	0	0.0218581	0.0325823	-7.7063	down
c203508.graph_c0	7.20194	1.4798	17.889	0	0	0	#NAME?	down
c203550.graph_c0	2.98878	1.71084	9.6826	0.0548937	0	0	-7.98524	down
c205166.graph_c0	0.910037	0.934	0.352403	5.43424	9.55447	3.27407	2.92873	up
c208496.graph_c0	0	0.0594151	0.134506	2.56218	1.44613	3.5615	5.23188	up
c217067.graph_c0	2.5232	4.60381	4.09445	0.33764	1.13098	0.389049	-2.71	down
c219194.graph_c0	9.27422	5.49558	55.94	0	0	0	#NAME?	down
c229770.graph_c0	73.8872	73.1194	64.9187	4.53579	2.41805	8.29017	-3.87962	down
c229853.graph_c0	26.3044	8.11422	74.1608	0	0.0456743	0	-11.1374	down
c229954.graph_c0	20.2633	7.82326	97.867	0.0595002	0	0	-10.9639	down
c230136.graph_c0	0.25232	0.0575477	0.065139	3.84065	2.00967	2.36023	4.47291	up
c230161.graph_c0	26.9796	21.2169	30.3567	126.268	86.636	118.357	2.03552	up
c230433.graph_c0	1.71247	2.1736	2.22968	0	0.143762	0.107148	-4.69318	down
c230434.graph_c0	5.00971	2.20983	19.5559	0	0	0	#NAME?	down
c230491.graph_c1	15.2528	8.74552	53.4115	0.0798173	0	0.0613135	-9.04595	down
c230509.graph_c0	3.54556	3.07716	26.682	0.0146952	0.0151459	0	-10.0563	down
c230557.graph_c0	7.7004	6.06301	42.1392	0	0	0	#NAME?	down
c230570.graph_c0	0.918147	0.223366	0.505661	29.5276	46.8611	66.3291	6.47107	up
c230574.graph_c0	10.1935	6.14798	39.7657	0.0530457	0.0546725	0	-8.96876	down
c230665.graph_c0	9.38571	7.35125	66.8515	0	0	0	#NAME?	down
c230709.graph_c0	0	0	0	0.826847	5.47061	5.85988	Inf	up
c230796.graph_c0	3.94268	1.4481	13.2716	0	0	0	#NAME?	down
c230821.graph_c0	87.7415	38.1089	105.491	5.55116	11.8449	15.3974	-2.79828	down
c230999.graph_c0	12.6827	12.2739	11.7693	198.586	61.3863	109.386	3.25304	up
c231185.graph_c0	32.1282	8.79314	101.793	0.0683965	0	0	-10.9441	down
c231209.graph_c0	23.1879	15.618	31.0029	93.5219	85.4745	108.198	2.02674	up
c231260.graph_c0	2.32601	1.32036	9.60772	0	0	0	#NAME?	down
c231297.graph_c0	7.4982	2.83395	27.8746	0	0	0	#NAME?	down
c231337.graph_c0	8.30782	6.2799	5.02483	0.407624	0.343739	0.170796	-4.48104	down
c231348.graph_c1	8.74092	2.96532	27.7137	0	0	0	#NAME?	down
c231350.graph_c0	3.96435	2.12282	18.4219	0	0	0	#NAME?	down
c231379.graph_c0	2.94229	1.65623	9.37355	0	0.0302187	0	-8.80123	down
c231789.graph_c0	39.277	49.3618	17.5875	2.17054	0.782988	1.50062	-4.72357	down
c232674.graph_c0	35.6853	11.4348	29.0841	2.34813	0.569446	2.33429	-3.83261	down
c232688.graph_c0	77.3328	40.4745	51.3366	9.93756	12.3585	14.2581	-2.23502	down
c233017.graph_c0	61.0056	23.3351	41.8516	2.85387	4.5147	3.46684	-3.53565	down
c233052.graph_c0	1.83204	1.24381	8.57928	0	0	0.0613135	-7.5108	down
c233242.graph_c0	2.28547	1.6414	13.9093	0	0	0	#NAME?	down
c233242.graph_c1	3.74287	2.38161	27.6723	0	0	0	#NAME?	down
c233251.graph_c0	14.6284	14.2775	30.2117	2.17498	3.49703	2.74005	-2.83531	down
c233272.graph_c0	1.9706	1.19851	9.64165	0	0	0	#NAME?	down
c233295.graph_c0	6.58806	2.73193	4.02001	26.8346	28.043	20.8291	2.49874	up
c233295.graph_c1	1.90815	0.53563	2.34936	20.0047	9.7777	8.1852	3.03612	up
c233454.graph_c0	15.2836	3.7586	5.21508	0.373465	0.128306	0	-5.57578	down
c233570.graph_c0	8.0047	3.72584	3.54256	0.45906	0.709708	0.352637	-3.35636	down
c233611.graph_c1	82.6043	50.4185	77.1043	17.7605	20.4337	31.3052	-1.62022	down
c233642.graph_c1	6.54178	1.89609	13.1588	0	0.0328937	0	-9.29025	down
c233658.graph_c0	0.957077	0.158752	0.718775	2.20048	2.51996	2.37901	2.01622	up
c233752.graph_c0	2.80639	1.30625	9.40367	0	0	0	#NAME?	down
c233887.graph_c0	1.71851	2.48855	5.88716	0	0	0	#NAME?	down
c234118.graph_c0	1.16456	1.58001	4.19356	0	0	0	#NAME?	down
c234276.graph_c0	2.85322	1.3655	1.44902	0	0	0	#NAME?	down
c234300.graph_c0	8.87783	1.62972	33.5959	0	0.0522614	0	-9.619	down
c234342.graph_c0	109.297	103.428	71.0662	14.3703	13.8069	19.8326	-2.65709	down
c234568.graph_c0	12.9266	9.1368	10.0414	1.19992	0.674574	2.01108	-3.09633	down
c234599.graph_c0	4.8929	3.46599	29.6618	0	0	0	#NAME?	down
c237551.graph_c0	0	0.0502405	0	1.44436	1.75449	5.7061	7.07086	up
c238079.graph_c0	4.76409	4.92576	3.6077	0	0	0	#NAME?	down
c242232.graph_c0	1.29584	0.836183	5.38519	0	0	0	#NAME?	down
c242235.graph_c1	2.67323	1.7171	10.6758	0	0.0263347	0	-9.10507	down
c242338.graph_c1	1.72579	1.49763	9.60604	0	0	0	#NAME?	down
c242828.graph_c0	214.067	148.693	158.694	57.3324	68.7468	69.1623	-1.46741	down
c242895.graph_c0	34.6387	31.3958	31.8851	7.62507	7.64212	6.4633	-2.24101	down
c242910.graph_c0	2.00101	1.41717	14.4099	0	0	0	#NAME?	down
c242957.graph_c0	1.53637	1.17122	6.32434	0	0	0	#NAME?	down
c243099.graph_c1	4.5466	13.8997	4.54516	0	0	0	#NAME?	down
c243109.graph_c0	6.62083	2.31445	35.0153	0	0	0	#NAME?	down
c243194.graph_c0	16.1104	7.60932	83.7712	0	0	0	#NAME?	down
c243198.graph_c1	92.768	53.9724	92.3588	226.693	165.645	208.905	1.31418	up
c243268.graph_c0	1.55992	1.72415	11.4927	0	0	0	#NAME?	down
c243278.graph_c0	0.502249	0.196371	0.889101	6.65358	11.3601	28.9113	4.93133	up
c243323.graph_c0	7.92453	5.7008	50.1085	0.0326999	0	0	-10.8608	down
c243324.graph_c0	3.48679	4.15974	2.95434	27.8034	16.6585	28.1769	2.66843	up
c243336.graph_c1	38.8034	25.2859	35.1913	7.78866	8.39241	11.4222	-1.87917	down
c243438.graph_c0	2.24516	1.87756	9.75676	0	0	0	#NAME?	down
c243667.graph_c0	40.5873	20.7172	197.188	0.0587605	0	0.180553	-10.0018	down
c243704.graph_c0	0.541247	0.665525	3.81519	0	0	0	#NAME?	down
c243807.graph_c0	6.31182	2.62876	10.8158	0.299898	1.19222	1.05313	-2.91603	down
c244100.graph_c0	37.5343	15.9225	169.415	0	0.151459	0.0564423	-9.98494	down
c244255.graph_c0	5.86335	6.19817	5.28587	36.7017	23.9902	17.4115	2.08121	up
c244549.graph_c0	3.49078	1.23276	16.5507	0	0	0	#NAME?	down
c244573.graph_c0	5.07357	2.62101	16.4434	0	0	0.043984	-9.04253	down
c245011.graph_c0	0.597286	0.348737	2.6645	0	0	0	#NAME?	down
c245149.graph_c0	5.35902	5.25568	43.5105	0	0	0.0964014	-9.0663	down
c245704.graph_c0	3.64098	3.86088	19.5559	0	0	0	#NAME?	down
c245895.graph_c0	0.529599	0.433169	2.37612	0	0	0.0262807	-6.9434	down
c245911.graph_c0	6.17978	1.83398	6.99657	0	1.15009	0.750035	-2.93623	down
c245939.graph_c0	1.54986	0.922129	2.85297	14.9593	14.4423	28.6072	3.46208	up
c245939.graph_c1	4.81139	1.72134	4.57875	30.8408	25.5022	68.5615	3.51549	up
c246057.graph_c0	0.880547	0.0422799	0.765716	11.2	8.36679	10.1375	4.23853	up
c246149.graph_c0	2.33945	1.25113	1.66608	14.4328	23.7539	35.9887	3.79505	up
c246374.graph_c0	4.47648	1.44637	17.8163	0	0	0	#NAME?	down
c246382.graph_c0	3.22672	1.55518	3.26917	0.285138	0.293883	0.350457	-3.11197	down
c246431.graph_c0	14.1519	8.99839	12.621	2.41019	2.00109	2.4686	-2.40936	down
c246653.graph_c0	140.382	107.887	108.627	2.25124	7.13932	4.78894	-4.71262	down
c246892.graph_c0	0.170743	0.116826	0.220395	34.6258	8.40682	16.4629	6.85359	up
c247025.graph_c0	0	0.667994	1.20978	28.3947	9.33102	17.4918	4.79521	up
c247039.graph_c0	0.228229	0.416425	0.707036	10.4753	5.50846	11.4955	4.28656	up
c247245.graph_c1	2.11442	6.71282	23.4937	0	0	0	#NAME?	down
c247253.graph_c0	1071.57	233.227	761.512	27.7763	28.9173	21.337	-4.67892	down
c247565.graph_c0	0.0651616	0	0	3.17391	2.8938	5.81396	7.61866	up
c247874.graph_c0	6.25266	6.45648	6.03102	0.514888	0.862353	0.395523	-3.48385	down
c247947.graph_c0	198.221	306.076	177.73	37.1347	38.0258	38.2191	-2.72613	down
c248090.graph_c0	97.3066	90.0493	109.029	24.7961	35.5441	37.0444	-1.66471	down
c248096.graph_c0	0.74347	0.932613	0.623786	68.7702	158.222	504.735	8.19942	up
c248171.graph_c0	0.241656	0	0.415906	2.03723	2.95514	2.20251	3.57265	up
c248215.graph_c0	1144.6	529.604	795.358	10.5769	16.3519	8.30544	-6.14191	down
c248250.graph_c0	1.49347	2.04373	4.18022	0	0.303544	0.848385	-2.77785	down
c248305.graph_c0	1.76189	1.42877	0.606467	13.0195	9.44985	4.5076	2.7267	up
c248450.graph_c0	0.383479	0.0291538	0.989989	9.87811	8.82358	14.7623	4.68602	up
c248519.graph_c0	6.86197	5.39937	48.273	0	0	0.0617188	-9.86655	down
c248574.graph_c0	1.05079	2.69838	15.0305	0	0	0	#NAME?	down
c248710.graph_c0	1.97073	2.21278	15.3725	0	0	0	#NAME?	down
c248742.graph_c0	79.7985	48.8954	66.5784	17.4038	24.07	21.5963	-1.6608	down
c248758.graph_c0	549.742	403.94	425.981	124.897	130.166	143.308	-1.8464	down
c248889.graph_c0	2.0134	0.989054	2.39898	33.8382	48.5199	17.1619	4.21261	up
c249226.graph_c0	0	0	0	11.0479	5.35345	2.15334	Inf	up
c249275.graph_c0	1.25623	1.14606	2.79405	52.1373	33.8651	112.364	5.24441	up
c249314.graph_c0	2.28357	1.92897	4.4542	0	0	0	#NAME?	down
c249323.graph_c0	8.39239	7.09338	8.79377	0.23121	1.1915	1.06565	-3.33872	down
c249558.graph_c0	7.22094	5.84883	8.71101	0.252854	0.130304	0.194235	-5.27714	down
c249575.graph_c0	0.825292	0.947209	5.93811	0	0	0	#NAME?	down
c249789.graph_c0	9.35195	7.9487	9.72319	1.35689	2.61192	2.91239	-2.02721	down
c249790.graph_c1	605.665	402.936	456.088	56.9927	83.0232	96.3166	-2.67605	down
c249845.graph_c0	64.5251	16.6102	31.0429	0	0.24145	0	-8.83284	down
c249856.graph_c0	11.9595	16.1061	11.9088	79.3506	90.1688	44.6662	2.30847	up
c249889.graph_c0	3.19421	2.64087	4.12308	0.467501	0.770942	1.14919	-2.09722	down
c249970.graph_c0	0.98734	0.840696	0.135942	4.00764	9.0872	4.35734	3.02182	up
c249992.graph_c0	0.162061	0.0739239	0.0418377	1.99241	2.50333	1.83661	4.46795	up
c250126.graph_c0	1.99404	0.385882	2.37112	10.5843	6.24199	10.5219	2.59409	up
c250204.graph_c0	5.53	2.47578	3.27825	0.143887	0.4449	0.22106	-3.81422	down
c250212.graph_c0	192.066	228.083	205.111	39.9086	50.0172	55.0595	-2.20094	down
c250227.graph_c0	0	0	0.20639	1.93455	1.54365	1.62988	4.75737	up
c250304.graph_c0	416.615	360.479	351.497	118.257	130.298	155.363	-1.55093	down
c250324.graph_c0	61.5559	42.9767	43.2497	14.6128	21.664	20.6808	-1.42881	down
c250489.graph_c1	12.4925	14.7773	16.0707	64.0618	44.0517	41.2881	1.70594	up
c250510.graph_c0	0.647143	0.415953	3.1287	0	0	0	#NAME?	down
c250533.graph_c0	4.12888	2.54378	18.5496	0	0	0	#NAME?	down
c250634.graph_c0	1.07013	0.71785	3.6077	0	0	0	#NAME?	down
c250651.graph_c0	47.6332	60.2987	117.441	9.10804	17.5865	19.1298	-2.3344	down
c250721.graph_c0	0.518565	0.118271	0.0892485	7.36704	3.62961	4.22882	4.40423	up
c250775.graph_c0	273.714	150.605	190.655	44.9516	58.7551	58.0114	-1.95492	down
c250795.graph_c0	28.5016	8.43573	21.0067	1.78322	6.56397	5.71412	-2.01331	down
c250813.graph_c1	7.7637	7.22445	54.9974	0	0.0749527	0	-9.804	down
c250827.graph_c0	28.6423	18.9039	24.8658	1.54327	4.46591	4.37722	-2.8373	down
c251026.graph_c0	0.0651616	0.0594467	0	1.70903	1.82435	2.53189	5.44898	up
c251026.graph_c1	0	0.0349657	0.158313	2.04635	2.10911	2.70266	5.16652	up
c251107.graph_c0	0.202198	0.110678	0.0417595	5.98498	25.0255	51.3291	7.79175	up
c251370.graph_c0	2.11949	3.2595	11.5062	0	0	0	#NAME?	down
c251371.graph_c0	112.517	166.414	208.104	2.67227	0.440677	4.84454	-6.01417	down
c251373.graph_c0	86.9408	107.089	95.5561	0.2569	1.32389	1.34194	-6.72494	down
c251404.graph_c0	1.62711	0.968092	2.77602	34.3919	22.47	64.7493	4.51307	up
c251428.graph_c0	1.16946	0.484952	1.53699	40.3318	7.80055	38.5552	4.79067	up
c251695.graph_c0	16.3865	6.00327	11.0588	0.906448	1.37023	2.04251	-2.94375	down
c251825.graph_c1	18.2576	22.7132	23.1124	95.0731	135.669	214.755	2.71125	up
c251914.graph_c0	8.2317	3.58674	31.1258	0	0	0	#NAME?	down
c251931.graph_c0	28.8482	43.8814	19.1506	186.562	144.483	156.487	2.25445	up
c252164.graph_c1	81.2917	63.5119	84.5609	16.2029	15.3013	18.7619	-2.23455	down
c252177.graph_c0	65.0634	30.4494	47.9908	13.5543	15.6015	18.392	-1.60288	down
c252241.graph_c0	42.8018	18.8954	34.9944	11.1726	10.6838	16.3594	-1.33855	down
c252283.graph_c0	108.573	87.308	95.4752	17.2523	18.4886	22.6652	-2.3762	down
c252301.graph_c0	14.9647	7.69427	13.5648	0.943815	1.54921	1.61114	-3.15023	down
c252337.graph_c0	6.40724	3.15542	5.79664	0.318671	0.109481	0.0815982	-4.91893	down
c252423.graph_c0	23.788	5.13649	15.3104	0.351592	2.35543	1.35042	-3.40004	down
c252506.graph_c0	55.0992	33.8359	160.989	0.200044	0.412357	1.22934	-7.04335	down
c252613.graph_c0	57.2688	20.1669	94.6429	6.01579	8.05009	6.02539	-3.04932	down
c252619.graph_c0	314.901	77.9722	198.415	13.3319	29.2677	43.2177	-2.74761	down
c252645.graph_c0	2.47733	1.94616	1.91864	0	0.863659	0.297092	-2.51088	down
c252722.graph_c0	67.236	111.06	47.176	1.001	0.601826	0.384472	-6.98716	down
c252727.graph_c0	43.3591	20.0325	54.8275	6.78914	20.8678	15.6148	-1.4322	down
c252801.graph_c0	573.388	1160.16	753.065	0.512562	4.30172	3.82486	-8.31406	down
c252801.graph_c1	964.41	2467.22	1531.18	1.33992	8.1998	6.43309	-8.43986	down
c252825.graph_c0	2.02965	1.69987	2.06154	0.0935003	0.0321226	0.0478829	-5.11533	down
c252831.graph_c0	1.36843	1.09774	4.82401	0	0	0	#NAME?	down
c252847.graph_c0	289.497	295.555	222.072	35.1461	39.9042	36.05	-2.95512	down
c252861.graph_c0	4.96995	2.30191	6.00068	37.6008	19.7092	15.1847	2.46353	up
c252920.graph_c0	11.9716	4.92962	9.57243	0.785402	1.52903	2.27923	-2.52058	down
c252922.graph_c0	21.4598	4.4024	20.0498	2.97798	1.75389	3.26801	-2.46168	down
c253059.graph_c0	0.99175	1.17209	6.84299	0	0	0	#NAME?	down
c253219.graph_c0	1.88109	1.38035	2.53368	0.0383046	0.355314	0.353095	-2.97731	down
c253222.graph_c0	1.24243	1.8891	9.64612	0	0	0	#NAME?	down
c253232.graph_c0	0	0	0	5.6625	3.0957	2.11815	Inf	up
c253244.graph_c0	17.2503	5.17241	33.2598	0.0564975	0.465841	1.99639	-4.40132	down
c253246.graph_c0	24.1432	30.9385	29.6856	347.112	147.15	323.957	3.17831	up
c253344.graph_c0	326.611	1152.88	287.205	0.299174	0.30835	0.64349	-10.7034	down
c253345.graph_c0	541.263	114.17	269.712	16.1688	7.92257	9.16264	-4.75817	down
c253360.graph_c0	14.5623	12.5229	13.805	1.73301	1.72854	1.03065	-3.24754	down
c253373.graph_c0	51.4861	86.869	66.2491	7.47788	13.348	17.3162	-2.54688	down
c253397.graph_c0	0	0	0	2.69132	1.04338	1.8967	Inf	up
c253516.graph_c0	283.431	181.893	187.782	68.7862	68.6842	69.2907	-1.70629	down
c253525.graph_c0	18.0719	25.3812	20.5444	7.72152	2.14263	3.19387	-2.40335	down
c253563.graph_c0	20.8384	11.095	23.1342	1.33237	1.09859	1.12584	-3.95448	down
c253707.graph_c0	2.89327	0.491073	2.70978	11.0296	16.7594	23.2392	3.13463	up
c253782.graph_c0	5.85136	3.49523	22.443	0	0.336252	0	-6.5055	down
c253789.graph_c0	2.75367	1.85965	11.9281	0	0	0	#NAME?	down
c253880.graph_c0	1.48091	1.94548	0.550528	17.5892	69.6552	127.443	5.59515	up
c253887.graph_c0	47.085	17.5047	38.8263	2.66565	7.53455	7.69432	-2.51465	down
c253919.graph_c0	1.46323	0.845435	0.755494	33.991	10.1239	30.182	4.55307	up
c254244.graph_c0	79.8323	58.5306	63.6166	17.0728	25.7611	18.1509	-1.7801	down
c254280.graph_c0	1.46204	1.59197	1.60717	82.1695	73.3521	65.3602	5.48637	up
c254350.graph_c0	5.29628	2.45383	7.21584	465.971	346.463	390.27	6.34895	up
c254371.graph_c0	0.258226	0	0.0888848	10.804	6.56484	4.5832	6.09541	up
c254373.graph_c0	12.4835	5.05297	15.6627	1.27708	2.38569	2.32991	-2.44227	down
c254383.graph_c0	46.925	25.0088	26.0375	3.08905	6.56655	7.41538	-2.55491	down
c254409.graph_c0	257.565	557.809	353.635	8.57874	14.9631	9.83424	-5.28134	down
c254446.graph_c0	2.98467	1.54126	9.42072	0	0	0	#NAME?	down
c254456.graph_c0	4.30429	3.24975	3.6018	0.625627	0.35823	0.961179	-2.57318	down
c254531.graph_c0	6.21279	1.95445	5.97312	42.5426	43.1579	23.1227	2.97825	up
c254544.graph_c0	0.636102	0.270813	0.394118	1.23139	2.78396	3.72266	2.56514	up
c254614.graph_c0	21.9274	11.6223	34.2825	2.35116	3.3377	5.2479	-2.61552	down
c254663.graph_c0	2.64027	2.50135	17.617	0	0	0	#NAME?	down
c254682.graph_c0	3.99018	2.97642	24.0439	0	0	0	#NAME?	down
c254766.graph_c0	5.00171	8.59702	5.7638	0.1358	0.139964	0.312953	-5.17364	down
c254874.graph_c0	290.637	71.1323	210.962	22.4497	35.0609	44.2803	-2.45047	down
c254902.graph_c2	22.406	15.9522	168.098	0.0354522	0	0	-12.4322	down
c255006.graph_c0	1.28564	1.35333	8.22092	0	0	0	#NAME?	down
c255016.graph_c0	0	0	0	1.44779	5.567	5.56075	Inf	up
c255038.graph_c0	39.763	22.0068	28.8234	5.01496	9.58253	5.62703	-2.18983	down
c255196.graph_c0	13.532	5.72323	14.9909	0.777034	1.70184	1.11918	-3.23224	down
c255265.graph_c0	8.61941	6.30084	14.0358	0.31053	2.45374	2.46492	-2.47797	down
c255267.graph_c0	5.17791	1.82203	15.2005	0.0692876	0	0	-8.25366	down
c255329.graph_c0	4.16469	2.97793	4.35874	0.052717	0.0543337	0.161983	-5.45199	down
c255434.graph_c0	116.609	104.603	186.521	433.387	623.816	495.214	1.89719	up
c255446.graph_c0	1.99474	0.379123	1.41614	41.3398	31.8153	45.5709	5.02486	up
c255491.graph_c0	7.89872	6.08004	14.2739	0.38535	0.714902	0.828843	-3.87989	down
c255516.graph_c0	12.8582	8.35735	8.66198	1.49907	1.22538	2.22368	-2.64157	down
c255547.graph_c0	21.9447	7.02655	26.0065	0.973384	4.6621	2.99091	-2.62997	down
c255606.graph_c0	10.749	2.85568	4.57413	0.608542	0.798261	0.339975	-3.35928	down
c255645.graph_c1	64.6268	59.7018	52.1766	15.4168	18.3842	17.178	-1.87068	down
c255730.graph_c0	52.3389	26.317	38.553	10.9787	14.7784	16.3582	-1.49283	down
c255778.graph_c0	41.3785	30.7482	38.9753	8.19744	6.62909	9.81694	-2.21745	down
c255808.graph_c1	3.88739	5.49699	3.21142	0.182065	0.813146	1.39858	-2.52598	down
c255829.graph_c0	63.9976	58.008	48.6055	11.8604	10.4968	13.2701	-2.33983	down
c255829.graph_c1	88.1845	58.1209	63.8717	14.4016	16.9759	16.4036	-2.18255	down
c255834.graph_c1	325.259	336.272	274.337	1.9913	1.78755	1.08557	-7.67843	down
c255836.graph_c0	0	0	0	7.92731	4.13328	3.29552	Inf	up
c255863.graph_c0	114.07	141.563	64.1533	3.88541	4.09558	6.512	-4.59885	down
c255959.graph_c0	46.5055	10.0071	28.5519	1.86814	1.57535	2.21781	-3.86474	down
c256052.graph_c0	72.9367	82.2209	68.7864	32.5832	26.6395	36.6268	-1.31852	down
c256066.graph_c1	42.7748	62.9532	49.6467	4.2385	6.82576	9.66595	-3.01947	down
c256083.graph_c0	2.99408	3.51191	5.12357	0.40065	0.33035	0.615537	-3.16732	down
c256098.graph_c1	74.0803	31.7247	53.3203	10.1668	10.2751	7.73403	-2.4999	down
c256109.graph_c0	38.5604	14.9326	41.7833	6.73115	13.3991	14.7348	-1.4259	down
c256112.graph_c0	335.398	288.322	434.856	38.3801	43.92	46.0665	-3.08503	down
c256113.graph_c0	208.333	87.1858	120.438	18.8117	29.4173	37.7046	-2.28356	down
c256143.graph_c0	28.0391	43.6991	33.78	101.57	152.686	226.27	2.06892	up
c256157.graph_c0	5.49407	11.0269	7.37542	62.7847	46.5878	56.136	2.64874	up
c256161.graph_c0	1.7197	0.96546	1.54816	41.3035	9.36545	22.5905	4.09471	up
c256166.graph_c0	0.396325	0.774782	0.876987	8.85664	4.86476	4.56278	3.05979	up
c256174.graph_c0	17.394	5.62008	8.9185	0.565726	1.10784	0.782236	-3.69043	down
c256178.graph_c0	36.9395	41.0421	43.7568	12.4358	14.6102	8.41441	-1.85688	down
c256186.graph_c0	0.415405	0	0.428964	5.51238	6.14932	1.79342	4.1121	up
c256193.graph_c0	655.33	166.731	562.849	56.9265	32.3758	23.6033	-3.57279	down
c256194.graph_c0	56.3021	42.2919	49.8122	0	0.191056	0.213595	-8.56718	down
c256196.graph_c0	292.534	164.379	249.109	35.9171	40.6846	48.9666	-2.51167	down
c256198.graph_c0	2.22636	1.857	2.16765	0	0	0.274623	-4.56352	down
c256199.graph_c0	9.2829	7.61618	8.42786	0.641932	0.902208	0.717258	-3.54342	down
c256199.graph_c1	5.37385	4.74439	4.96747	0.649506	0.753103	0.873132	-2.79433	down
c256208.graph_c0	28.0468	21.914	25.2251	4.70342	5.5901	5.72878	-2.28339	down
c256213.graph_c0	3.42535	1.85181	3.66816	16.9339	17.5144	20.3566	2.61008	up
c256216.graph_c0	1.4364	2.55844	1.65987	0	0.165088	0.196868	-4.1033	down
c256230.graph_c0	28.5749	27.0823	34.9686	8.78326	13.0426	14.1337	-1.38949	down
c256235.graph_c0	83.4234	59.1416	58.4415	6.36357	12.117	7.87103	-2.98641	down
c256236.graph_c0	3.44369	3.20093	2.54965	0.182586	0.250915	0.280516	-3.7711	down
c256248.graph_c0	5.70297	4.26253	7.37914	38.8097	57.7113	64.3714	3.18741	up
c256261.graph_c0	0.666126	0.883932	0.562801	370.575	474.954	244.796	8.88963	up
c256274.graph_c0	0.117662	0.0536714	0.42526	1.92875	1.70391	1.60861	3.20313	up
c256284.graph_c0	74.235	44.1569	70.639	17.1656	21.7886	27.5801	-1.52684	down
c256313.graph_c0	0.668801	0.388273	0.627846	9.22611	4.98932	16.7994	4.18342	up
c256321.graph_c0	3.3172	4.16603	30.0285	0	0	0	#NAME?	down
c256324.graph_c0	119.764	192.01	183.606	9.76634	53.6973	50.4903	-2.22315	down
c256329.graph_c0	1.88595	1.0395	2.39381	0.073607	0.379322	0.3958	-2.64487	down
c256330.graph_c0	7.75909	3.99304	25.9447	0	0	0.0409012	-9.7888	down
c256347.graph_c1	0.064331	0.234755	0.332154	2.16931	1.8632	2.9625	3.37725	up
c256353.graph_c0	50.845	53.396	51.0938	11.9566	18.3819	17.9394	-1.76707	down
c256378.graph_c0	0.149871	0	0	7.65092	2.6044	2.58814	6.52828	up
c256382.graph_c0	41.4849	40.8116	53.213	114.085	116.5	134.199	1.37134	up
c256383.graph_c0	0.200078	0.36506	0.206608	4.93519	10.7526	27.8333	5.66839	up
c256390.graph_c1	0.0910621	0.0415377	0.799292	4.81932	4.52755	6.35576	4.1729	up
c256393.graph_c0	4.159	1.15756	6.04176	0.396175	0.476379	0.253609	-3.27673	down
c256425.graph_c0	0.286023	0.130469	0.295359	3.01407	1.79487	2.9842	3.46078	up
c256426.graph_c0	11.5099	6.21534	10.0066	1.42694	1.42985	1.7051	-2.61936	down
c256438.graph_c1	3.19548	3.53649	4.54395	29.1468	18.9145	37.7687	2.86428	up
c256439.graph_c0	42.7049	37.7965	38.7826	113.345	95.8523	81.7769	1.21926	up
c256442.graph_c0	108.603	168.935	111.897	13.0409	16.7306	22.4873	-3.0267	down
c256456.graph_c0	1.8544	1.30349	7.65972	0	0	0	#NAME?	down
c256463.graph_c0	55.6815	54.7191	33.1215	8.833	3.28236	3.41572	-3.31176	down
c256465.graph_c1	0.389851	0	0	4.38207	9.4093	21.5997	6.61294	up
c256476.graph_c0	0.870773	0.585349	4.42498	0	0	0	#NAME?	down
c256478.graph_c0	261.704	247.68	264.206	72.7864	86.2542	104.095	-1.62413	down
c256489.graph_c0	0.839513	0.574413	1.30037	24.0498	4.93046	27.3844	4.36942	up
c256492.graph_c0	18.2829	46.9166	24.2588	0.0956734	0.443734	1.10241	-5.94258	down
c256502.graph_c0	5.26624	3.0525	5.16772	15.1802	11.9379	14.4454	1.60729	up
c256518.graph_c1	3.13517	2.47369	5.68751	15.2788	16.1564	14.328	2.00826	up
c256535.graph_c0	11.056	2.2414	9.85998	0.836856	1.13206	1.44641	-2.70256	down
c256560.graph_c0	1.12249	1.02404	3.20989	0	0	0	#NAME?	down
c256585.graph_c0	3.68607	2.16179	3.94233	0	0.254187	0.757799	-3.28606	down
c256590.graph_c1	121.602	153.16	104.153	12.545	18.0216	26.3518	-2.84875	down
c256600.graph_c0	54.3757	56.5389	50.1755	17.8268	24.1278	27.2877	-1.30345	down
c256630.graph_c0	0	0.457332	0.207064	4.50783	4.35569	4.76134	4.10348	up
c256631.graph_c0	378.397	328.837	300.655	94.6585	112.049	98.8653	-1.79426	down
c256633.graph_c0	58.2694	47.012	41.2308	10.5188	13.0096	18.6743	-1.86534	down
c256635.graph_c0	0.0457378	0.125179	0.0472307	1.19959	2.34029	3.22522	4.7543	up
c256652.graph_c0	8.72497	13.1936	9.75028	0.167931	0.230775	0.602002	-5.10354	down
c256682.graph_c0	94.7203	104.006	97.3156	20.9899	28.2262	25.1585	-2.07818	down
c256694.graph_c0	44.5737	98.8848	81.4628	1.73741	2.18241	2.50243	-5.26106	down
c256713.graph_c0	0.627947	2.60397	2.29902	64.3807	27.0601	75.3334	4.76792	up
c256716.graph_c0	3.43665	11.4344	6.40179	0	0	0.0969735	-7.9578	down
c256730.graph_c0	1.59874	1.91046	12.8121	0	0	0	#NAME?	down
c256738.graph_c0	16.8496	2.90989	10.1677	0.389703	0.736367	2.29509	-3.07161	down
c256738.graph_c1	37.1758	6.23914	23.1784	1.31406	0.677179	1.76649	-4.08867	down
c256744.graph_c0	0.711876	0.909217	4.96935	0	0	0	#NAME?	down
c256784.graph_c0	23.3763	6.2024	14.0412	0.872371	0.869154	1.42961	-3.7516	down
c256787.graph_c0	0.120466	0.0549505	0.870789	1.80545	2.09342	3.38056	2.89175	up
c256801.graph_c0	63.1067	17.2822	79.5079	13.4989	2.91721	5.60285	-2.80794	down
c257715.graph_c0	0.57767	1.0423	2.26679	0	0.0123933	0	-8.32766	down
c257822.graph_c0	0.710846	1.01166	1.17448	0.0266339	0.0274507	0.286432	-3.17093	down
c257829.graph_c2	0.553004	0.488228	2.1	0	0	0	#NAME?	down
c257995.graph_c0	5.06	4.13392	5.30315	0.282967	0.729112	0.326051	-3.48622	down
c257995.graph_c1	2.25158	1.81935	2.19221	0.0602587	0.18632	0.277734	-3.63003	down
c258026.graph_c0	4.87431	5.31955	5.78607	0.128012	0.0879585	1.31114	-3.46163	down
c258344.graph_c1	333.8	205.184	282	9.32848	16.5937	12.0765	-4.46327	down
c258350.graph_c0	0.113983	0.207972	0.176555	11.264	7.09771	16.2392	5.99746	up
c258365.graph_c0	0.847488	0.843447	0.795591	72.059	45.4837	75.4497	6.199	up
c258460.graph_c0	1004.14	1210.91	1033.47	241.48	261.457	241.742	-2.22203	down
c258465.graph_c0	4.11502	2.0161	2.91158	0.571042	0.588555	0.438659	-2.51598	down
c258467.graph_c0	2.63552	0.724607	0.932037	8.82641	15.0921	15.0152	3.19449	up
c258523.graph_c0	3.43985	3.72324	2.64904	0	0.225147	0.0839027	-5.08889	down
c258535.graph_c0	19.0727	18.6934	18.9867	0.51411	1.0156	1.05313	-4.53085	down
c258541.graph_c0	77.9999	56.2323	75.1567	151.85	181.109	257.11	1.45474	up
c258548.graph_c0	8.22076	8.83635	12.1032	103.421	185.683	134.293	3.80224	up
c258559.graph_c0	7.20747	6.96213	7.66162	0	0	0	#NAME?	down
c258595.graph_c0	3.63174	3.31322	6.94018	0.117305	0.0403009	0.0600737	-6.01696	down
c258622.graph_c0	28.0237	28.1518	16.3651	0	0	0	#NAME?	down
c258655.graph_c0	20.4861	14.4986	19.7393	86.2303	157.686	109.556	2.65346	up
c258669.graph_c0	49.8693	19.59	39.5597	1.35353	2.62786	2.12785	-4.14762	down
c258703.graph_c0	3.19606	3.58074	0.984323	35.9249	23.7642	31.9539	3.41531	up
c258715.graph_c0	107.699	113.146	100.143	21.4984	30.1678	30.7805	-2.04709	down
c258718.graph_c0	0.558643	0.441694	2.46134	0	0	0	#NAME?	down
c258729.graph_c0	8.03829	4.03331	3.25109	1.3804	0.194009	0.578392	-2.87232	down
c258734.graph_c0	170.328	89.527	221.827	26.2571	76.2952	71.5818	-1.4595	down
c258738.graph_c1	0.223366	0.950952	0.230656	54.5382	164.751	173.365	7.87576	up
c258738.graph_c2	0.098165	0.402999	0.101369	31.7844	105.401	107.741	8.42017	up
c258747.graph_c0	0	0.132632	0.150128	5.22931	1.93692	7.49006	5.55241	up
c258752.graph_c0	2.98896	1.66269	2.48427	21.3737	8.72724	18.8842	2.75806	up
c258767.graph_c0	3.82356	3.67677	3.57486	0.290393	0.997664	0.520502	-2.68907	down
c258777.graph_c0	177.355	106.095	138.833	46.4906	73.2267	55.7862	-1.29771	down
c258777.graph_c1	101.111	52.3603	65.5027	15.1017	24.1342	20.6379	-1.89556	down
c258778.graph_c0	43.3676	28.63	46.8458	96.3118	188.99	130.04	1.78126	up
c258813.graph_c0	23.733	8.48997	14.8977	1.87688	1.59054	1.7942	-3.15455	down
c258815.graph_c0	3.50768	2.61822	1.45828	0.0426706	0.61571	0.131114	-3.34765	down
c258818.graph_c0	728.655	807.294	815.682	34.9412	23.2438	15.4851	-5.07772	down
c258839.graph_c0	10.3638	9.53426	11.2866	37.1585	37.3312	51.4484	1.95353	up
c258858.graph_c0	2.14632	1.88815	4.74938	14.2527	9.76852	10.9761	1.98695	up
c258873.graph_c0	100.482	56.5627	91.8369	19.8532	35.2478	29.3361	-1.57638	down
c258922.graph_c0	2.55777	1.82891	1.9274	0.0323764	0.233585	0.149224	-3.9786	down
c258941.graph_c0	31.6568	28.4474	32.6901	8.25454	8.24591	6.68235	-2.06207	down
c258973.graph_c0	27.7329	8.15853	39.8443	3.34129	4.80186	4.62727	-2.51387	down
c258981.graph_c0	5.0101	3.67643	9.67244	0	0	0.313478	-5.87006	down
c259012.graph_c0	179.953	673.938	124.273	0.167168	0.114863	0.171219	-11.3334	down
c259034.graph_c0	115.256	95.0311	94.8151	2.75408	13.3817	4.35211	-3.9602	down
c259034.graph_c1	26.4936	19.2159	19.5417	0.30828	2.54187	1.42087	-3.98792	down
c259056.graph_c0	15.5901	5.41313	12.2544	1.19877	1.8533	1.25572	-2.92927	down
c259062.graph_c0	5.48877	2.7858	4.35073	0.108619	0.820971	0.611882	-3.04703	down
c259075.graph_c0	33.9374	27.9751	32.6013	2.49973	7.04863	7.97075	-2.4864	down
c259077.graph_c1	38.662	36.088	50.5142	146.879	137.357	201.469	1.90512	up
c259110.graph_c0	0.946612	3.25645	3.9304	0	0	0	#NAME?	down
c259120.graph_c0	243.207	168.076	179.537	45.1023	48.5655	61.217	-1.98129	down
c259120.graph_c1	76.1166	65.7322	71.7977	18.3826	22.6003	24.8127	-1.7609	down
c259122.graph_c0	0.385362	0.30134	1.25067	5.56921	6.00575	2.77286	2.91709	up
c259125.graph_c0	7.88713	4.86645	8.45933	0.0356901	0.110354	0.164497	-6.11115	down
c259138.graph_c0	20.0735	28.0321	31.9615	5.40974	10.5017	12.2651	-1.58981	down
c259143.graph_c0	0.217062	0	0.156903	0.548968	1.00587	0.56227	2.61778	up
c259163.graph_c0	146.592	202.611	185.644	31.7377	43.1309	49.0692	-2.20892	down
c259195.graph_c0	1.02962	1.11326	0.905711	11.6805	5.04373	6.36589	2.82717	up
c259216.graph_c0	54.0438	69.6916	64.5912	3.3072	6.73978	26.733	-2.45059	down
c259223.graph_c0	11.4077	12.3063	10.6622	1.32595	1.20583	2.3966	-2.89133	down
c259240.graph_c0	4.98651	2.17213	1.90198	0.336638	0.607184	0.258596	-2.94052	down
c259242.graph_c0	8.09394	3.4667	7.73029	0.0355943	0.183429	0.21874	-5.45065	down
c259247.graph_c0	806.448	1404.95	1118.94	369.055	125.108	161.812	-2.46703	down
c259282.graph_c0	235.574	150.665	109.043	16.8472	81.6489	4.02627	-2.33383	down
c259311.graph_c0	10.5273	3.70439	3.72716	0.0563478	0.377494	0.17314	-4.89454	down
c259314.graph_c0	4.80247	5.19494	6.16361	0.128528	0.198704	0.394925	-4.5521	down
c259362.graph_c0	202.066	131.695	362.501	57.0088	40.5571	25.7692	-2.4904	down
c259418.graph_c1	0.751119	0.365463	0.413672	3.28333	3.14231	3.31485	2.64479	up
c259419.graph_c0	48.2722	24.6002	48.9529	0.0954941	0.0984227	0.073356	-8.83474	down
c259423.graph_c0	1.0797	0.738755	1.02203	62.7601	27.7966	63.3601	5.72409	up
c259452.graph_c0	349.128	442.214	355.068	67.5377	49.3677	47.8054	-2.9033	down
c259461.graph_c0	36.95	21.4633	18.929	1.53226	0.650278	1.45399	-4.45809	down
c259461.graph_c1	26.7626	19.0655	18.0854	1.25342	1.13988	1.01948	-4.28499	down
c259466.graph_c0	7.1262	3.7707	26.4426	0	0	0	#NAME?	down
c259548.graph_c1	15.5228	4.15276	12.2796	0.910259	1.95042	1.39847	-2.86863	down
c259558.graph_c0	25.616	35.4794	21.2976	5.80594	7.25493	3.71006	-2.42477	down
c259559.graph_c0	46.9316	21.6011	32.2673	4.53788	6.78172	8.62754	-2.34775	down
c259591.graph_c0	15.2282	5.11431	9.93628	341.675	1047.7	282.243	5.80217	up
c259599.graph_c0	18.5532	13.3681	19.6621	158.665	79.6751	100.609	2.68102	up
c259662.graph_c0	67.5686	52.3318	51.7121	9.52905	15.7141	17.5679	-2.0638	down
c259668.graph_c0	0	0.0613842	0	1.89078	1.49406	5.03515	6.70086	up
c259698.graph_c0	10.6813	13.0866	9.07008	1.28165	2.04536	0.889254	-3.07244	down
c259699.graph_c0	0.469131	1.90216	0.161481	10.8394	3.01941	7.57638	2.79293	up
c259713.graph_c0	18.0079	11.8449	16.2327	44.4531	47.3532	78.8904	1.8553	up
c259721.graph_c0	48.6667	8.33772	50.3338	1.56947	2.64699	5.80892	-3.34923	down
c259728.graph_c0	10.7675	2.50916	9.36648	0.219258	1.07342	1.179	-3.14464	down
c259734.graph_c0	248.936	167.552	227.072	86.0169	72.7073	49.4611	-1.66426	down
c259749.graph_c0	37.9822	12.0544	17.9482	2.92785	2.51471	4.02112	-2.83571	down
c259756.graph_c0	1.73178	0.0585148	2.98052	6.60879	20.5583	20.5837	3.4369	up
c259762.graph_c0	45.6408	88.8751	39.698	0.365846	0.377065	0.080295	-7.89489	down
c259766.graph_c0	3.62669	3.44008	27.6539	0	0	0	#NAME?	down
c259795.graph_c0	37.8481	33.9974	51.9108	113.811	107.744	181.556	1.66135	up
c259813.graph_c0	11.3048	3.90909	8.56708	28.2664	39.6072	32.0126	2.08877	up
c259841.graph_c0	2.06611	0.921507	1.84907	8.08533	13.4308	5.48412	2.48469	up
c259906.graph_c0	65.2627	28.1243	68.5911	246.465	148.175	119.87	1.68098	up
c259983.graph_c0	0.837309	0.671282	1.23145	0	0.0979829	0.0730281	-4.02652	down
c260025.graph_c0	5.57164	8.49585	9.53437	27.5859	22.4381	40.8923	1.85703	up
c260025.graph_c1	10.2969	13.1513	14.1965	34.8787	32.1869	48.4594	1.53425	up
c260032.graph_c0	2.78398	3.69158	3.27599	37.8123	111.384	32.0978	4.11727	up
c260047.graph_c0	1.08304	0.350598	0.216462	9.29392	3.60897	8.64765	3.69346	up
c260055.graph_c0	0.173681	0.158449	0.538051	4.79926	2.01211	2.24949	3.39252	up
c260061.graph_c0	0.0181895	0.165942	0.169049	0.800791	1.03608	1.04706	2.88515	up
c260067.graph_c0	1.17184	3.23959	1.54011	9.94546	11.5532	24.7336	2.77224	up
c260068.graph_c0	2.28517	2.50169	1.9468	62.6634	23.7713	27.7061	3.98577	up
c260073.graph_c0	12.3123	9.27683	17.482	0.205945	0.795979	0.316403	-4.91014	down
c260101.graph_c0	1.81745	2.5543	1.31881	11.3187	6.6865	14.5619	2.37869	up
c260121.graph_c0	2.9964	3.49294	22.92	0	0	0	#NAME?	down
c260129.graph_c0	1.82943	1.95306	1.80875	56.5859	97.0644	162.22	5.73606	up
c260136.graph_c0	7.81379	10.8412	6.89213	0.457447	0.314318	0.0780886	-5.0352	down
c260148.graph_c1	115.389	73.6997	69.1021	29.7917	28.8631	45.9535	-1.35437	down
c260159.graph_c0	1.2025	0.168775	0.0955195	3.98566	29.2464	23.0957	5.30486	up
c260173.graph_c0	21.2924	23.3554	20.2961	6.17014	8.97186	10.4018	-1.43605	down
c260176.graph_c0	16.5509	11.1469	70.7774	0.0455977	0.0469961	0.0700538	-9.18712	down
c260195.graph_c0	136.444	100.792	104.348	26.3088	37.9219	39.45	-1.77547	down
c260200.graph_c0	0.852842	0.466826	1.54119	32.3137	8.23354	20.6189	4.43977	up
c260218.graph_c0	0.892	3.08553	8.55869	0	0	0	#NAME?	down
c260231.graph_c0	61.817	35.3139	79.0099	2.64333	19.1222	18.3897	-2.13291	down
c260314.graph_c0	0.0791455	0.36102	0.204322	2.66888	1.64279	3.24608	3.35908	up
c260318.graph_c0	42.2559	50.3529	45.5883	108.396	137.066	162.178	1.46846	up
c260334.graph_c0	1.19997	0.640311	2.59517	0	0	0	#NAME?	down
c260352.graph_c0	2.51672	0.870893	3.62945	29.1424	13.9917	30.1608	3.42888	up
c260356.graph_c0	0.228757	0.387574	1.07988	5.26506	8.3291	5.12614	3.45146	up
c260385.graph_c0	8.016	9.48189	9.23358	36.6954	24.3134	37.7864	1.79883	up
c260427.graph_c0	32.7803	13.8947	26.7448	3.62089	1.3435	1.66888	-3.46499	down
c260436.graph_c0	49.5856	38.1415	56.0405	10.0219	15.5146	14.2222	-1.89199	down
c260453.graph_c0	3.74867	1.83756	15.0219	0	0	0	#NAME?	down
c260460.graph_c0	2.99663	1.53777	8.96098	0	0	0.0898422	-7.17674	down
c260497.graph_c0	46.4255	37.9838	45.4676	125.895	133.735	158.59	1.63381	up
c260507.graph_c0	21.7955	7.6816	15.3097	2.45292	4.16171	2.08718	-2.34979	down
c260510.graph_c0	247.13	288.403	207.987	15.8309	22.4772	12.9859	-3.96301	down
c260512.graph_c0	30.9137	13.5386	30.8545	1.22982	7.83571	7.04244	-2.21388	down
c260520.graph_c0	179.235	74.4894	250.168	35.0238	67.8887	47.2864	-1.71571	down
c260527.graph_c0	77.2376	52.5337	76.1771	20.9877	31.7295	30.5014	-1.33963	down
c260529.graph_c0	1.92458	1.79396	1.9442	0.0391903	0.36353	0	-3.87955	down
c260555.graph_c0	8.54865	2.57058	11.5894	2.05779	0.922131	0.824734	-2.52751	down
c260575.graph_c0	28.038	19.8787	31.3626	3.59313	7.21575	8.65034	-2.05574	down
c260578.graph_c0	4.95571	7.07415	3.67254	0.0546118	0.0562867	0.503416	-4.81394	down
c260583.graph_c0	110.054	102.602	89.8205	26.008	32.7766	33.8974	-1.78583	down
c260624.graph_c0	21.5777	15.2402	8.73312	2.67318	1.64637	3.40574	-2.63879	down
c260644.graph_c0	1.99001	2.62236	8.56237	84.158	55.6083	128.712	4.35288	up
c260648.graph_c0	2.92049	6.19616	5.40041	25.7657	26.8181	29.3222	2.372	up
c260657.graph_c0	33.3671	21.239	31.9703	8.7057	10.1789	11.9717	-1.51546	down
c260664.graph_c0	2.41841	2.16217	2.54729	22.1095	19.8457	10.9978	2.83372	up
c260733.graph_c0	49.4446	15.5321	52.3218	1.33692	2.11609	1.68719	-4.47383	down
c260746.graph_c0	3.08414	1.6078	3.14689	0.481485	0.283572	0.158513	-3.09013	down
c260751.graph_c0	1.19871	1.27584	0.756453	55.8294	50.5659	210.073	6.50439	up
c260762.graph_c0	127.118	107.232	120.883	37.2291	39.7933	43.0434	-1.62355	down
c260877.graph_c0	26.8652	33.8264	29.7072	8.37827	11.1462	14.8803	-1.49095	down
c260932.graph_c0	52.5555	12.4005	45.7706	5.49621	8.273	8.86931	-2.24047	down
c260944.graph_c0	10.5493	10.367	19.7233	94.7241	102.06	166.463	3.12973	up
c260978.graph_c0	184.331	114.074	119.678	31.7173	51.2341	48.0928	-1.7173	down
c260979.graph_c0	42.8573	23.6619	28.4413	4.28052	6.02151	7.10958	-2.47761	down
c261033.graph_c0	0.385814	0.59836	0.398407	29.2366	31.4368	26.9838	5.85765	up
c261051.graph_c0	2.62647	1.73257	2.46184	15.0262	7.60696	8.60614	2.16269	up
c261055.graph_c0	1.23866	1.31836	7.54132	0	0	0	#NAME?	down
c261067.graph_c0	2.16275	4.87463	5.73661	22.1253	54.0415	21.6647	2.8381	up
c261068.graph_c0	21.4879	8.30733	14.6781	2.08037	3.21626	1.7579	-2.65136	down
c261085.graph_c0	556.867	429.1	408.444	153.193	145.276	172.575	-1.62841	down
c261125.graph_c0	24.3006	25.6684	23.9621	4.20858	7.11481	11.6306	-1.77027	down
c261135.graph_c0	36.6773	35.4905	25.8307	10.4935	14.3711	3.31267	-1.89065	down
c261166.graph_c0	120.56	53.3669	89.6333	5.79293	2.95017	4.29292	-4.34176	down
c261179.graph_c0	0.279051	0.381866	0.648358	299.353	408.145	341.544	9.59588	up
c261208.graph_c1	31.9974	26.9238	20.595	318.226	611.283	368.02	3.94879	up
c261209.graph_c0	38.0859	17.7319	26.8799	9.77143	7.50583	5.66502	-1.86095	down
c261223.graph_c0	0.929804	0.0498974	0.734235	15.2672	6.4948	14.4827	4.50098	up
c261250.graph_c0	44.0828	27.6074	37.3338	9.13063	11.9389	13.8184	-1.67568	down
c261318.graph_c0	0.0799067	0	0.11002	1.57182	0.694295	2.06988	4.63238	up
c261368.graph_c0	6.70707	1.77522	2.86445	18.0331	23.5025	34.3781	2.76301	up
c261389.graph_c0	28.3216	15.7765	29.684	97.8325	66.6864	53.0128	1.55045	up
c261395.graph_c0	96.7145	190.508	99.9176	0.126114	0.823221	0.710437	-8.02446	down
c261402.graph_c0	7.86707	8.44363	8.0442	47.6099	32.3907	57.1621	2.41061	up
c261407.graph_c0	4.71375	4.06789	5.39384	0	0.184491	0.458346	-4.51162	down
c261428.graph_c0	6.83481	1.87061	5.25813	0.480161	0.26394	0.934412	-3.02036	down
c261474.graph_c0	5.48264	8.98758	8.58085	52.1181	37.465	42.5938	2.41433	up
c261475.graph_c0	0	0	0.231892	2.57675	9.3765	5.08985	6.32837	up
c261492.graph_c0	3.28584	2.63897	3.97311	96.9652	95.3297	84.9537	4.76949	up
c261507.graph_c0	4.5714	3.23329	4.34933	34.3524	18.2484	26.3886	2.66106	up
c261508.graph_c0	0.470087	0.956684	1.26959	38.9184	20.8764	37.5717	5.08933	up
c261508.graph_c2	0.12722	0.232125	1.18236	8.22252	6.14108	5.12629	3.69363	up
c261509.graph_c0	0.0819813	0.59833	0.5926	14.4368	2.65142	15.1013	4.5151	up
c261523.graph_c0	4.8096	3.26451	4.33086	0.684782	0.297172	0.387602	-3.2171	down
c261527.graph_c0	18.8923	5.39651	23.3444	0.987905	2.0364	2.44162	-3.07283	down
c261534.graph_c1	24.1246	35.803	26.9588	8.4873	5.74061	4.5638	-2.32709	down
c261539.graph_c0	6.25218	11.4478	17.7319	48.2534	74.0473	36.1165	2.09342	up
c261544.graph_c0	132.435	174.442	162.66	10.8621	17.6817	20.4123	-3.35714	down
c261561.graph_c0	532.617	817.243	575.342	4.76832	18.3981	24.4193	-5.46192	down
c261562.graph_c0	127.817	73.4255	77.0268	28.0815	26.2548	28.793	-1.78218	down
c261563.graph_c2	226.399	373.708	294.896	54.1255	47.0479	58.309	-2.60872	down
c261563.graph_c3	178.003	205.991	195.621	37.8943	35.7236	47.3512	-2.34783	down
c261581.graph_c0	2.71684	1.68038	2.71041	10.6539	19.7829	15.0427	2.65605	up
c261581.graph_c1	0.230547	0.490762	0.793572	4.31905	7.79013	7.63088	3.63687	up
c261603.graph_c0	155.539	133.977	131.238	32.7169	45.5836	51.8983	-1.76013	down
c261618.graph_c0	106.207	67.4929	101.237	25.2251	33.331	25.8654	-1.73062	down
c261619.graph_c0	16.4671	22.5344	22.5387	2.46431	3.95093	8.4134	-2.14527	down
c261639.graph_c0	1.43139	0.988212	1.35826	0	0.0746973	0	-5.69561	down
c261641.graph_c0	68.6068	10.0602	35.4591	352.699	477.254	144.883	3.15583	up
c261650.graph_c0	45.0587	20.6047	53.8395	3.68384	3.74258	3.88091	-3.38645	down
c261661.graph_c0	36.2948	45.468	40.4843	4.60895	4.59707	6.09114	-3.09467	down
c261662.graph_c0	294.102	277.911	224.832	69.6791	96.8275	103.517	-1.64586	down
c261681.graph_c0	6.46182	4.6042	12.3226	25.0064	28.7331	43.5092	2.05891	up
c261686.graph_c0	22.7744	16.3697	12.6335	219.439	93.8534	83.0647	2.86757	up
c261693.graph_c0	30.1724	17.8862	34.9039	2.68314	6.45265	7.78643	-2.30269	down
c261696.graph_c0	0.0311934	0	0.0966348	2.42516	0.752873	1.52627	5.32433	up
c261701.graph_c0	0.209449	0.445852	0.432571	2.1581	15.4352	22.6062	5.09347	up
c261720.graph_c1	49.7366	37.4644	54.6409	6.36936	9.91872	11.7512	-2.37571	down
c261756.graph_c0	71.1609	45.1066	52.8462	13.8507	15.7253	14.1309	-1.99205	down
c261756.graph_c1	101.334	85.5754	86.1406	21.592	28.7542	27.0966	-1.88315	down
c261757.graph_c0	0.50927	0.380131	0.478084	72.639	115.541	95.8083	7.65289	up
c261783.graph_c0	63.017	11.5239	36.0544	1.19651	2.74046	1.634	-4.25857	down
c261791.graph_c0	1.01995	0.711554	1.17715	28.0433	23.922	22.276	4.64748	up
c261814.graph_c0	104.555	138.741	130.051	6.4704	17.0189	22.9831	-3.10129	down
c261843.graph_c0	3.9121	1.66553	1.26965	0	0	0	#NAME?	down
c261853.graph_c1	245.143	468.835	308.642	34.5686	31.0679	87.5732	-2.88011	down
c261871.graph_c0	2.6095	2.26727	2.43803	79.2072	81.7564	121.556	5.20836	up
c261931.graph_c0	127.169	92.4394	95.958	42.0233	43.5591	41.6096	-1.36542	down
c261955.graph_c0	171.374	136.095	137.254	4.3014	9.66709	11.2894	-4.19908	down
c261966.graph_c0	1.05581	0.293151	1.09027	6.19183	10.3703	10.768	3.5316	up
c261979.graph_c0	345.23	256.531	267.449	76.2247	76.2981	81.1856	-1.9506	down
c261995.graph_c0	1.83432	2.10853	1.74265	0.240548	0.318761	0.52795	-2.48241	down
c262001.graph_c0	44.0088	22.0627	21.4885	9.746	1.6289	6.27257	-2.34467	down
c262022.graph_c0	3.2238	2.89781	3.86754	0.266446	0.183079	0.682256	-3.19293	down
c262068.graph_c0	29.3961	15.7923	34.672	0.0851167	0.0438636	0.0653844	-8.68234	down
c262087.graph_c0	0.733267	0.0418098	0.331275	9.27247	7.8313	3.89119	4.33692	up
c262101.graph_c0	0.41613	0.108467	0.306938	6.06956	3.09916	7.6995	4.3801	up
c262127.graph_c0	4.50157	1.80893	3.45871	0.476879	0.620847	0.462727	-2.63999	down
c262129.graph_c0	24.1922	7.79969	15.9304	1.54103	2.18716	1.51369	-3.17388	down
c262139.graph_c0	35.415	21.8023	52.9859	12.155	13.885	17.7406	-1.33023	down
c262164.graph_c0	17.4573	14.5261	19.5623	56.7834	58.4322	58.3893	1.70482	up
c262165.graph_c0	0.423052	1.7919	0.43686	51.1191	19.4585	45.5738	5.20163	up
c262170.graph_c0	1.0332	1.0604	1.11138	0	0	0.0619528	-5.76617	down
c262179.graph_c0	0.510783	0.7169	1.70409	16.0833	28.2977	33.8129	4.71473	up
c262200.graph_c0	23.6519	12.0147	18.3873	1.3532	2.69209	1.88558	-3.20267	down
c262204.graph_c0	1.66894	11.3199	3.44683	35.1401	16.4626	35.9219	2.15627	up
c262220.graph_c0	7.60051	4.52395	5.45572	120.205	148.41	157.865	4.5657	up
c262221.graph_c0	13.0511	6.69934	43.0546	0	0.067199	0	-9.80933	down
c262308.graph_c0	8.65098	2.39691	4.56593	0.240099	0.989851	0.276657	-3.3498	down
c262313.graph_c0	1.23107	1.16321	1.77067	0	0	0	#NAME?	down
c262330.graph_c0	115.388	200.522	142.344	542.664	492.582	1049.93	2.05529	up
c262374.graph_c0	234.578	146.582	179.342	50.4973	60.2001	58.6846	-1.76337	down
c262382.graph_c0	20.9124	10.9299	39.7755	0.724013	1.57535	8.77508	-2.66368	down
c262385.graph_c0	126.089	94.4485	72.4494	1.04499	1.48392	1.99791	-6.08727	down
c262413.graph_c0	5.65503	2.58964	8.72506	178.313	116.084	120.987	4.64089	up
c262459.graph_c0	50.1976	28.745	35.2889	125.355	70.12	101.901	1.34824	up
c262473.graph_c0	0.0461147	0.462772	0.309529	0.993497	3.42806	3.68316	3.11435	up
c262483.graph_c0	1.51797	1.35714	9.24835	0	0	0	#NAME?	down
c262490.graph_c0	40.9469	62.4755	47.9787	2.42653	6.29272	7.2756	-3.35999	down
c262523.graph_c0	90.8915	49.9468	125.376	15.6639	17.8265	13.5088	-2.49489	down
c262548.graph_c0	321.318	146.239	253.36	5.5845	9.70125	9.41002	-4.87099	down
c262553.graph_c0	156.889	214.908	162.107	29.4797	39.4808	45.8787	-2.32955	down
c262564.graph_c0	8.92285	6.86529	8.02995	1.44335	1.76438	1.39238	-2.4236	down
c262568.graph_c1	0.816864	0.124204	0.210882	4.14459	12.4208	26.2538	5.26424	up
c262570.graph_c0	56.6556	35.4341	35.135	17.0753	16.349	17.1412	-1.37832	down
c262576.graph_c0	0.915327	0.715756	0.630135	24.0476	7.61647	27.9757	4.65315	up
c262599.graph_c0	107.217	83.7963	73.0043	20.3718	24.9504	24.6727	-1.98338	down
c262602.graph_c0	275.782	288.984	307.067	47.1461	57.5905	74.7902	-2.35405	down
c262612.graph_c0	46.2715	40.062	51.1816	15.5866	16.8807	15.9429	-1.55857	down
c262613.graph_c0	10.5653	8.1009	13.3036	1.60713	2.52821	2.77233	-2.24093	down
c262619.graph_c0	12.0314	30.8623	11.1573	0	0	0.339495	-7.51346	down
c262624.graph_c0	2.56709	1.51325	2.52853	0	0.228769	0.966194	-2.48428	down
c262632.graph_c0	40.0281	33.7402	36.0507	2.48748	7.47245	10.4862	-2.48636	down
c262635.graph_c0	510.958	443.936	370.458	45.3681	60.9905	81.4593	-2.89625	down
c262643.graph_c1	52.6647	37.1636	49.782	16.2328	18.7731	22.1538	-1.32713	down
c262662.graph_c0	41.5812	109.207	43.9082	278.881	210.307	391.514	1.98304	up
c262665.graph_c0	0.953738	1.26013	3.36213	44.8222	26.9244	52.0136	4.45991	up
c262670.graph_c1	0.0229024	0	0.0236499	1.05118	1.14975	1.15355	6.28935	up
c262674.graph_c0	4.54177	1.06857	11.9719	0	0.0230775	0	-9.48741	down
c262676.graph_c0	56.8145	50.6475	89.2355	18.4714	20.2909	17.4127	-1.84036	down
c262677.graph_c0	262.998	178.356	275.68	33.9608	77.33	61.4959	-2.08143	down
c262683.graph_c0	41.4393	37.0082	42.054	8.81169	11.8793	13.3093	-1.88657	down
c262721.graph_c0	58.8894	47.8781	50.2996	14.6982	9.31855	16.2815	-2.02335	down
c262728.graph_c0	12.1278	7.69678	5.15465	0.757338	1.93444	2.12471	-2.43857	down
c262728.graph_c1	7.63732	5.04031	3.7755	0.456629	1.09814	0.70154	-2.92898	down
c262738.graph_c0	294.257	332.785	193.251	3.26758	7.66007	8.36689	-5.525	down
c262738.graph_c1	4.58075	4.53466	4.73027	0.182586	0.188186	2.10387	-2.55583	down
c262740.graph_c0	3.26309	2.66537	4.97603	96.8493	66.4853	107.623	4.60987	up
c262775.graph_c1	351.068	1186.49	377.66	0.756313	0.779508	2.26582	-9.19975	down
c262780.graph_c0	0.245122	0.319463	0.687048	3.87049	5.67953	2.62045	3.25215	up
c262803.graph_c0	37.086	62.1051	33.4701	6.94768	3.53133	7.16476	-3.05824	down
c262803.graph_c1	59.3552	77.0705	48.3585	7.06723	6.13576	8.29037	-3.22499	down
c262812.graph_c0	0.0597208	0.54483	0.0616701	11.244	5.5638	9.23895	4.97084	up
c262813.graph_c1	0.738891	0.319304	0.24095	4.37127	11.4886	7.66718	4.14835	up
c262816.graph_c0	46.9671	56.832	49.4748	14.2874	16.9855	14.3982	-1.84253	down
c262818.graph_c0	633.039	559.495	520.518	117.377	134.859	152.76	-2.15312	down
c262819.graph_c0	35.7116	22.5323	28.7241	78.0901	75.2861	117.002	1.60104	up
c262826.graph_c0	18.6209	34.8449	17.5253	137.133	75.4469	178.296	2.30182	up
c262861.graph_c2	2384.18	5859.19	4793.56	673.045	80.6778	271.279	-3.80596	down
c262866.graph_c0	11.0811	8.2163	14.3149	0	0	0	#NAME?	down
c262866.graph_c1	7.13319	5.18959	9.79028	0	0	0.129941	-7.42983	down
c262876.graph_c0	11.3544	6.83106	10.3624	0.891095	1.83685	2.03146	-2.60804	down
c262877.graph_c0	19.1017	19.4733	29.118	50.2125	69.3155	94.5099	1.61174	up
c262886.graph_c0	144.856	211.904	174.144	17.5385	23.1247	19.784	-3.2452	down
c262904.graph_c0	2.4877	1.89127	1.76612	0.145639	0.750528	0.447504	-2.25534	down
c262906.graph_c0	5.08439	1.98791	3.30904	0.480255	0.494984	0.430406	-2.88276	down
c262934.graph_c0	7.26198	2.97597	5.09291	32.52	18.6332	15.5922	2.12246	up
c262964.graph_c0	28.5682	16.5275	26.3609	1.48335	1.89577	2.18779	-3.70133	down
c262965.graph_c0	77.5532	63.8603	110.849	2.90048	3.66885	6.6167	-4.28775	down
c262968.graph_c0	13.3802	9.18132	8.63557	0.162067	0.334075	0.788472	-4.65708	down
c262977.graph_c0	21.3082	12.7103	18.4646	5.7226	5.03496	5.57534	-1.70992	down
c262984.graph_c0	14.1085	4.23159	9.30019	0.687923	1.38072	1.16814	-3.0696	down
c262995.graph_c0	0.136032	0.496405	0.491652	3.75891	2.56091	1.85974	2.73207	up
c263014.graph_c0	1.82674	1.2744	2.70008	13.3197	7.36552	8.35043	2.31182	up
c263018.graph_c0	50.7586	21.2684	46.417	2.04497	3.57553	6.00304	-3.33851	down
c263019.graph_c0	38.5201	10.4171	28.035	7.81103	4.43697	3.4774	-2.25687	down
c263027.graph_c0	563.352	420.451	442.619	146.933	146.026	171.2	-1.67503	down
c263034.graph_c1	772.042	641.763	595.535	154.63	184.065	185.237	-2.00808	down
c263052.graph_c0	0.887844	0	0	12.5934	2.20409	10.5866	4.94489	up
c263087.graph_c0	27.4725	21.7187	26.9768	103.723	125.372	166.934	2.32922	up
c263090.graph_c0	4.52716	4.02353	4.58445	37.5633	18.0747	21.8568	2.49923	up
c263095.graph_c0	149.463	109.554	107.811	50.1386	47.4114	53.296	-1.33981	down
c263133.graph_c0	1.04621	0.196504	1.04858	29.0535	23.914	6.42088	4.76111	up
c263142.graph_c0	25.3655	17.8352	26.8402	91.0164	106.03	65.0235	1.87154	up
c263152.graph_c0	183.642	245.17	208.405	17.2304	17.4628	31.5771	-3.36824	down
c263164.graph_c0	0.0297045	0.081298	0	2.30941	1.26181	3.67629	5.74881	up
c263169.graph_c0	25.9972	14.3997	24.3289	2.06553	4.2951	3.39606	-2.74387	down
c263172.graph_c0	170.495	170.939	117.836	6.60188	13.0995	24.0115	-3.49038	down
c263174.graph_c0	6.60323	2.8378	4.56462	0.255588	0.579538	0.785343	-3.11515	down
c263177.graph_c1	7.78865	3.05848	8.95207	0.19032	0.4577	0.584796	-3.9793	down
c263179.graph_c0	12.6656	4.76601	3.95194	0.227604	1.02631	0.262259	-3.83552	down
c263193.graph_c0	9.69326	3.17199	12.4577	0.690843	1.06805	0.682312	-3.33144	down
c263196.graph_c0	44.2096	28.3297	40.8673	10.5773	14.5527	12.801	-1.60973	down
c263209.graph_c0	30.7835	24.5025	25.9213	6.22496	10.2056	11.3971	-1.60373	down
c263241.graph_c0	0.250465	0.533162	0.25864	286.693	308.06	176.857	9.36237	up
c263241.graph_c1	0.0401571	0.0732702	0	65.7135	67.6125	40.7995	10.3447	up
c263241.graph_c2	0.224562	0.46095	0.521756	273.398	297.446	125.55	9.07208	up
c263250.graph_c0	43.9037	20.6021	30.1376	2.04835	1.50218	0.90778	-4.4211	down
c263281.graph_c0	1.45546	1.36185	2.31225	0.139828	0.252203	0.322236	-2.88071	down
c263294.graph_c0	462.618	485.205	347.296	83.422	94.7667	112.529	-2.25408	down
c263299.graph_c0	5.2434	6.40098	7.08955	44.592	66.4629	122.197	3.55919	up
c263302.graph_c0	23.3094	7.43389	24.8078	3.46666	5.39081	2.00893	-2.31654	down
c263319.graph_c0	28.5794	13.3583	27.2169	4.19732	8.51583	5.68689	-1.90737	down
c263323.graph_c0	11.6626	24.042	22.9878	156.926	273.226	332.313	3.58482	up
c263329.graph_c0	16.4136	9.44149	14.635	1.0188	1.78189	1.70752	-3.18721	down
c263337.graph_c0	65.3981	49.4229	87.6168	406.946	405.148	376.047	2.52774	up
c263346.graph_c0	132.367	102.091	114.142	37.1891	25.7125	15.7917	-2.20174	down
c263365.graph_c0	627.214	954.67	658.031	5.57041	13.0238	20.907	-5.95009	down
c263383.graph_c0	4.49515	2.21753	4.98571	0.249517	0.514338	0.287508	-3.4706	down
c263386.graph_c0	1.44146	0	0.55819	6.07595	3.91393	4.79703	2.99982	up
c263420.graph_c0	7.35861	1.29933	7.47623	0.18529	0.381945	0.113868	-4.49704	down
c263425.graph_c0	0.596293	0.226665	0.615756	4.51492	7.05203	8.43818	3.82118	up
c263435.graph_c0	6.64649	6.37113	5.62005	0.496255	1.76691	0.970352	-2.60731	down
c263436.graph_c0	0.956778	1.77301	1.63639	0.224053	0.173193	0	-3.57244	down
c263438.graph_c2	98.4049	95.9511	112.386	254.035	331.9	362.809	1.56506	up
c263448.graph_c0	7.52707	7.95284	8.38735	29.8748	52.0507	33.5545	2.19942	up
c263457.graph_c0	12.0202	12.4434	13.5089	47.9026	33.4067	54.4841	1.76598	up
c263474.graph_c5	9.75544	3.50431	9.31831	34.21	25.7233	42.8189	2.21054	up
c263475.graph_c0	8.20549	3.95378	5.72844	0.649526	0.753127	0.997897	-2.91194	down
c263502.graph_c0	18.7282	30.1401	25.1658	2.76989	9.74582	4.84247	-2.2066	down
c263508.graph_c0	20.9557	25.252	16.5705	0.73416	1.1151	0.890466	-4.63131	down
c263514.graph_c0	689.476	1230.2	660.009	60.5386	61.2573	82.5483	-3.80991	down
c263518.graph_c1	0.541896	0.247185	0.839375	13.6098	3.66212	8.52948	4.01352	up
c263535.graph_c0	9.97129	7.22669	6.24263	0.292895	0.368961	0.749979	-4.11646	down
c263542.graph_c0	29.86	39.1787	41.6759	21.0575	8.00563	15.9295	-1.38547	down
c263544.graph_c0	394.775	281.874	312.651	95.2385	103.526	119.421	-1.68636	down
c263545.graph_c0	120.743	54.2426	89.224	24.3101	39.2909	42.4963	-1.32143	down
c263548.graph_c0	1.89091	0.548885	1.74553	29.7349	14.3553	19.1308	3.95487	up
c263571.graph_c0	0.0343948	0.0627564	0.0355175	3.57615	2.65645	4.10827	6.13459	up
c263572.graph_c0	0.199285	0.303011	0.205789	39.2006	47.3932	59.1741	7.5595	up
c263574.graph_c0	22.9115	17.2782	30.1052	97.2397	43.3484	76.9682	1.60313	up
c263583.graph_c0	44.2682	48.7388	35.7939	117.085	131.094	138.177	1.48424	up
c263585.graph_c1	3.42286	1.46802	12.4203	0	0	0	#NAME?	down
c263587.graph_c0	4.29355	2.41751	19.9169	0	0.0323835	0	-9.614	down
c263587.graph_c1	6.74147	2.69531	28.8445	0	0.0259298	0	-10.4461	down
c263594.graph_c0	8.93881	13.425	10.1725	1.19614	3.46364	1.83768	-2.44153	down
c263598.graph_c0	563.423	526.436	440.307	98.1786	124.929	122.741	-2.22759	down
c263621.graph_c0	2.32133	0.917688	2.3172	48.4888	37.9488	95.9869	5.05601	up
c263621.graph_c1	2.3793	1.51372	2.32764	65.1596	58.8161	147.413	5.42141	up
c263625.graph_c0	38.5908	18.7519	46.562	6.50662	8.03955	8.94416	-2.13433	down
c263638.graph_c0	13.0909	9.96384	16.937	44.5217	42.8377	48.6855	1.73799	up
c263660.graph_c0	2.62948	1.24227	1.79404	19.0005	10.9702	9.86558	2.79959	up
c263666.graph_c0	5.4719	2.26909	4.24955	18.3417	8.64443	20.3697	1.98535	up
c263667.graph_c0	5.91049	3.23527	5.14166	27.4133	15.0089	11.908	1.90956	up
c263669.graph_c0	1.39931	1.42248	1.15599	0.112348	0.154392	0	-3.98815	down
c263670.graph_c0	1739.72	2005.7	835.283	2.55785	3.63382	8.92159	-8.3763	down
c263672.graph_c0	3.61825	5.11642	6.72543	25.2072	14.5839	16.2068	1.78377	up
c263673.graph_c2	52.7929	30.6926	33.9659	15.0534	13.195	11.9959	-1.58283	down
c263678.graph_c0	3.64233	2.06019	2.93375	11.4294	7.24377	16.9305	2.01958	up
c263684.graph_c0	25.9116	16.1115	27.7663	2.84747	4.4022	4.84342	-2.54717	down
c263694.graph_c0	28.3387	35.7485	31.3971	13.8046	12.6323	9.26638	-1.51702	down
c263702.graph_c0	7.725	6.68295	9.58174	95.8144	85.4659	81.5884	3.4088	up
c263707.graph_c1	11.4249	10.8733	5.68044	0	0	0.202982	-7.21311	down
c263717.graph_c0	888.509	2098.31	1241.66	29.7729	29.342	146.573	-4.52209	down
c263725.graph_c0	478.886	364.703	556.75	74.6353	183.894	143.04	-1.83661	down
c263728.graph_c0	5.44316	3.90512	27.1219	0.049501	0.102038	0	-7.85217	down
c263730.graph_c0	15.3341	6.90572	10.1315	1.88673	2.66597	2.94542	-2.12029	down
c263742.graph_c0	21.2651	8.36918	18.4184	2.31026	4.588	3.50608	-2.19408	down
c263748.graph_c0	37.4225	25.3189	13.4432	4.8228	2.42474	1.26504	-3.24057	down
c263751.graph_c0	6.04634	7.27479	6.83187	23.0648	15.3969	33.1656	1.73916	up
c263752.graph_c0	26.6645	23.5865	30.5756	74.6766	77.8535	75.229	1.44207	up
c263755.graph_c0	5.10286	2.05559	7.16276	13.6153	14.1395	12.6206	1.52806	up
c263759.graph_c0	414.316	740.048	359.963	1.61554	0.555029	1.10313	-9.01226	down
c263759.graph_c1	13341.2	40138.4	17020.7	64.5001	21.8594	30.6675	-9.43368	down
c263762.graph_c1	230.595	273.068	213.841	72.4113	53.0469	58.0584	-2.06871	down
c263784.graph_c0	19.4101	16.5758	20.1047	66.3608	62.0641	54.1228	1.64742	up
c263786.graph_c0	22.1462	14.065	18.4712	57.9644	60.8111	71.5859	1.76533	up
c263809.graph_c0	34.3344	21.9506	29.3421	164.06	216.987	127.84	2.53747	up
c263813.graph_c0	6.92102	3.61856	10.9085	0.265382	0.156298	0.116491	-5.2987	down
c263820.graph_c0	30.8191	18.0611	21.818	10.5967	7.91019	6.10507	-1.55654	down
c263825.graph_c0	1.49318	0.482454	0.77096	14.2197	3.27353	10.4755	3.35773	up
c263846.graph_c0	35.8081	36.8246	31.1469	2.01956	5.85824	6.49338	-2.93945	down
c263850.graph_c0	58.0669	68.5505	36.6029	1.40031	16.4455	0.792608	-3.25286	down
c263855.graph_c0	0.084431	0.0256753	0	3.37435	1.3857	2.67309	6.04936	up
c263857.graph_c0	0.312113	0	0	9.84264	3.81674	7.03683	6.15865	up
c263865.graph_c1	5.65465	3.18303	5.65286	0.112696	0.232304	0.259709	-4.59481	down
c263866.graph_c0	7.78102	8.57959	11.0409	22.7306	23.0764	39.1916	1.56974	up
c263869.graph_c0	33.2318	24.1714	32.179	6.27498	6.7581	7.14917	-2.19094	down
c263878.graph_c0	48.8433	38.6509	44.0476	11.8243	24.8915	14.8416	-1.40535	down
c263887.graph_c0	39.9513	11.6125	30.4191	3.32789	5.15629	6.56876	-2.41354	down
c263894.graph_c0	148.101	204.224	160.165	26.8203	35.4851	37.4594	-2.47128	down
c263897.graph_c0	22.6137	14.3423	18.1015	166.549	123.207	145.756	2.94722	up
c263902.graph_c1	34.217	30.0539	23.314	5.10182	16.623	6.44752	-1.71807	down
c263903.graph_c0	33.6951	33.5668	42.0024	90.741	82.3998	126.551	1.39496	up
c263911.graph_c0	0.250996	0.137389	0.362863	9.73343	8.67496	11.2696	5.31388	up
c263925.graph_c0	15.5256	10.0508	13.6669	86.4734	127.106	87.2781	2.90517	up
c263927.graph_c0	910.192	600.465	733.518	185.224	209.943	221.979	-1.90263	down
c263936.graph_c0	6.30805	2.76114	6.18496	188.363	241.814	196.366	5.36976	up
c263945.graph_c1	6.36171	9.37121	7.5638	34.1412	30.6806	22.3418	1.79109	up
c263951.graph_c0	12.9445	6.29279	29.5091	662.096	241.852	252.997	4.61123	up
c263961.graph_c0	287.108	244.868	231.98	17.8418	20.8717	31.9274	-3.50407	down
c263965.graph_c0	7.529	4.29292	9.56083	43.0291	56.455	63.8016	2.93222	up
c263966.graph_c0	3.21787	3.8195	4.75211	24.9885	34.0725	45.1629	3.07491	up
c263967.graph_c0	31.0149	34.8917	32.6106	123.747	123.097	108.25	1.7628	up
c263970.graph_c0	6.74201	3.21729	8.67581	1.03635	1.13489	1.24389	-2.43252	down
c263975.graph_c0	3.12437	1.70326	4.64279	0.214141	0	0.274162	-4.26619	down
c263995.graph_c0	110.305	31.9535	100.185	5.19966	15.1784	12.1116	-2.86116	down
c264001.graph_c0	16.262	7.38833	12.1765	1.15306	2.4394	2.70388	-2.51392	down
c264004.graph_c0	6.95296	4.43405	38.9434	0.0210771	0.0217235	0	-10.1296	down
c264006.graph_c0	72.8768	115.199	64.7764	0.339479	0.670622	2.347	-6.37526	down
c264016.graph_c1	69.3814	36.5454	41.3663	14.1117	15.4361	19.1884	-1.62586	down
c264021.graph_c0	170.36	247.75	176.302	35.9008	57.5012	64.7714	-2.02999	down
c264026.graph_c1	6.05169	3.93571	5.75423	26.2103	18.2794	14.1413	1.86684	up
c264033.graph_c0	5.31869	4.34145	4.85634	42.6617	15.3503	50.4363	2.84376	up
c264035.graph_c0	35.3066	39.5335	35.3712	15.0728	17.3585	10.9251	-1.43548	down
c264040.graph_c0	108.109	82.2712	123.167	32.9842	46.917	44.0833	-1.37451	down
c264051.graph_c0	63.3481	74.2999	50.0807	5.82728	7.6528	1.39585	-3.76771	down
c264085.graph_c0	107.469	59.4285	66.1722	22.5298	22.3101	26.1298	-1.74954	down
c264098.graph_c1	40.5547	15.3038	28.3796	6.72825	8.61441	9.43806	-1.75721	down
c264099.graph_c0	7.49208	5.26816	7.27396	0.582875	0.7209	0.608938	-3.42573	down
c264103.graph_c0	103.884	64.7129	79.5814	9.47601	20.9614	17.683	-2.40282	down
c264120.graph_c0	12.75	10.9475	15.854	98.2703	50.1309	59.8703	2.35226	up
c264124.graph_c0	16.9519	13.9207	22.2137	59.0752	78.5821	105.93	2.16267	up
c264135.graph_c0	135.55	104.21	103.035	11.7412	8.68399	10.907	-3.51231	down
c264149.graph_c0	6.68011	2.64406	6.35067	0.331071	0.750694	1.32246	-2.68766	down
c264151.graph_c0	0.225959	0	0.583334	2.48694	2.18146	4.63374	3.64554	up
c264152.graph_c0	23.3546	18.5037	22.6501	98.211	104.444	115.565	2.25221	up
c264161.graph_c0	0.172472	0.288467	0.534305	2.98875	2.27562	3.35074	3.06507	up
c264163.graph_c0	57.2164	39.35	47.5241	3.83355	8.01844	8.83448	-2.84295	down
c264173.graph_c0	19.5978	8.11685	10.8947	0.929124	0.957619	1.81676	-3.391	down
c264173.graph_c1	14.2105	3.95321	5.06694	0.119381	0.307606	0.641937	-4.42895	down
c264204.graph_c0	13.1283	9.72304	8.15783	0.565082	0.721082	1.48828	-3.5484	down
c264232.graph_c0	14.011	14.3916	20.7809	42.754	35.8067	60.3711	1.44601	up
c264249.graph_c0	69.5862	78.4053	75.166	18.7436	27.024	40.7682	-1.45162	down
c264267.graph_c0	38.5053	55.9841	53.4419	147.482	208.886	300.356	2.05149	up
c264273.graph_c0	7.07685	4.65043	3.89191	57.9582	29.0302	67.8949	3.25156	up
c264274.graph_c0	56.6312	15.233	51.8479	4.15621	6.08732	4.87305	-2.98958	down
c264303.graph_c0	3.14527	1.20047	4.27533	0.450944	0.154924	0.138561	-3.49939	down
c264334.graph_c0	3.74411	3.61375	2.63358	0.355792	0.681022	0.234266	-3.06652	down
c264340.graph_c0	0.048734	0.155609	0.100649	5.59201	1.2468	2.17411	4.71672	up
c264343.graph_c0	7.75086	3.69198	7.79136	0.192749	0.397321	0.0493549	-4.90732	down
c264368.graph_c0	0.130066	0	0.223852	9.54353	9.33394	8.36055	6.38673	up
c264413.graph_c0	7.40006	3.02633	3.60121	0.63739	0.492703	0.612032	-3.02228	down
c264431.graph_c0	1.55574	1.16698	1.60652	0	0.400521	0.0995047	-3.15347	down
c264442.graph_c1	2.2209	1.17001	4.39297	13.566	15.9751	9.94834	2.37295	up
c264479.graph_c0	49.5549	31.5871	52.6283	7.75077	10.8893	9.77908	-2.2563	down
c264494.graph_c0	43.1576	21.9265	40.7066	140.513	251.461	169.686	2.40306	up
c264514.graph_c0	6.99885	6.29572	4.59919	0.825207	1.41752	0.704335	-2.68889	down
c264540.graph_c1	6.78659	20.3744	11.1334	0.045085	0.139403	0.277064	-6.55282	down
c264571.graph_c0	155.107	124.942	188.903	42.3457	50.0726	69.2435	-1.57448	down
c264574.graph_c0	0.435187	0.0721852	0.204269	46.4337	115.347	55.169	8.30552	up
c264579.graph_c0	28.5145	12.4363	42.3167	2.69437	2.29405	3.17961	-3.32014	down
c264606.graph_c0	29.5575	32.5567	29.6941	82.2007	71.947	103.042	1.3989	up
c264609.graph_c2	12.881	26.7961	15.5106	0.333995	0.817565	1.28283	-4.65796	down
c264621.graph_c1	23.0057	9.34303	23.1129	1.94639	3.5823	3.07577	-2.67112	down
c264629.graph_c0	0.0295881	0.188951	0.0611076	8.14823	2.08525	2.46964	5.2544	up
c264631.graph_c0	80.7167	36.3473	62.4118	14.4529	24.7795	22.4172	-1.54503	down
c264639.graph_c0	23.0561	17.6128	24.9082	73.2462	64.363	61.6291	1.56329	up
c264644.graph_c0	1.96204	2.49711	3.1767	41.1586	36.6681	29.5602	3.74282	up
c264644.graph_c1	0.710762	1.10232	0.587168	14.5138	12.6258	11.7628	3.87536	up
c264647.graph_c1	0.918069	1.15163	1.65906	33.8248	43.8732	44.4799	4.97373	up
c264652.graph_c0	7.76336	2.24792	8.26074	45.9395	67.878	85.2972	3.48993	up
c264661.graph_c1	1368.78	846.153	734.337	12.7373	21.7924	15.7595	-5.92591	down
c264675.graph_c0	85.0015	67.2385	65.3793	18.5214	16.8952	15.9798	-2.1454	down
c264697.graph_c0	31.0453	25.6907	35.1793	1.20094	1.54722	1.18611	-4.5918	down
c264709.graph_c0	191.415	270.783	249.504	29.7471	92.3763	46.1305	-2.18058	down
c264724.graph_c0	6.80966	8.31315	8.63748	31.9851	63.671	61.404	2.64106	up
c264726.graph_c0	6.76314	4.0239	7.11403	68.8589	20.2773	38.9916	2.82352	up
c264732.graph_c0	22.8058	11.1819	26.0746	73.497	70.3841	76.049	1.87963	up
c264744.graph_c0	14.5254	7.40525	11.507	63.2944	60.183	21.0059	2.09662	up
c264754.graph_c1	193.642	217.062	254.619	60.1333	72.1521	64.6993	-1.82696	down
c264784.graph_c0	150.941	102.087	104.742	3.31665	7.45557	3.86557	-4.66148	down
c264791.graph_c0	5.43821	1.59573	2.13463	12.5413	7.24587	15.8352	1.96817	up
c264802.graph_c0	1.53149	1.20222	1.32403	0.0333615	0.240693	0.153765	-3.30068	down
c264805.graph_c0	796.966	556.564	788.894	57.7728	73.677	81.7681	-3.36385	down
c264811.graph_c0	0.432275	0.295772	1.52515	17.4112	18.1886	24.2094	4.77369	up
c264819.graph_c0	218.795	163.314	152.275	2.42754	2.06414	3.6363	-6.10044	down
c264819.graph_c1	3.71981	2.07993	3.90318	0	0.0579225	0.086341	-6.07993	down
c264820.graph_c0	58.4606	41.9515	51.7799	7.47744	8.58358	12.7262	-2.44659	down
c264841.graph_c0	6.58422	4.94433	7.16914	0.167821	0.172968	0	-5.81582	down
c264849.graph_c0	184.192	111.728	147.828	16.6579	25.7532	32.6719	-2.59427	down
c264877.graph_c0	111.342	131.75	111.325	30.3132	25.1016	30.8236	-2.1356	down
c264894.graph_c0	0	0	0	3.59596	2.18729	4.25669	Inf	up
c264896.graph_c0	21.0809	7.08549	11.2338	3.3967	1.75043	1.16832	-2.63398	down
c264899.graph_c0	326.868	179.275	231.708	73.4591	73.9714	81.4258	-1.71577	down
c264902.graph_c0	26.8626	8.48189	16.6642	2.42601	4.84055	3.01043	-2.32089	down
c264924.graph_c1	8.53937	9.38531	9.65129	19.7766	29.9579	38.5118	1.59926	up
c264935.graph_c0	8.34092	3.73105	4.05652	0.453653	1.09099	0	-3.40572	down
c264944.graph_c0	35.9886	77.2126	62.4476	309.539	292.405	503.681	2.52311	up
c264965.graph_c0	68.9102	53.9206	62.48	15.1403	19.2977	17.9107	-1.87642	down
c264965.graph_c1	124.845	85.3975	89.2313	20.2727	26.3496	26.3128	-2.08794	down
c264965.graph_c2	63.4519	56.3022	57.7151	18.7111	17.608	17.7921	-1.78088	down
c265000.graph_c0	172.947	117.27	125.852	50.5919	55.3405	65.1078	-1.33086	down
c265006.graph_c0	21.0429	17.5846	27.4518	0.923448	2.98658	2.59286	-3.38226	down
c265019.graph_c0	635.494	859.122	718.88	32.1275	87.577	106.18	-3.39699	down
c265036.graph_c0	12.5077	6.25368	19.894	0.821638	0.815472	0.701289	-4.0246	down
c265037.graph_c0	124.401	79.6837	86.724	5.41572	10.5146	7.62382	-3.66996	down
c265043.graph_c0	13.964	26.071	12.1202	0.608372	0.806182	1.80258	-4.18243	down
c265059.graph_c0	0.0673519	0	0.0463669	3.11236	5.39693	12.7942	7.66623	up
c265071.graph_c0	26.8032	26.3201	27.2866	2.4858	3.69664	7.47441	-2.6297	down
c265071.graph_c1	14.524	7.02773	10.9378	0.526145	1.85925	2.30955	-2.80175	down
c265076.graph_c0	66.7528	36.4837	50.4734	18.7771	15.6968	10.6818	-1.79103	down
c265077.graph_c0	31.3852	24.4727	39.7342	84.6486	94.2211	121.914	1.62166	up
c265105.graph_c0	667.003	417.502	534.871	162.241	179.325	204.883	-1.60198	down
c265106.graph_c0	1.17247	1.53315	1.65468	0	0.150924	0.281216	-3.41849	down
c265114.graph_c0	2.49548	2.31164	1.86332	0.287693	0.148258	0	-4.02034	down
c265115.graph_c0	3.09807	1.14821	4.86543	0.181372	0.529647	0.510859	-2.85448	down
c265120.graph_c0	346.081	139.452	290.455	14.3532	22.0458	18.5555	-3.80982	down
c265155.graph_c0	209.533	94.1598	112.549	6.88458	8.0964	7.45821	-4.23166	down
c265160.graph_c0	37.0049	10.7922	22.0267	1.80064	3.53328	2.23441	-3.18246	down
c265168.graph_c0	7.58742	8.87182	9.71108	80.881	53.1326	81.1491	2.96116	up
c265178.graph_c0	21.5751	5.32559	18.7541	2.33431	3.88899	3.14416	-2.23814	down
c265181.graph_c0	1.36424	4.0449	21.1902	0	0	0	#NAME?	down
c265185.graph_c0	28.9079	15.5838	12.6869	5.69253	3.42513	2.17461	-2.38555	down
c265196.graph_c0	8.76397	4.4266	4.85516	73.6713	19.4638	62.5195	3.07913	up
c265199.graph_c0	0	0	0.110788	5.72818	2.24415	6.69041	7.1762	up
c265201.graph_c0	247.64	189.761	197.307	50.9567	63.8341	74.9007	-1.79988	down
c265216.graph_c0	15.1774	6.69308	15.6965	1.28852	3.93984	2.40853	-2.28651	down
c265222.graph_c0	46.2462	28.2606	45.0294	1.31893	1.86915	3.98935	-4.0795	down
c265238.graph_c0	303.681	316.995	415.604	22.7715	142.887	144.671	-1.79849	down
c265250.graph_c0	22.8339	21.7734	5.68744	0.10748	0	0.165126	-7.65951	down
c265250.graph_c1	35.1241	31.7354	9.86479	0.0903864	0.0465792	0	-9.25237	down
c265264.graph_c0	54.7556	24.824	55.8861	3.95016	15.7359	18.5436	-1.81605	down
c265268.graph_c0	0.465063	0.718003	1.10825	10.8571	24.5904	19.9751	4.53433	up
c265278.graph_c1	0.118894	0.867734	0.4911	5.12293	4.13221	5.8174	3.14483	up
c265280.graph_c0	0.525264	0.205369	0.581151	4.32269	2.31818	1.78177	2.70634	up
c265282.graph_c0	1.57416	2.25206	3.17719	24.5975	40.2383	51.4339	3.98636	up
c265287.graph_c0	34.6812	118.251	90.5701	2.13227	0.818739	0.770802	-6.18695	down
c265288.graph_c0	0.196045	0.0596169	0.472368	1.65271	2.90208	5.07827	3.79811	up
c265293.graph_c0	13.2605	4.96921	12.1804	0.387058	1.01545	1.78397	-3.2344	down
c265295.graph_c0	71.4533	33.1127	89.1638	338.179	404.763	437.911	2.62414	up
c265309.graph_c0	0.299307	0.117024	0.441537	1.60206	3.17854	2.58438	3.13937	up
c265315.graph_c0	57.3901	39.423	41.6673	226.137	260.14	116.135	2.07088	up
c265334.graph_c0	24.9527	6.45589	28.1939	3.38849	2.90609	4.14191	-2.46102	down
c265352.graph_c0	54.7201	45.7206	50.5379	14.6997	16.3988	26.1645	-1.45774	down
c265373.graph_c0	7.65486	8.82411	7.16939	0.889338	1.20305	0.512374	-3.27995	down
c265374.graph_c0	8.04236	7.21523	21.8477	0.125033	0.128868	0.192095	-6.37296	down
c265380.graph_c0	22.9716	11.5035	23.0768	55.4309	62.9765	58.7503	1.62092	up
c265384.graph_c0	168.694	52.7653	153.029	16.262	27.0857	18.8416	-2.55742	down
c265393.graph_c1	0.271836	1.11598	1.68425	5.0289	8.26677	4.69436	2.46218	up
c265409.graph_c0	337.969	347.933	285.075	73.4522	75.7049	83.657	-2.14997	down
c265411.graph_c0	0.134679	0.09215	0.0347686	10.1553	4.68079	3.44021	6.03641	up
c265412.graph_c0	42.6057	83.8607	52.6399	3.95555	2.11123	4.55782	-4.22233	down
c265412.graph_c1	15.4639	21.6614	14.4598	0.684332	0.470213	0.350457	-5.22178	down
c265413.graph_c0	0	0.406219	0	8.55023	17.0876	13.7769	6.20143	up
c265413.graph_c1	0.417442	0.685494	1.03456	16.7355	35.4647	23.1884	5.07442	up
c265414.graph_c0	77.4956	53.5802	56.4222	12.6829	19.5026	17.355	-1.9706	down
c265417.graph_c0	16.538	38.9732	22.4462	94.4639	63.5737	74.1639	1.41136	up
c265429.graph_c0	17.9499	24.9767	21.8619	70.8687	97.8538	151.61	2.20277	up
c265437.graph_c0	5.57071	2.75123	5.44978	0	0	0.241106	-5.83616	down
c265446.graph_c0	7.17451	6.43946	6.46763	14.9151	22.363	31.8805	1.71525	up
c265458.graph_c0	35.9045	41.7143	35.8793	7.66534	8.52587	8.53804	-2.29254	down
c265461.graph_c0	480.173	442.994	389.723	96.4531	109.267	122.693	-2.07762	down
c265465.graph_c0	7.34534	5.39812	9.29173	14.4488	24.8592	15.621	1.29193	up
c265467.graph_c0	36.1859	20.7571	26.8187	7.91676	9.6996	7.37022	-1.77456	down
c265471.graph_c0	0.272898	0.186722	0.598835	20.961	24.9301	103.728	7.15893	up
c265478.graph_c0	669.406	674.99	577.541	151.918	202.606	191.593	-1.90096	down
c265484.graph_c0	41.0224	26.6407	26.7165	282.079	301.949	113.278	2.83596	up
c265484.graph_c1	17.7905	13.2155	11.6258	210.446	195.199	64.6966	3.39906	up
c265493.graph_c0	224.999	170.278	171.663	52.9602	64.5583	71.3634	-1.64408	down
c265500.graph_c0	10.3891	4.34405	5.92286	0.202738	0.626868	0.155738	-4.39858	down
c265505.graph_c0	300.551	246.83	284.119	69.3931	84.7853	104.544	-1.74005	down
c265506.graph_c0	11.9842	4.34368	12.7432	0.637124	0.750473	0.372893	-4.01743	down
c265514.graph_c0	16.7355	9.38136	16.3708	2.69138	4.79352	5.18674	-1.75833	down
c265529.graph_c0	0	0.0228037	0.0258118	2.92671	3.40257	2.98563	7.43875	up
c265530.graph_c0	3.39074	1.9106	4.77154	19.8351	50.0333	28.4643	3.2935	up
c265540.graph_c0	6.15681	7.13731	7.22842	1.12035	1.4008	1.29799	-2.50889	down
c265553.graph_c0	52.4648	53.4828	60.7598	292.379	279.253	319.787	2.35031	up
c265568.graph_c0	50.8335	50.7531	63.3948	339.635	125.321	370.999	2.27985	up
c265576.graph_c0	62.6154	23.029	48.3991	676.05	1026.14	827.553	4.25235	up
c265577.graph_c0	305.605	192.975	228.248	50.9441	74.8399	80.776	-1.85411	down
c265580.graph_c0	33.4059	36.7374	30.2294	11.2504	12.4068	12.7996	-1.55473	down
c265587.graph_c0	1.7584	1.05538	5.16068	0	0	0	#NAME?	down
c265596.graph_c0	104.329	83.6299	79.6778	13.3096	20.9092	25.4672	-2.22964	down
c265599.graph_c0	0.66854	0.536717	0.856048	4.88451	6.04118	8.04307	3.16755	up
c265602.graph_c0	45.0896	25.7876	39.9175	8.44707	16.954	20.4151	-1.29388	down
c265609.graph_c0	37.0527	22.7337	31.7689	3.62124	9.75794	7.07165	-2.19124	down
c265614.graph_c0	0.777086	0.109066	0.185181	6.27109	14.7735	21.3337	5.35714	up
c265624.graph_c0	33.0457	41.4347	26.777	397.105	253.813	597.348	3.50688	up
c265634.graph_c0	6.8429	4.06316	7.43174	25.7218	42.3145	26.7836	2.35724	up
c265652.graph_c0	1.99106	2.99466	1.69485	16.886	22.1055	14.7525	2.87079	up
c265676.graph_c0	17.2416	6.25884	16.0643	1.69112	3.25357	3.20438	-2.25657	down
c265681.graph_c0	41.7938	47.2335	50.4889	183.498	129.793	165.987	1.70222	up
c265685.graph_c0	0.603265	0.766567	0.711949	44.2576	31.4916	42.6325	5.73519	up
c265687.graph_c2	173.188	172.064	138.334	3.10297	3.67636	3.02965	-5.71203	down
c265690.graph_c0	77.1298	39.8154	59.339	7.4695	13.3425	13.3754	-2.38299	down
c265705.graph_c0	370.586	229.454	267.332	16.3757	18.7424	22.9647	-3.93922	down
c265706.graph_c0	743.76	987.425	723.336	64.6673	56.1096	69.4903	-3.80223	down
c265719.graph_c0	22.2702	22.3975	25.7125	66.0471	64.9948	58.7729	1.36422	up
c265748.graph_c2	0.822784	0.70058	3.8517	39.2543	22.0296	27.0755	4.08321	up
c265780.graph_c0	0.774424	0.519487	0.564494	89.2883	129.739	191.328	7.73982	up
c265802.graph_c0	1.04626	1.909	1.33765	23.474	14.7184	41.2982	4.07635	up
c265811.graph_c0	26.4968	13.5474	24.0971	0.857188	1.04411	1.07749	-4.4364	down
c265813.graph_c0	29.3295	45.1513	34.9256	233.361	188.576	94.6388	2.12105	up
c265821.graph_c0	3.8649	2.70508	6.79956	21.3192	18.7353	15.2438	2.0475	up
c265824.graph_c0	13.7733	14.2065	15.6742	38.7043	41.4652	73.4593	1.74445	up
c265832.graph_c0	1.66348	0.515406	1.58813	8.26127	5.2421	15.4926	2.97963	up
c265842.graph_c0	291.709	175.089	189.916	79.2777	77.8812	86.1511	-1.47284	down
c265860.graph_c0	1.25424	2.83048	1.77235	0	0.0955953	0.284995	-4.09717	down
c265861.graph_c0	40.8448	21.258	47.0642	2.63424	6.24888	6.42398	-2.83152	down
c265862.graph_c0	13.5574	12.5539	6.50996	0	0.0654433	0	-9.06561	down
c265876.graph_c0	0.189323	0.345437	0.488756	11.261	3.47277	4.0868	4.12441	up
c265880.graph_c0	23.8355	28.0467	31.0231	6.45195	9.86203	8.79238	-1.80085	down
c265883.graph_c0	9.25346	7.0252	12.1915	21.9382	25.3219	23.9392	1.29557	up
c265885.graph_c0	205.969	194.884	229.976	63.3727	60.8038	77.4841	-1.70734	down
c265891.graph_c0	137.465	117.993	152.37	38.2076	59.4544	63.7658	-1.38805	down
c265893.graph_c0	29.2898	47.6696	23.9691	170.274	146.567	270.961	2.39224	up
c265895.graph_c0	40.4856	50.5061	26.5761	198.556	254.606	265.507	2.48382	up
c265899.graph_c0	4.42401	2.56836	4.36075	0.376723	0.388277	0.289389	-3.44501	down
c265903.graph_c0	2.68274	2.85536	3.11659	97.6372	733.64	929.546	7.59599	up
c265904.graph_c0	1.26316	1.55726	1.19863	56.1858	13.3814	32.7695	4.56457	up
c265917.graph_c0	147.304	65.6915	127.97	15.0535	34.5078	33.2456	-2.03897	down
c265941.graph_c0	6.32562	7.41591	10.138	18.3922	22.9354	36.7833	1.64817	up
c265947.graph_c0	10.5336	7.36748	11.9373	50.9026	42.2421	52.6283	2.2609	up
c265961.graph_c0	213.098	198.738	203.345	49.9127	50.5271	51.4473	-2.08829	down
c265969.graph_c0	9.75424	12.8468	10.782	31.9144	23.0119	37.0208	1.3584	up
c265977.graph_c0	1.319	1.40387	1.22585	0.0823671	0.212233	0.189817	-3.11452	down
c265985.graph_c0	14.513	7.98834	24.4043	3.49082	3.30537	2.44174	-2.3265	down
c265986.graph_c0	31.6538	21.2563	29.5868	110.164	78.8242	59.5473	1.55647	up
c265996.graph_c0	16.7327	14.9369	21.7379	101.288	118.435	110.604	2.58344	up
c266011.graph_c0	0.194449	0.0253421	0.0573701	7.49374	17.378	16.9497	7.29531	up
c266032.graph_c0	5.46328	3.04252	3.01339	0.431592	0.677833	0.505199	-2.87408	down
c266061.graph_c0	11.0284	7.78762	8.37121	26.2953	19.9668	30.9174	1.45436	up
c266064.graph_c0	207.538	181.072	174.793	47.0436	46.4683	51.6803	-2.02593	down
c266066.graph_c0	32.6663	21.2531	30.4185	3.59666	9.76537	10.1855	-1.87108	down
c266080.graph_c0	25.851	23.7301	28.8807	8.05151	9.13447	14.6777	-1.35833	down
c266091.graph_c0	1972.33	1310.01	1530.07	103.281	156.369	159.072	-3.56536	down
c266100.graph_c0	16.1568	9.10197	16.7995	4.70758	1.36574	3.53588	-2.14098	down
c266109.graph_c0	5.21186	3.53679	5.09034	0	0.0247865	0	-9.15674	down
c266133.graph_c0	67.7422	57.1165	79.7207	12.214	19.2199	33.9974	-1.68961	down
c266134.graph_c0	36.8497	31.3593	41.5308	10.3399	14.6142	11.155	-1.65275	down
c266137.graph_c0	88.0466	42.9886	64.7895	11.8515	13.0193	8.54205	-2.56472	down
c266140.graph_c0	78.1142	61.9963	79.0905	23.9775	23.7649	24.6559	-1.64619	down
c266152.graph_c2	23.3249	6.83548	13.456	3.72276	2.57892	2.25027	-2.32933	down
c266156.graph_c0	81.6127	34.5722	84.4423	223.059	160.992	263.955	1.70619	up
c266157.graph_c0	0.579171	0.117417	0.299038	4.55104	7.02039	5.74176	4.16411	up
c266172.graph_c0	5.34325	4.0539	5.2643	0.229822	1.05276	0.549245	-3.04454	down
c266191.graph_c1	3.44147	1.85725	2.55273	0.317821	0.327568	0.767302	-2.49733	down
c266195.graph_c0	5.92988	3.84303	5.15305	0.303525	1.09492	0.699478	-2.86453	down
c266203.graph_c0	5.01213	5.38254	6.89111	70.1813	23.3923	79.7955	3.26315	up
c266211.graph_c0	0.332699	0.2168	0.515337	29.383	16.381	19.0146	5.92463	up
c266212.graph_c0	26.7021	12.7754	23.2717	3.66714	8.52835	7.00638	-1.71179	down
c266217.graph_c0	46.6854	37.2256	35.6248	245.996	448.254	464.359	3.21266	up
c266217.graph_c1	17.0912	10.8764	22.4932	39.0435	46.0391	63.7683	1.55164	up
c266223.graph_c0	43.9687	21.2998	30.7883	6.54727	4.50805	5.42595	-2.55827	down
c266233.graph_c0	67.8994	79.6053	65.966	6.81122	7.88222	4.86502	-3.54542	down
c266242.graph_c0	8.99043	3.37102	7.57131	1.1719	0.702231	0.628061	-2.97852	down
c266248.graph_c0	0	0.0342999	0.0388246	2.85261	1.92377	6.70916	7.15221	up
c266250.graph_c0	17.6702	17.6272	23.3169	46.4124	83.7236	117.28	2.02103	up
c266287.graph_c0	12.232	10.6303	14.7264	0.0543016	0.0839505	0.250278	-6.64293	down
c266289.graph_c0	70.7909	49.5576	69.6547	4.60388	8.14453	6.59809	-3.33138	down
c266290.graph_c0	85.6676	70.427	77.388	734.491	2061.6	2045.67	4.31601	up
c266298.graph_c0	292.129	203.736	229.273	54.539	55.0368	39.0211	-2.33472	down
c266311.graph_c0	3.42198	2.16887	5.54229	0.0337407	0.0695509	0.103675	-5.74536	down
c266327.graph_c0	7.31055	2.88279	7.70791	0.207993	0.676096	0.34413	-3.84351	down
c266331.graph_c0	2.84297	3.08609	4.23641	1628.17	1286.03	693.914	8.4128	up
c266334.graph_c0	7.17443	8.29058	9.96403	15.778	25.2361	24.9587	1.3049	up
c266336.graph_c0	33.2566	22.3686	24.7932	10.1919	10.0126	11.6036	-1.38446	down
c266340.graph_c1	0.0445708	0.0609926	0.0230128	2.40059	4.84085	1.18662	5.88277	up
c266347.graph_c0	3.35937	5.93643	4.17922	175.671	824.953	420.254	6.58863	up
c266355.graph_c1	3.53662	6.96232	8.07297	44.6349	15.8138	42.5913	2.37562	up
c266360.graph_c0	6.0913	5.55706	4.18062	0.0695817	0	0	-7.91823	down
c266371.graph_c0	27.5506	24.9442	32.6248	87.8439	74.563	73.5375	1.41762	up
c266372.graph_c0	25.1644	20.8737	26.4744	5.72421	10.9851	9.12008	-1.5395	down
c266377.graph_c0	28.3431	4.66964	29.781	1.39543	2.87644	3.68304	-2.90748	down
c266381.graph_c0	49.5135	22.278	43.8751	4.37082	6.45697	8.31925	-2.59199	down
c266387.graph_c0	16.3725	21.2419	24.5832	107.295	205.217	249.143	3.09617	up
c266397.graph_c0	1.51507	1.1623	6.61366	0	0	0	#NAME?	down
c266398.graph_c1	15.6955	8.73696	18.9156	1.42391	1.79779	2.46108	-2.93257	down
c266405.graph_c0	97.5617	27.2123	149.89	5.78696	15.2528	11.947	-2.99768	down
c266409.graph_c0	141.763	193.003	155.217	22.769	36.0298	36.6285	-2.46805	down
c266413.graph_c0	26.9234	20.9681	18.591	0.803034	1.8918	1.38061	-4.09458	down
c266420.graph_c0	169.782	135.83	121.34	40.7584	37.5046	39.0199	-1.9326	down
c266429.graph_c0	1.28279	2.37219	1.93329	26.5323	12.7525	15.6665	3.17368	up
c266429.graph_c1	0.217309	0.495626	1.90742	14.1469	6.08408	7.97457	3.43854	up
c266432.graph_c0	193.915	142.352	144.28	58.6872	53.434	63.9946	-1.50451	down
c266444.graph_c0	112.81	74.7063	52.1505	2.9345	4.39672	5.6355	-4.274	down
c266451.graph_c1	4.19692	2.14053	4.12916	0.464321	0.382849	0.808472	-2.66415	down
c266467.graph_c0	24.584	20.6937	21.5261	4.71832	5.13829	6.29156	-2.11172	down
c266474.graph_c0	12.9663	9.40769	13.4344	2.97524	2.39438	2.94297	-2.14371	down
c266490.graph_c0	1.70762	1.86013	1.55281	28.3617	13.1148	19.9895	3.49279	up
c266503.graph_c0	15.8948	6.12597	15.7406	0.398091	0.218826	0.326189	-5.30321	down
c266504.graph_c0	14.1711	8.28283	13.6911	45.6717	28.6144	26.8918	1.46658	up
c266529.graph_c0	13.9129	17.4672	16.6679	48.1729	44.0224	44.2943	1.41459	up
c266532.graph_c0	0.168481	0.153704	0.17398	8.11624	1.76598	6.61568	4.992	up
c266533.graph_c0	135.126	120.048	120.258	41.4912	50.7699	45.7017	-1.51286	down
c266534.graph_c2	51.5199	54.0241	55.313	15.5854	21.1727	22.9061	-1.50752	down
c266546.graph_c0	3.291	6.86254	8.02673	0.851404	0.453887	0.586368	-3.36233	down
c266555.graph_c0	18.5251	24.2431	24.5798	60.9807	83.3595	105.802	1.80394	up
c266567.graph_c0	3.1574	5.65558	2.46522	0.468877	0.0743471	0.055412	-4.40211	down
c266571.graph_c0	2.79506	1.03475	2.46799	87.6123	36.0962	30.4882	4.6318	up
c266576.graph_c0	1.7869	2.24149	3.22913	0	0.431278	0.321438	-3.32882	down
c266616.graph_c0	45.2148	31.2556	43.6317	10.6798	13.2195	11.582	-1.79458	down
c266625.graph_c0	28.9791	24.7545	28.6781	10.5248	9.55237	10.9086	-1.46901	down
c266627.graph_c0	12.0509	3.60904	18.2296	199.116	183.698	87.6993	3.85005	up
c266629.graph_c0	65.7433	49.0418	58.6246	17.3413	19.3286	18.0702	-1.71183	down
c266640.graph_c0	1.89723	5.95164	2.99029	0.0311777	0.0642678	0.0478998	-6.42801	down
c266645.graph_c0	14.6126	5.13851	13.3337	1.24433	1.46204	1.75878	-2.86509	down
c266651.graph_c0	0.635203	1.89834	0.74641	40.5211	27.5324	49.8666	4.96477	up
c266652.graph_c1	8.68174	3.60014	10.8773	32.5571	33.5556	20.2697	1.92433	up
c266674.graph_c0	49.4849	15.5449	24.8819	323.572	303.838	101.588	3.0307	up
c266677.graph_c0	123.3	52.6569	92.1285	5.6197	11.9336	8.18723	-3.38056	down
c266680.graph_c2	3.78262	8.75497	5.49745	68.7965	102.285	78.2256	3.63382	up
c266691.graph_c1	234.804	177.63	186.63	79.779	84.7687	79.3955	-1.35245	down
c266696.graph_c0	83.4273	91.9951	79.3388	37.9224	27.9218	21.4447	-1.63652	down
c266705.graph_c0	48.4658	25.2217	47.5073	81.6066	135.175	140.379	1.55354	up
c266728.graph_c0	0.622548	0.315527	0.857157	3.43404	5.20887	2.28953	2.6203	up
c266730.graph_c0	4.51547	1.21935	5.81924	0.507555	0.697495	0.571839	-2.64591	down
c266733.graph_c0	89.7455	68.8738	62.2516	15.573	17.6222	22.8118	-2.04447	down
c266744.graph_c0	5.30429	2.2226	3.59854	0.144434	0.208408	0.48818	-3.7277	down
c266758.graph_c0	17.3577	8.81401	21.588	2.68425	5.16427	4.43815	-1.94995	down
c266759.graph_c0	54.1259	48.2286	57.8909	9.88724	16.6727	9.36731	-2.21476	down
c266772.graph_c1	3.87712	1.35798	3.07424	0.22698	0.434463	0	-3.63219	down
c266774.graph_c0	15.1762	14.5907	10.4477	2.58795	2.89273	1.56799	-2.60513	down
c266778.graph_c0	16.7673	8.00828	12.0947	98.1618	58.9894	37.401	2.38675	up
c266780.graph_c0	7.48471	4.82626	10.8854	48.0486	47.2522	33.0466	2.46338	up
c266780.graph_c1	3.93816	3.02195	6.61314	49.748	44.8422	25.9534	3.13804	up
c266780.graph_c2	1.3962	0.824191	2.33228	11.7319	11.9331	8.74621	2.84312	up
c266804.graph_c0	9.67864	7.3188	7.10842	0.43633	0.94939	0	-4.18103	down
c266819.graph_c0	2.88306	1.95144	2.71306	8.73323	9.22553	13.8188	2.03942	up
c266823.graph_c1	3.2946	2.37656	3.36258	0.466496	0.517787	0.606437	-2.54247	down
c266853.graph_c0	0.235262	0.739277	0.188954	9.45141	12.9463	7.33555	4.44391	up
c266856.graph_c0	78.0045	62.1767	59.8631	26.5584	26.2163	28.1597	-1.36974	down
c266860.graph_c0	6.56809	2.35857	4.25708	63.2903	55.5849	31.574	3.52133	up
c266862.graph_c0	242.838	362.963	217.347	26.9019	30.9303	81.5452	-2.69512	down
c266863.graph_c0	5.66305	0.206655	0.701747	14.6406	14.8709	18.9072	2.97246	up
c266863.graph_c1	14.8052	4.00809	4.84755	48.1997	58.6839	56.8161	2.80295	up
c266865.graph_c2	35.171	29.4335	40.1796	1.42673	2.94098	2.78976	-3.9179	down
c266865.graph_c3	36.552	26.2519	29.2462	1.92731	2.97963	2.3514	-3.71452	down
c266869.graph_c0	19.9202	7.48457	19.2029	4.52997	5.00239	6.79389	-1.49192	down
c266872.graph_c0	14.3993	10.8563	8.65174	96.3032	63.6943	84.3589	2.77903	up
c266872.graph_c1	3.93882	2.76413	4.27597	225.248	133.287	171.867	5.56357	up
c266875.graph_c0	7.54823	5.43366	4.50626	0.497138	0.284658	0.806208	-3.52598	down
c266889.graph_c0	3.37748	1.67633	3.27087	29.9484	12.5022	15.4126	2.79435	up
c266895.graph_c0	0.259082	0.210097	0.178359	5.7165	1.6397	2.23706	3.81611	up
c266903.graph_c0	6.82222	2.50386	4.21074	1.00385	0.681345	0.677089	-2.51343	down
c266918.graph_c0	15.2857	12.159	20.0613	182.491	181.327	222.685	3.59391	up
c266919.graph_c0	11.7857	3.12586	10.0375	1.2064	1.64222	1.60865	-2.44311	down
c266935.graph_c1	4.07536	2.32371	2.57179	0.265096	0.546452	0.325823	-3.01549	down
c266949.graph_c0	188.556	154.502	195.846	751.015	975.024	1430.96	2.50072	up
c266949.graph_c1	93.6768	102.247	127.568	771.178	872.18	1169.65	3.05509	up
c266953.graph_c1	781.052	524.332	545.792	123.315	149.532	188.334	-2.05422	down
c266956.graph_c0	0.123804	0.0677674	0.127845	4.29077	7.79291	4.16906	5.66117	up
c266965.graph_c0	9.20242	30.7329	33.0476	290.96	600.639	1089.37	4.64316	up
c266976.graph_c0	8.58764	4.93537	8.63355	0.885906	1.60701	0.598865	-2.85534	down
c266979.graph_c0	24.3838	17.0362	42.3555	157.427	168.886	166.521	2.55529	up
c266981.graph_c1	36.1922	31.3635	25.7299	0.0369294	0	0.0567363	-10.0385	down
c266985.graph_c0	82.535	96.3824	78.6796	10.0077	9.88311	4.90048	-3.47535	down
c266986.graph_c0	2.07594	1.66078	2.07773	54.8356	20.1958	29.5989	4.11933	up
c266999.graph_c1	10.0514	4.18872	7.40663	0.395205	0.143762	0.428591	-4.48266	down
c267010.graph_c0	40.1656	31.4359	35.9855	8.23523	10.5755	16.3764	-1.66562	down
c267013.graph_c0	321.45	427.731	337.405	122.353	72.0722	66.9154	-2.1643	down
c267023.graph_c0	19.8003	16.354	18.932	67.3184	99.2758	78.5063	2.09787	up
c267033.graph_c0	1.65208	0.951905	1.04754	0.407236	0.111927	0.0417104	-2.7412	down
c267035.graph_c0	19.6206	10.7836	15.6975	4.98741	7.068	4.40587	-1.50705	down
c267038.graph_c0	4.14212	3.48361	3.37507	0	0	0	#NAME?	down
c267039.graph_c0	66.3349	45.1699	64.4997	21.9215	21.2617	21.6126	-1.47517	down
c267052.graph_c0	7.07989	7.91413	6.15509	0.498034	0.243146	1.04705	-3.66204	down
c267054.graph_c0	135.137	70.018	148.592	420.119	445.427	737.378	2.18034	up
c267057.graph_c0	485.03	341.363	363.528	87.1244	119.07	130.159	-1.87375	down
c267067.graph_c3	6.29473	8.8684	8.39265	0	0.230775	0.802669	-4.60777	down
c267072.graph_c0	11.9375	15.721	17.596	0.33816	0.464708	1.24688	-4.5463	down
c267075.graph_c0	7.48643	1.87593	4.26739	0.617102	0.385471	0.344757	-3.3064	down
c267082.graph_c0	4.26117	2.92729	4.82438	21.8567	29.2182	15.9216	2.45383	up
c267097.graph_c2	0	0	0	2.82113	5.9316	1.82038	Inf	up
c267109.graph_c0	3.28207	4.64817	6.10056	0.0292792	0.181063	0.269897	-4.94069	down
c267124.graph_c0	33.9608	32.9231	42.8118	103.647	104.221	95.4305	1.41035	up
c267156.graph_c0	12.7855	10.7252	13.8169	25.6234	47.5411	34.133	1.47335	up
c267158.graph_c0	112.649	62.9199	84.4088	33.2187	36.7035	37.0665	-1.30705	down
c267179.graph_c1	240.961	209.866	192.316	12.7845	17.5688	16.0405	-3.86555	down
c267186.graph_c0	6.14073	2.24086	2.79588	8.65415	17.1654	12.9744	1.79121	up
c267191.graph_c0	30.3472	8.29615	25.3652	0.130545	0.672742	0.802248	-5.27751	down
c267224.graph_c0	41.8889	34.2485	32.6858	10.5889	13.3363	13.6582	-1.6	down
c267227.graph_c0	71.7158	18.3266	50.7886	335.723	373.526	139.679	2.62932	up
c267228.graph_c0	5.1196	2.98028	7.25033	0.274029	0.0941445	0.0701673	-5.12768	down
c267231.graph_c0	7.10546	3.25301	5.456	45.5413	62.6678	27.7172	3.09795	up
c267236.graph_c0	4.15962	3.3234	5.68272	16.3597	8.20621	15.0953	1.56067	up
c267242.graph_c0	131.398	135.626	123.808	14.1625	17.9788	17.2052	-3.06873	down
c267248.graph_c0	115.995	32.8285	126.397	375.071	274.457	327.71	1.87398	up
c267253.graph_c0	1.12302	0.819623	1.27565	21.3893	15.6485	16.7	4.02948	up
c267253.graph_c1	1.27557	0.997456	2.25807	22.0758	17.0646	18.6189	3.66115	up
c267260.graph_c0	5.14785	3.55489	3.94999	38.3415	39.4483	25.2086	2.97715	up
c267261.graph_c0	4.6384	3.72468	5.58809	38.1978	40.5821	18.9823	2.77013	up
c267263.graph_c0	2.06387	1.41214	2.19043	14.5528	10.9588	11.3028	2.67051	up
c267263.graph_c1	0.331516	0.15122	0.342336	7.84088	5.20087	6.67914	4.58725	up
c267265.graph_c0	6.3917	6.7045	7.61799	24.0011	23.2964	21.3545	1.65867	up
c267269.graph_c0	15.0721	10.7331	12.1769	33.9238	24.8884	48.8027	1.45397	up
c267272.graph_c0	592.411	825.916	598.215	108.228	116.33	169.15	-2.47313	down
c267276.graph_c0	11.3489	3.43769	10.2315	1.76482	2.09714	1.24404	-2.25819	down
c267288.graph_c0	5.44132	4.57875	5.36236	164.892	171.268	165.729	4.97177	up
c267291.graph_c1	39.3334	40.0046	39.2846	16.1826	18.3213	13.2963	-1.38919	down
c267291.graph_c2	1.12909	3.2962	9.93967	0	0.0272513	0	-9.05335	down
c267297.graph_c0	0	0.0254187	0.0287718	0.704663	1.18356	1.76425	5.93184	up
c267300.graph_c0	14.2228	14.2028	14.8855	49.0051	37.9274	50.5613	1.5938	up
c267306.graph_c0	1.8118	2.4277	2.89411	25.6423	19.8967	31.4104	3.35299	up
c267307.graph_c0	6.48499	4.90201	6.75132	0.669431	1.04772	1.33321	-2.61252	down
c267312.graph_c0	469.059	342.864	330.687	93.9534	104.236	112.437	-1.93761	down
c267316.graph_c0	13.5697	11.4857	12.2649	3.58793	3.46864	3.54668	-1.87756	down
c267318.graph_c0	18.1338	12.5237	16.4375	3.17292	4.03246	5.09461	-1.97561	down
c267324.graph_c0	105.238	112.829	126.505	20.426	42.0022	46.6385	-1.73113	down
c267328.graph_c0	49.3918	26.6284	46.0798	5.43052	9.2073	6.13999	-2.56662	down
c267330.graph_c0	56.6774	57.3419	47.9398	5.90547	7.62359	10.2642	-2.85419	down
c267337.graph_c0	380.845	179.859	265.52	71.3654	34.993	53.2347	-2.38522	down
c267349.graph_c0	3.09186	0.812358	3.21832	0.0695073	0.477593	0.177979	-3.24647	down
c267364.graph_c0	12.5409	3.5183	8.25981	1.39144	2.67518	2.01441	-1.97031	down
c267368.graph_c0	38.3023	16.8573	31.9775	97.3697	110.217	57.9266	1.60907	up
c267372.graph_c0	6.94057	3.90464	5.94273	0.758475	1.14469	1.53983	-2.30575	down
c267379.graph_c0	3.12054	3.49981	5.35095	27.3797	77.0575	57.6381	3.70794	up
c267381.graph_c0	4.90123	8.63144	5.38154	53.6098	35.3685	70.5332	2.93514	up
c267384.graph_c3	81.0372	296.769	91.4727	1722.95	4121.01	1132.25	3.66449	up
c267387.graph_c0	673.608	751.42	779.837	113.684	137.046	190.526	-2.40015	down
c267397.graph_c0	2.7945	2.83666	1.34124	0.368676	0.22799	0.509772	-2.77274	down
c267404.graph_c0	2.88148	2.25323	1.93646	0	0	0	#NAME?	down
c267408.graph_c0	24.4989	59.5258	28.7055	0.657537	1.38929	4.09132	-4.37588	down
c267410.graph_c0	5.6137	1.20502	2.51813	0.166554	0.3188	0.328994	-3.48209	down
c267412.graph_c0	0	0	0.0655029	1.72309	1.83718	1.64313	6.43994	up
c267416.graph_c0	247.235	216.774	260.471	16.4624	27.1847	25.1996	-3.45209	down
c267421.graph_c0	6.2361	5.00217	7.80048	45.2098	48.2775	84.3248	3.18751	up
c267426.graph_c0	2.22019	1.57536	2.03792	0	0.714475	0.0887515	-2.90056	down
c267431.graph_c0	20.6088	16.6689	29.1685	95.4108	78.6632	102.239	2.027	up
c267433.graph_c0	30.9419	14.1636	28.8688	7.18648	9.73026	9.42645	-1.4861	down
c267435.graph_c0	5.33035	7.50571	7.29922	380.005	334.083	1245.29	6.50876	up
c267453.graph_c0	0.235121	0.0536249	0	3.41367	10.7253	19.4557	6.8623	up
c267457.graph_c0	2.583	0.711846	1.66706	0.100812	0.181831	0.387205	-2.85875	down
c267474.graph_c0	3.3327	10.6768	7.12305	0	0.374124	0	-5.98355	down
c267474.graph_c1	10.2822	17.1556	13.6271	0.257522	0.106168	0.237386	-6.21481	down
c267486.graph_c0	243.992	207.822	219.679	58.3225	76.9495	104.268	-1.54987	down
c267490.graph_c0	13.297	7.88798	14.0354	1.5339	2.24493	3.48776	-2.29147	down
c267505.graph_c0	84.3543	73.8732	91.5085	229.39	295.951	381.31	1.80546	up
c267509.graph_c0	153.759	83.7299	83.2884	7.26666	5.19114	4.4302	-4.28568	down
c267515.graph_c0	190.301	167.066	145.316	46.2492	47.7165	47.455	-1.90565	down
c267522.graph_c0	44.9284	27.6582	24.0733	3.22937	1.05664	2.28383	-3.9313	down
c267522.graph_c1	13.6974	9.7557	7.69261	0.562733	0	0.518732	-4.91509	down
c267534.graph_c1	5.44743	6.80693	4.67064	0.185549	0.860576	1.85294	-2.65777	down
c267535.graph_c0	78.7062	52.7118	64.2318	20.761	24.0407	23.2213	-1.56532	down
c267540.graph_c0	9.25966	7.36914	7.39182	23.8368	22.7926	28.3521	1.58037	up
c267545.graph_c1	1.5048	0.374406	0.988857	5.89446	6.07523	5.5123	2.645	up
c267556.graph_c0	5.41263	6.39024	7.05785	1.27247	1.74183	2.22987	-1.92427	down
c267557.graph_c0	492.292	398.167	381.555	89.0487	109.912	125.442	-2.03651	down
c267562.graph_c0	7.3265	12.0918	11.7955	1.80926	1.73615	3.2589	-2.30108	down
c267565.graph_c0	3.70428	1.65296	2.24522	0.22629	0.777435	0.115887	-2.77607	down
c267575.graph_c0	3.77441	1.13831	3.86539	0.146094	0.0903448	0.0448902	-4.92455	down
c267585.graph_c0	34.5975	22.1155	33.7166	7.19623	9.09576	10.9812	-1.75581	down
c267589.graph_c0	8.84554	6.04326	6.14412	0.0743102	0.0765892	0.627914	-4.80615	down
c267601.graph_c0	136.381	98.8478	104.541	24.0568	35.4405	32.2501	-1.94193	down
c267608.graph_c1	47.0216	16.9108	44.1076	7.32756	12.6145	9.17745	-1.8677	down
c267609.graph_c0	43.5882	51.2536	50.0061	0.935766	1.92893	1.96732	-4.9918	down
c267615.graph_c0	0.0495556	0	0.307038	1.67107	2.24858	2.28208	4.24588	up
c267628.graph_c0	3.5983	5.56162	2.18031	56.0732	90.0626	85.463	4.19258	up
c267679.graph_c0	3.95559	1.91229	4.78294	32.7134	27.3519	19.5587	2.91316	up
c267683.graph_c0	7.595	5.32075	10.4497	50.5538	79.4798	59.9735	3.00783	up
c267690.graph_c0	1.65201	1.39119	1.31226	0	0.0736105	0.0365754	-5.37258	down
c267693.graph_c0	0.204613	0.342224	0.176076	9.96636	5.86031	17.3239	5.36882	up
c267698.graph_c0	9.7528	5.65701	14.2364	54.8126	77.5334	35.3479	2.50529	up
c267703.graph_c1	14.9055	6.51393	16.8531	1.91091	4.03432	3.50403	-2.00129	down
c267710.graph_c0	12.7198	15.1206	14.7669	2.70786	2.64206	5.49147	-2.0613	down
c267731.graph_c0	24.5479	16.8606	22.5812	56.9123	60.3829	48.0836	1.3323	up
c267736.graph_c0	37.7898	10.9429	24.0213	2.59074	6.12738	6.66171	-2.2159	down
c267737.graph_c1	61.9693	25.0056	36.7817	5.70542	5.62473	9.52772	-2.57306	down
c267737.graph_c2	45.0683	16.0425	26.697	2.39984	2.36101	6.20084	-2.99488	down
c267737.graph_c3	169.274	75.5816	263.795	19.5997	27.6955	28.8899	-2.70866	down
c267740.graph_c0	11.9529	9.2967	14.13	30.9174	28.0912	29.9756	1.29429	up
c267742.graph_c0	68.1803	28.4037	44.7905	4.90763	8.50483	7.43973	-2.76433	down
c267744.graph_c0	159.43	223.383	224.461	48.63	48.3075	61.7454	-2.02959	down
c267748.graph_c1	518.44	389.868	364.111	125.169	122.471	123.904	-1.83809	down
c267755.graph_c0	35.0051	17.6242	25.5103	7.03882	9.0079	8.83148	-1.66802	down
c267756.graph_c0	5.14274	3.26815	6.39995	1.11166	0.594094	0.569298	-2.71552	down
c267767.graph_c0	16.0173	20.875	24.0787	235.563	299.276	381.741	3.83081	up
c267775.graph_c0	86.6129	25.4208	82.7391	14.0743	19.2965	20.7241	-1.80916	down
c267790.graph_c0	10.1818	9.60191	15.2396	634.496	519.099	769.34	5.73697	up
c267790.graph_c1	12.805	13.6898	25.7227	1258.01	1008.3	1329.52	6.07132	up
c267791.graph_c0	26.8264	8.01391	39.0001	0.0492711	0.203129	0.0756974	-7.75991	down
c267796.graph_c0	33.2565	18.6815	58.0309	205.964	269.169	257.367	2.75405	up
c267803.graph_c0	1.62571	2.34178	1.67877	116.815	71.9079	130.522	5.70181	up
c267810.graph_c2	16.0343	7.77115	8.51766	1.11923	2.04663	1.55312	-2.80214	down
c267812.graph_c0	216.381	132.839	167.513	52.2583	75.0651	94.92	-1.25149	down
c267814.graph_c1	0.315047	0.239513	0.32533	3.63961	2.73738	2.41803	3.27903	up
c267817.graph_c0	15.0129	9.30208	15.7436	2.43775	6.71254	3.77318	-1.65114	down
c267820.graph_c0	237.189	106.408	234.625	10.7369	16.5452	26.6745	-3.41352	down
c267822.graph_c0	35.6426	24.4139	36.878	5.46638	10.9763	8.0302	-2.01609	down
c267830.graph_c0	18.0623	7.48376	16.4899	1.85413	3.74848	3.58812	-2.18199	down
c267839.graph_c1	28.1105	15.61	21.2685	51.2628	57.1177	64.3609	1.38532	up
c267842.graph_c4	4.07612	10.8903	7.7168	0.818162	0.0936949	0.977651	-3.73801	down
c267873.graph_c0	12.3178	9.52298	11.2379	3.05653	1.23702	1.57349	-2.54691	down
c267894.graph_c0	88.2809	101.659	98.3388	403.088	427.38	519.866	2.14198	up
c267911.graph_c0	2.61881	3.00348	3.786	20.8157	12.3524	11.8445	2.19095	up
c267911.graph_c1	27.3891	20.651	31.3281	91.5564	60.5372	62.3307	1.39858	up
c267924.graph_c0	22.4179	4.47726	10.0732	37.0316	46.3564	68.4464	2.07979	up
c267928.graph_c0	15.5665	14.424	16.2637	1.08644	1.17869	1.84484	-3.55605	down
c267928.graph_c1	15.1742	14.4182	15.1273	1.22956	0.811049	0.906731	-3.99351	down
c267936.graph_c0	28.0229	14.5354	5.71008	2.10694	0.542889	0.809247	-3.86577	down
c267939.graph_c0	12.2083	13.6542	15.6675	3.43613	4.95812	3.96987	-1.82035	down
c267946.graph_c0	0.256122	0.0212417	0.0721314	1.91927	0.629406	0.871196	3.36539	up
c267971.graph_c0	5.63609	1.4405	4.3707	0.534094	0.93157	0.725873	-2.34397	down
c267975.graph_c0	5.38636	10.8308	7.22704	49.081	51.6121	25.6273	2.28619	up
c268003.graph_c0	10.9405	3.23706	7.51134	0.609334	0.685114	1.19146	-3.0983	down
c268025.graph_c0	14.0143	8.5635	14.9247	26.8502	27.1231	43.7129	1.36409	up
c268027.graph_c0	114.838	92.1476	86.5121	13.4673	23.7782	25.5794	-2.28959	down
c268032.graph_c1	45.7274	64.0425	80.5049	130.856	280.809	248.936	1.72023	up
c268032.graph_c2	17.2121	26.0357	34.745	52.6322	117.712	103.873	1.74033	up
c268035.graph_c0	33.3172	38.1588	37.8796	11.9571	14.9013	13.6075	-1.51798	down
c268037.graph_c0	0.0834454	0.0253756	0.057446	4.87217	1.31582	4.08291	5.97303	up
c268052.graph_c1	118.098	78.6989	111.665	33.6275	44.8097	29.5101	-1.54746	down
c268062.graph_c0	4.91172	4.54068	8.92678	44.3516	19.0624	40.0543	2.46669	up
c268068.graph_c0	9.97956	6.28051	8.15606	0.699837	1.4426	1.07519	-2.95781	down
c268085.graph_c0	59.8769	27.7319	40.9544	14.9051	12.5139	10.4404	-1.77561	down
c268088.graph_c0	1.64499	0.567343	1.36723	0.0187909	0.290508	0.230955	-2.7052	down
c268092.graph_c0	9.14763	5.06881	8.97072	28.121	22.9378	27.1679	1.74223	up
c268097.graph_c0	6.95212	2.54294	3.96201	0.276454	0.411569	0.424729	-3.59296	down
c268101.graph_c0	0.0330512	0	0	4.39618	1.8826	3.32946	8.29098	up
c268102.graph_c0	17.7915	5.36915	15.9532	1.43259	4.52304	2.20096	-2.22651	down
c268107.graph_c0	1.71268	1.25611	1.00567	8.77628	9.27238	7.29747	2.605	up
c268109.graph_c1	1.832	2.38107	2.2287	11.2365	27.8383	32.1427	3.37243	up
c268113.graph_c0	13.4058	14.1771	16.3572	45.0747	35.9937	26.6347	1.22385	up
c268124.graph_c0	11.934	6.1096	19.0716	1.64965	4.40722	3.9684	-1.86693	down
c268141.graph_c0	95.9352	81.9798	73.504	39.656	27.9063	31.9342	-1.41017	down
c268145.graph_c0	262.047	126.438	140.775	83.7362	27.3087	10.1191	-2.15371	down
c268146.graph_c0	131.448	80.994	91.2102	14.1809	19.867	23.0913	-2.44986	down
c268154.graph_c0	56.7232	30.5502	48.9866	6.95336	9.50997	9.56361	-2.40373	down
c268158.graph_c0	1.77992	1.80424	2.01307	5.21346	13.747	11.8722	2.39282	up
c268161.graph_c0	10.6544	10.2082	22.3057	49.3301	73.1059	87.6902	2.26393	up
c268163.graph_c0	77.0236	85.8385	89.5573	1.83552	0.854367	2.45612	-5.69529	down
c268164.graph_c0	22.1161	12.7691	15.51	3.52744	3.00517	3.44585	-2.36925	down
c268165.graph_c0	13.5575	9.43667	14.2334	109.849	54.6819	66.0466	2.59886	up
c268173.graph_c0	19.2728	32.0509	31.3441	123.221	114.833	153.716	2.14089	up
c268180.graph_c0	0.25055	0.411436	0.206982	25.0648	27.8654	39.3015	6.57954	up
c268185.graph_c1	0.273796	0.10705	0.242342	2.01507	1.51045	2.13895	3.19858	up
c268186.graph_c0	27.876	29.2103	27.6273	10.5092	9.19289	15.235	-1.35975	down
c268190.graph_c0	16.9097	11.1515	20.3548	3.55339	8.2822	5.63763	-1.48786	down
c268192.graph_c0	4.3066	1.41037	4.29512	46.4769	23.8446	21.6121	3.23123	up
c268194.graph_c0	0.236531	0.0239763	0.407086	5.80975	8.44906	15.1284	5.55891	up
c268196.graph_c0	21.9764	14.0366	18.3264	5.54124	6.86343	5.97422	-1.59881	down
c268198.graph_c0	482.94	381.236	350.094	90.0283	104.945	117.577	-2.02393	down
c268199.graph_c0	45.7608	61.3932	73.9876	16.6852	18.033	34.5944	-1.46306	down
c268200.graph_c0	35.3915	22.5318	32.6493	5.48901	12.0818	11.7681	-1.65506	down
c268203.graph_c1	15.7679	13.6956	18.3634	102.303	76.211	129.262	2.6365	up
c268207.graph_c0	1.9775	0.85767	1.03776	0.151829	0.344269	0.139958	-2.62169	down
c268214.graph_c0	23.8442	13.3463	23.5112	5.92235	6.39619	6.72728	-1.68491	down
c268215.graph_c1	48.4971	18.4133	60.3412	832.749	289.643	440.33	3.64924	up
c268226.graph_c0	1.56913	5.05006	6.07631	0	0	0	#NAME?	down
c268240.graph_c0	9.28576	16.1005	19.7945	48.4236	34.1812	48.1382	1.44664	up
c268244.graph_c0	80.9716	59.3831	77.1153	11.4732	14.3958	24.1412	-2.16294	down
c268246.graph_c1	14.7118	5.1469	13.9596	1.11789	3.14229	3.59106	-2.0801	down
c268259.graph_c2	2.69434	3.22617	2.90649	14.3315	6.68875	8.41258	1.644	up
c268263.graph_c0	3.50975	1.60096	3.81506	31.1166	24.9671	34.4698	3.35354	up
c268265.graph_c0	20.7865	13.7388	22.8668	3.60274	6.58005	5.4333	-1.90087	down
c268267.graph_c1	24.2618	13.0556	17.2978	3.37339	5.64987	5.31907	-1.9534	down
c268279.graph_c0	54.1434	26.6575	45.773	12.4158	16.3069	17.8858	-1.44911	down
c268287.graph_c0	11.8199	15.9323	15.6267	1.26424	1.26353	1.67745	-3.45998	down
c268288.graph_c0	2.41655	0.584353	5.1111	11.9724	13.7169	11.9413	2.29098	up
c268289.graph_c0	3.82035	2.62243	23.6703	0.0173714	0.0179042	0	-9.66671	down
c268292.graph_c0	23.0585	29.3949	34.9283	150.858	143.371	176.062	2.35197	up
c268298.graph_c0	1.38117	0.488967	1.95843	0.386189	0.179115	0.059332	-2.5745	down
c268301.graph_c0	37.8848	15.3866	40.986	134.91	106.831	90.6409	1.83812	up
c268319.graph_c0	11.6478	9.06273	17.5668	143.709	65.9386	111.536	3.04764	up
c268331.graph_c1	29.6346	14.8407	25.8171	4.34022	5.69626	3.98166	-2.33419	down
c268333.graph_c0	0.117662	0.0268357	0.364508	6.2822	11.8422	3.04788	5.46889	up
c268350.graph_c1	219.599	59.668	132.851	5.84163	14.5502	10.4706	-3.71002	down
c268352.graph_c0	185.003	99.5558	171.344	46.1868	56.7794	48.2241	-1.60436	down
c268357.graph_c0	76.6181	43.7811	50.6132	2.69454	3.7118	4.21935	-4.04267	down
c268365.graph_c0	13.1854	13.1225	11.1159	2.00341	2.26907	2.02941	-2.65567	down
c268378.graph_c0	22.2007	6.11374	22.0726	1.4875	1.87041	1.91967	-3.21051	down
c268382.graph_c1	10.5498	10.9444	11.0809	0.790555	1.6296	1.64834	-3.0778	down
c268383.graph_c0	1.62636	1.31886	1.74165	24.7695	53.9078	121.358	5.36915	up
c268383.graph_c1	0.960585	1.09542	2.04587	22.9162	47.5568	111.842	5.43782	up
c268389.graph_c0	76.074	153.503	123.246	834.888	960.76	1806.26	3.22313	up
c268390.graph_c0	48.7375	44.5142	33.4943	5.07248	6.7179	8.19687	-2.75104	down
c268393.graph_c0	46.6054	54.81	51.5791	1.15378	3.90725	3.61755	-4.22819	down
c268395.graph_c1	2.20212	0.847539	2.34506	0.45122	0.265747	0.297098	-2.38806	down
c268404.graph_c1	10.2283	26.7142	15.6018	140.84	81.6868	183.656	2.78333	up
c268406.graph_c0	8.04727	6.89429	4.85098	0.306106	0.315494	0.0587856	-4.94813	down
c268408.graph_c0	112.609	133.022	108.634	59.6285	34.8081	41.7378	-1.47832	down
c268409.graph_c0	23.1379	35.4724	28.9545	102.749	92.0216	172.28	1.95401	up
c268417.graph_c0	0.125898	0.602994	0.35752	91.8956	210.516	197.938	8.65786	up
c268420.graph_c0	26.2527	42.2201	50.0012	1.09614	1.79057	1.42986	-4.86475	down
c268424.graph_c1	0.964001	1.25636	0.682605	0	0.0265906	0.0396367	-5.58259	down
c268432.graph_c1	83.0274	62.2016	79.4917	21.9752	26.0701	28.5742	-1.59701	down
c268444.graph_c0	13.3015	5.49715	11.0478	68.8438	53.7209	50.6718	2.54396	up
c268444.graph_c1	28.3585	13.9054	16.071	157.464	74.1567	136.112	2.63083	up
c268445.graph_c0	11.9461	13.0242	13.4544	57.5789	57.8873	73.9616	2.22317	up
c268451.graph_c0	7.37125	2.52792	4.94492	0.655184	0.883055	1.0453	-2.50797	down
c268457.graph_c0	56.5953	29.943	50.3476	13.5191	17.9299	22.7732	-1.3482	down
c268462.graph_c0	1.18178	0.974462	2.32335	11.3038	6.07756	7.55495	2.46744	up
c268464.graph_c1	37.3052	45.1021	34.3397	172.113	242.885	142.553	2.15129	up
c268465.graph_c0	108	130.934	135.139	7.82764	17.5953	19.547	-3.13995	down
c268466.graph_c2	80.1952	73.0457	66.4077	22.6189	24.785	33.1044	-1.52371	down
c268470.graph_c2	5.65557	2.73772	3.57561	0.216227	0.278573	0.332199	-3.87433	down
c268475.graph_c0	9.46351	2.06027	6.10775	0.906591	0.934394	0.825385	-2.67996	down
c268479.graph_c1	1651.73	2370.76	1234.49	42.2711	26.076	32.2142	-5.84741	down
c268481.graph_c0	1.80395	1.18646	1.55958	12.1427	6.76381	5.55435	2.3898	up
c268482.graph_c0	1.89417	1.05843	1.71149	0.13307	0.0914338	0.647397	-2.43584	down
c268485.graph_c0	25.0652	4.67991	7.83821	532.505	241.784	139.633	4.64128	up
c268486.graph_c0	11.9128	2.41251	14.0515	0.45693	0.917101	1.29316	-3.34398	down
c268493.graph_c0	19.2465	6.31285	13.3606	1.839	3.82186	2.59375	-2.21782	down
c268494.graph_c0	9.47754	4.23371	4.99468	23.847	25.7458	19.0947	1.85797	up
c268499.graph_c0	897.069	871.81	721.866	140.38	169.686	193.895	-2.39044	down
c268526.graph_c0	0.0473972	0.0216201	0	1.04333	0.640618	1.29597	5.36121	up
c268528.graph_c0	351.28	278.678	252.68	92.4477	104.992	111.7	-1.58059	down
c268531.graph_c0	17.1463	6.96469	13.2874	2.36444	3.32852	3.2782	-2.05377	down
c268532.graph_c0	1.51125	0.879175	1.17609	6.62658	4.35585	5.86258	2.21095	up
c268537.graph_c0	12.8249	8.78629	11.0109	40.3658	31.8551	39.9531	1.74071	up
c268547.graph_c0	188.244	215.558	186.988	44.3943	52.8649	81.3624	-1.8183	down
c268547.graph_c1	179.758	446.716	350.544	2216.04	3184.34	5338.46	3.31856	up
c268549.graph_c0	141.115	82.9885	120.779	13.8116	15.8084	9.83428	-3.15286	down
c268554.graph_c0	6.77118	8.19682	8.65059	31.1029	49.7822	67.3984	2.56826	up
c268562.graph_c0	3.7716	0.854272	5.26457	0	0.175782	0.112297	-5.03367	down
c268566.graph_c0	19.883	8.39338	15.5022	84.4156	116.604	54.1115	2.54544	up
c268566.graph_c1	8.45725	5.25598	9.03839	54.45	72.1643	28.4339	2.74988	up
c268567.graph_c1	40.3505	15.5096	29.2449	0.821656	1.77436	2.46458	-4.06366	down
c268575.graph_c0	4.62203	0.869414	3.93641	141.667	134.879	70.2868	5.26199	up
c268581.graph_c1	34.915	39.0675	49.6114	5.00674	10.5922	13.7648	-2.13827	down
c268585.graph_c0	3.97787	6.20441	6.22781	60.0377	30.1652	32.5005	2.80331	up
c268585.graph_c1	20.3527	16.0976	19.7604	152.714	92.841	97.0624	2.55724	up
c268590.graph_c0	22.4778	14.8617	15.3714	5.87969	6.06001	6.96849	-1.52776	down
c268595.graph_c0	5.72492	1.17513	4.08898	0.245782	0.921162	0.514917	-2.65577	down
c268606.graph_c0	7.85773	2.79842	8.50472	0.27552	0.243402	0.241882	-4.62436	down
c268613.graph_c0	34.3648	13.0836	24.2913	9.5376	10.247	7.58819	-1.38259	down
c268617.graph_c0	5.48747	2.55349	4.86794	17.2832	8.81771	11.5805	1.54455	up
c268628.graph_c0	2.84105	1.89406	2.25675	50.2302	27.4809	18.5163	3.73996	up
c268637.graph_c0	29.4915	18.3995	44.1514	312.196	241.367	246.157	3.11915	up
c268642.graph_c0	2.12398	1.47824	2.75859	11.4449	8.96319	10.5248	2.26288	up
c268665.graph_c0	52.3713	68.7952	53.2532	20.8555	18.0139	23.475	-1.59281	down
c268666.graph_c0	7.02703	5.12496	7.2154	0.297501	0	0.199966	-5.32155	down
c268673.graph_c0	59.198	57.3951	54.8501	1.96434	1.04122	2.37121	-5.07172	down
c268685.graph_c0	299.595	193.982	201.319	84.0039	72.9563	63.6157	-1.70292	down
c268686.graph_c0	6802.52	6763.72	4314.99	24.2326	60.4578	27.7582	-7.41384	down
c268697.graph_c0	2.09835	4.38166	2.69651	0	0	0.402629	-4.66097	down
c268700.graph_c0	4.38225	4.89156	6.25554	47.3989	32.0789	24.9662	2.68461	up
c268702.graph_c0	9.91906	5.6455	10.5889	1.40204	3.8822	2.53982	-1.75066	down
c268704.graph_c0	18.3471	13.0215	19.5294	50.7494	41.7413	48.7411	1.43954	up
c268707.graph_c0	25.4267	13.9325	18.5873	8.63535	8.40039	5.5016	-1.38795	down
c268711.graph_c0	16.5628	6.78465	10.2958	0.33172	0.184097	0.156811	-5.64889	down
c268717.graph_c0	23.0276	17.8519	22.4675	0	0	0.0777907	-9.71596	down
c268720.graph_c0	21.6502	15.3899	15.6569	1.40742	3.29679	4.9143	-2.50738	down
c268720.graph_c1	15.2293	9.33926	18.4344	1.21343	1.49467	2.36442	-3.09381	down
c268723.graph_c0	6.35405	5.96479	5.51542	0.0862583	0.355615	0.662613	-4.08918	down
c268727.graph_c0	1.057	2.78423	3.04389	11.6719	25.6262	29.1369	3.15948	up
c268730.graph_c0	15.5817	9.6943	20.4138	51.3566	100.67	58.6137	2.19782	up
c268731.graph_c0	33.5251	42.7985	35.8832	151.04	99.1029	82.1885	1.46457	up
c268750.graph_c1	0	0	0.0285976	4.2802	6.12258	5.2607	9.22567	up
c268765.graph_c0	1.51144	0.741331	3.02084	10.0778	26.7986	38.5904	3.87546	up
c268770.graph_c2	12.4397	7.42157	3.20201	0	0.105656	0	-7.84197	down
c268771.graph_c0	29.9891	9.14518	43.4014	94.3439	101.968	160.741	2.16552	up
c268772.graph_c0	1.91941	1.11431	1.39001	12.7254	7.02712	10.6901	2.75063	up
c268774.graph_c0	441.423	481.529	331.443	95.4348	115.849	115.044	-2.04622	down
c268786.graph_c0	19.8593	20.6292	25.7508	1.83907	1.72118	2.40326	-3.53638	down
c268802.graph_c0	18.2115	18.1391	20.4959	52.285	76.1431	55.4728	1.62632	up
c268808.graph_c0	60.5034	85.9611	49.0877	9.70498	10.443	2.06305	-3.27145	down
c268810.graph_c0	0.952638	1.55026	1.09008	61.1852	42.9773	161.77	6.08219	up
c268811.graph_c0	54.3911	52.7368	65.3947	22.3076	12.1282	16.5301	-1.81958	down
c268820.graph_c0	5.92375	3.42137	3.12456	69.2198	36.165	80.9551	3.85596	up
c268821.graph_c0	5.17547	4.43011	7.85165	39.5609	21.0965	22.9876	2.22959	up
c268825.graph_c0	86.7583	19.4644	113.328	3.66235	4.36039	3.63791	-4.16969	down
c268830.graph_c0	85.4754	85.3721	75.7387	22.821	28.9829	30.2933	-1.6696	down
c268832.graph_c0	10.4099	3.11517	7.90924	1.59925	1.71697	2.08162	-1.96014	down
c268833.graph_c0	12.0921	8.14357	7.96344	1.39644	2.91407	1.11244	-2.43087	down
c268844.graph_c0	3.1399	2.96805	4.53152	28.242	29.0716	35.3866	3.07855	up
c268846.graph_c0	36.4243	47.934	51.9021	18.0555	16.2169	11.9921	-1.64333	down
c268849.graph_c0	0.0480867	0.175477	0.0993125	1.2612	1.9266	1.90303	3.79465	up
c268857.graph_c0	5.8102	10.5572	8.36492	30.622	22.1579	35.0416	1.70324	up
c268862.graph_c0	40.9592	42.4233	47.8396	146.543	133.672	254.538	1.95723	up
c268871.graph_c0	206.953	169.142	184.965	14.3481	24.2895	21.7168	-3.27498	down
c268871.graph_c1	36.2727	25.589	25.9342	2.30133	4.05201	3.241	-3.24744	down
c268877.graph_c0	63.6411	57.1825	77.1801	18.7892	22.0969	19.9666	-1.75276	down
c268880.graph_c0	18.2302	9.50054	13.0496	0.548015	2.10114	1.41446	-3.34765	down
c268883.graph_c0	0.025747	0.0939554	0.0265873	11.9139	19.2143	21.4903	8.25626	up
c268889.graph_c0	19.761	17.7199	22.1487	82.7778	110.319	100.327	2.24347	up
c268901.graph_c0	0.500636	0.767302	0.392902	16.188	7.50122	13.0836	4.32365	up
c268908.graph_c0	0.183926	0.067118	0.0379859	11.8876	10.4765	12.3344	6.88317	up
c268917.graph_c0	20.6334	9.91708	23.9332	3.15076	3.88103	5.13583	-2.15297	down
c268917.graph_c2	36.4252	13.6149	35.6164	3.93486	6.13667	6.12486	-2.38031	down
c268919.graph_c0	4.69425	4.09135	8.74275	138.744	74.8579	149.102	4.35264	up
c268920.graph_c0	196.05	171.49	218.808	13.4408	19.912	19.4163	-3.52674	down
c268923.graph_c0	6.25845	3.59149	5.15975	0.709146	1.16943	0.363165	-2.76746	down
c268928.graph_c2	21.1924	26.063	94.3415	0	0	0.0538831	-11.346	down
c268929.graph_c0	1.37972	1.99913	1.94437	12.6501	19.7922	9.55398	2.88239	up
c268935.graph_c0	11.7444	7.97732	11.5982	0.432353	1.01501	1.36539	-3.50883	down
c268938.graph_c0	14.3854	12.0169	17.8677	3.8422	4.9361	6.36022	-1.58883	down
c268941.graph_c0	14.0653	11.406	14.0278	1.0585	2.11229	2.21443	-2.92562	down
c268947.graph_c0	3.04913	0.74694	4.02328	5.47422	12.7833	12.1888	2.02264	up
c268954.graph_c0	58.0421	38.2578	48.2566	12.5464	15.2301	18.419	-1.68413	down
c268961.graph_c0	7.64656	5.98876	7.0519	88.2701	49.4234	64.1213	3.23392	up
c268974.graph_c0	0.949197	0.892189	1.00988	5.46938	3.91544	8.19589	2.55997	up
c268974.graph_c1	875.696	968.599	802.594	129.203	141.489	175.435	-2.66226	down
c268975.graph_c0	89.538	67.9996	68.0746	304.385	207.195	178.354	1.55314	up
c268980.graph_c0	5.55045	7.2771	8.16841	36.5182	40.1089	32.0461	2.28995	up
c268984.graph_c0	0.504154	0.239967	0.543244	7.20678	5.24814	4.10078	3.69127	up
c269000.graph_c0	63.7077	49.2923	53.8052	16.7746	8.66565	16.2569	-2.05594	down
c269002.graph_c0	3.28006	2.27681	3.36258	18.8798	13.6992	7.90138	2.14921	up
c269004.graph_c0	2.57056	1.18075	3.02572	85.9413	71.5696	78.3314	5.13506	up
c269012.graph_c0	3.81549	2.1679	1.14053	0.0313505	0.032312	0	-6.8698	down
c269016.graph_c0	25.5955	14.48	20.0816	77.4172	61.2931	47.1231	1.60164	up
c269027.graph_c0	15.5904	4.0029	16.4367	0.393508	3.33474	3.42587	-2.28072	down
c269029.graph_c1	117.161	103.237	117.942	11.6973	15.1039	23.1201	-2.82074	down
c269036.graph_c1	6.73247	16.1926	7.26823	90.7724	51.8006	135.935	3.02343	up
c269036.graph_c2	8.83085	20.5681	6.2521	82.6557	45.1465	139.792	2.70497	up
c269038.graph_c0	1.31518	0.959868	1.53919	42.789	77.9179	39.8091	5.36532	up
c269038.graph_c1	4.07668	4.55725	5.15842	163.448	283.982	121.796	5.29375	up
c269039.graph_c1	3.29682	5.55262	3.92818	123.633	184.181	34.3721	4.61364	up
c269043.graph_c0	37.3174	9.37505	40.588	451.957	169.345	261.337	3.39058	up
c269062.graph_c0	53.09	29.7548	50.4313	15.1629	16.9524	18.5574	-1.40981	down
c269065.graph_c1	76.2912	43.0164	78.8049	18.4528	26.1727	15.3234	-1.73542	down
c269096.graph_c0	6.89992	9.59202	11.0139	23.6745	23.0341	27.6065	1.35117	up
c269097.graph_c0	14.8652	4.53047	11.1392	0.770141	1.84152	1.60916	-2.82698	down
c269101.graph_c0	329.187	417.713	270.426	58.4536	71.9973	77.43	-2.40847	down
c269112.graph_c0	6.6435	6.57301	8.35802	0.175294	0.361341	0.673282	-4.21512	down
c269128.graph_c1	1.72668	2.48017	5.04563	40.056	85.158	79.5683	4.43201	up
c269130.graph_c0	36.3021	24.6769	41.277	12.0473	9.55824	12.8275	-1.59474	down
c269141.graph_c0	10.3695	8.68079	12.1898	25.7308	28.3341	25.8626	1.3106	up
c269142.graph_c0	2.29512	0.62208	2.0609	7.6179	5.20224	9.02312	2.17531	up
c269143.graph_c0	39.3873	25.4008	36.1007	0	0.104898	0	-9.93943	down
c269162.graph_c1	4.62798	3.41585	6.62821	24.3109	13.5386	21.3859	1.99438	up
c269162.graph_c2	1.0486	1.7638	0.812123	18.4474	5.09338	9.95021	3.04983	up
c269163.graph_c0	10.604	4.77971	8.65264	2.13445	1.9574	2.81448	-1.80059	down
c269166.graph_c0	0	0.0635452	0	0.848184	2.25274	3.70883	6.34506	up
c269169.graph_c0	3.81273	1.80358	3.54832	24.0517	13.3376	21.4056	2.68152	up
c269179.graph_c0	45.5768	48.4137	55.8522	20.8827	20.366	21.8199	-1.31802	down
c269187.graph_c1	13.8891	9.99768	15.0067	52.7537	47.1956	66.8543	2.06721	up
c269200.graph_c2	25.7282	21.1439	28.0171	7.09044	7.92372	13.8921	-1.42057	down
c269200.graph_c4	23.3301	39.9623	29.5594	4.02797	4.24445	4.61818	-2.97558	down
c269205.graph_c0	7.12634	8.04926	6.74569	35.1244	75.4336	48.9576	2.76946	up
c269210.graph_c1	4.75921	3.95587	7.09879	0.693457	1.32735	0.456596	-2.70253	down
c269211.graph_c0	26.3534	25.5641	27.9183	63.4355	64.0265	87.4183	1.36012	up
c269213.graph_c1	32.6191	14.086	26.9347	5.19535	6.65717	8.80161	-1.83085	down
c269214.graph_c1	106.702	60.8943	122.841	30.5358	44.6106	41.7234	-1.31943	down
c269221.graph_c0	18.6616	24.558	18.6909	58.6903	66.804	62.7901	1.49493	up
c269223.graph_c0	2.44447	2.71139	3.45042	13.2112	7.64012	14.3749	1.96832	up
c269231.graph_c1	11.1933	9.62387	22.0917	76.1589	52.3729	78.9185	2.26047	up
c269232.graph_c0	18.286	13.1901	16.0251	3.36755	4.994	5.58316	-1.81354	down
c269234.graph_c0	25.0106	12.0903	19.9276	8.36914	6.15671	5.73586	-1.5022	down
c269235.graph_c0	12.751	5.90364	15.1971	22.2257	38.929	25.2593	1.36637	up
c269248.graph_c1	274.708	262.159	237.322	61.7265	70.7141	84.7544	-1.9126	down
c269250.graph_c0	80.1008	85.1957	236.033	4.97773	0.938486	2.14504	-5.64331	down
c269255.graph_c0	2.84249	5.64067	3.2995	0.0194347	0.0600923	0.149292	-5.83796	down
c269256.graph_c0	49.1011	34.7664	44.2905	10.2965	11.8227	15.9029	-1.79475	down
c269264.graph_c0	87.3229	154.911	124.553	6.98807	4.38406	12.0364	-4.09225	down
c269279.graph_c0	21.0247	18.7569	35.5852	1.12432	1.27095	1.61591	-4.25896	down
c269280.graph_c0	7.18088	5.10295	6.79082	12.0602	25.3952	26.3243	1.70222	up
c269285.graph_c0	39.9279	14.1784	29.4467	3.11016	7.62328	4.97906	-2.39538	down
c269288.graph_c0	18.4625	12.5397	1.9317	0.304736	0.157041	0.351134	-5.44615	down
c269290.graph_c0	9.10192	7.02454	8.28347	35.0503	23.477	36.7155	1.91297	up
c269296.graph_c1	5.7559	4.39074	7.75713	26.6226	23.1066	21.7143	1.97042	up
c269303.graph_c0	124.153	139.875	135.164	42.4827	52.5486	61.5929	-1.43435	down
c269304.graph_c0	38.8391	33.9292	37.2091	10.451	16.5121	18.6203	-1.33261	down
c269309.graph_c0	9.01551	12.3576	11.499	3.5117	2.32676	3.98216	-1.84115	down
c269311.graph_c0	5.74656	4.09782	6.30971	20.5602	14.3613	18.6856	1.69892	up
c269313.graph_c0	605.697	526.852	470.586	140.525	141.445	161.986	-1.9263	down
c269319.graph_c0	21.9045	13.177	20.2002	3.62206	5.00681	5.43381	-1.99811	down
c269321.graph_c0	100.814	135.762	122.928	29.8246	38.8084	41.0098	-1.81212	down
c269328.graph_c0	11.5224	8.77273	9.84248	1.30944	1.3496	2.13368	-2.70555	down
c269338.graph_c0	623.12	286.939	353.596	29.9404	51.9547	27.5993	-3.54719	down
c269352.graph_c1	9.82094	9.57117	8.99928	30.3607	23.3637	28.0253	1.44757	up
c269357.graph_c0	29.883	28.7691	29.6617	224.554	152.985	202.035	2.64245	up
c269359.graph_c0	0.144064	0.230001	0.409107	4.08207	1.80808	3.4208	3.5202	up
c269375.graph_c0	280.324	183.059	273.039	71.4046	72.5468	70.749	-1.80719	down
c269379.graph_c1	31.6708	10.2818	27.6957	3.97551	5.85347	5.7998	-2.12719	down
c269385.graph_c0	0.0259396	0.0709937	0.187504	2.94001	1.10188	2.72505	4.54771	up
c269388.graph_c0	59.2839	23.7242	46.4776	1.02204	2.04826	1.09043	-4.95213	down
c269395.graph_c1	25.7588	9.90107	27.8551	3.75421	5.52143	5.57335	-2.072	down
c269402.graph_c0	0.649368	1.718	0.603507	22.607	11.389	18.0358	3.92677	up
c269415.graph_c0	53.6391	58.0472	68.658	17.3112	21.4955	19.947	-1.68664	down
c269416.graph_c1	53.7146	25.9524	36.8674	138.004	134.393	113.626	1.71224	up
c269427.graph_c1	25.6962	34.7405	45.8	315.093	264.204	211.007	2.82428	up
c269430.graph_c0	1.05805	2.87162	1.42035	52.9478	115.298	218.611	5.99491	up
c269435.graph_c0	6.77574	2.91285	6.267	0.79906	0.870626	0.561203	-2.83005	down
c269442.graph_c0	0.836955	1.64457	4.1884	10.6741	33.5016	23.4405	3.31904	up
c269457.graph_c0	11.0739	10.87	8.8588	51.8646	49.9095	59.9934	2.30585	up
c269469.graph_c0	12.3606	15.3498	12.0118	43.0768	38.7036	57.1855	1.70235	up
c269475.graph_c0	0.0803547	0.51315	0.456376	1.54299	1.93941	1.8502	2.18982	up
c269480.graph_c0	22.9473	26.5142	18.0845	84.3033	108.023	77.3976	1.88938	up
c269484.graph_c0	16.1559	31.2367	21.3816	1.84198	2.01015	3.49579	-3.36561	down
c269492.graph_c0	39.4497	34.0682	47.7157	4.27481	6.6936	6.56759	-2.8355	down
c269492.graph_c1	62.2192	48.4213	69.9516	4.4489	12.4377	8.45837	-2.87189	down
c269496.graph_c0	282.927	663.966	360.521	2.46356	4.86214	7.32819	-6.64597	down
c269504.graph_c0	15.7499	4.08607	16.4927	0.968161	2.9698	2.44364	-2.45864	down
c269511.graph_c0	37.2338	18.95	38.0113	1.8751	4.06983	3.93144	-3.25507	down
c269512.graph_c0	6.49757	2.03401	7.5319	18.7958	22.5087	12.6966	1.79111	up
c269516.graph_c0	4.31067	7.65419	7.53476	30.5297	29.8622	53.5615	2.44095	up
c269517.graph_c0	1.88304	1.62747	3.14702	8.58711	10.0943	10.2333	2.09402	up
c269525.graph_c0	12.4501	10.7169	11.0176	3.59956	3.93617	3.37206	-1.71327	down
c269538.graph_c0	2.29604	2.30119	2.67153	14.6611	5.58847	10.285	2.00402	up
c269539.graph_c0	43.1989	20.8305	42.4359	121.688	120.726	148.456	1.87746	up
c269562.graph_c0	2.98448	1.00623	1.67494	0	0.0626368	0	-6.48858	down
c269564.graph_c0	3.15972	4.39976	3.54907	23.1843	29.3006	48.4628	3.07501	up
c269574.graph_c2	21.6751	16.6388	25.4433	4.15598	6.89915	7.87661	-1.78672	down
c269574.graph_c4	8.76398	5.92036	10.7739	43.0983	21.4546	34.0228	1.93363	up
c269582.graph_c0	4.06258	1.93371	6.20158	33.3033	16.0052	19.0644	2.51058	up
c269584.graph_c0	22.7042	46.1115	42.9126	0.164012	0.45078	0.671946	-6.55623	down
c269589.graph_c0	122.174	79.536	129.796	326.441	467.992	345.351	1.758	up
c269592.graph_c0	1.45046	0.620274	1.68503	44.4532	31.2445	19.5689	4.68372	up
c269596.graph_c0	0.233194	0.135381	0.372153	6.69196	3.92956	4.54568	4.36585	up
c269608.graph_c0	3.01148	1.54904	3.34136	8.76264	18.5885	13.4624	2.3705	up
c269611.graph_c0	0.970557	0.764694	0.683343	31.1166	130.307	32.4103	6.25764	up
c269626.graph_c0	417.883	563.804	661.751	94.4794	37.7935	311.726	-1.96746	down
c269628.graph_c0	6.82673	3.26516	4.92785	0.729479	1.11978	0.763052	-2.53571	down
c269633.graph_c0	2.67453	1.89775	2.08671	10.4106	6.97155	15.7805	2.26623	up
c269634.graph_c0	6.83599	8.76924	14.1453	45.2398	92.8247	102.522	2.96363	up
c269644.graph_c0	17.4425	2.66859	20.5103	0.405922	0.941334	0.415757	-4.44731	down
c269649.graph_c0	3.00826	1.20418	3.64532	33.7277	36.3031	15.0195	3.4624	up
c269653.graph_c0	24.2417	15.2468	23.8573	5.87228	8.77814	8.62865	-1.46846	down
c269662.graph_c0	24.4009	18.6487	20.8867	2.18158	4.44508	1.93365	-2.95404	down
c269668.graph_c0	5.00702	1.51393	3.75227	0.321604	0.2486	0.123524	-3.86081	down
c269669.graph_c0	7.50623	7.68301	9.93886	0.171489	0.353498	0.639849	-4.49032	down
c269676.graph_c1	192.202	160.924	118.316	35.3657	33.0483	62.303	-1.93193	down
c269676.graph_c2	870.505	869.757	757.395	174.182	202.698	233.347	-2.11724	down
c269677.graph_c0	17.9552	12.8787	18.6734	2.63664	5.55853	3.92804	-2.06473	down
c269678.graph_c0	1.46246	1.11183	1.0907	0.380524	0.274536	0	-2.54516	down
c269678.graph_c1	35.0107	32.7251	33.1072	4.50948	5.10267	2.12266	-3.17451	down
c269684.graph_c0	35.2932	18.1875	40.9385	4.66184	9.82927	6.99849	-2.1316	down
c269685.graph_c0	0.0236674	0.0215916	0.0244399	2.48295	8.20281	9.84319	8.1402	up
c269693.graph_c0	154.751	183.832	186.775	39.6681	29.5817	47.2649	-2.25703	down
c269696.graph_c0	16.7834	9.25498	14.182	1.12709	3.32474	1.43305	-2.79144	down
c269707.graph_c0	0.290966	0.176965	0.55085	6.99538	4.89245	1.18639	3.69738	up
c269713.graph_c0	211.227	293.925	265.135	28.9836	31.1283	44.6881	-2.97874	down
c269714.graph_c0	30.2519	13.1581	24.379	1.85786	4.72202	3.96278	-2.68306	down
c269729.graph_c1	3.5573	4.00254	3.18362	64.1765	76.6307	75.6288	4.23529	up
c269733.graph_c0	86.6685	83.8438	98.4718	26.513	28.3268	20.8447	-1.89305	down
c269734.graph_c0	0.0463798	0	0.0718405	1.99842	0.694031	1.60187	5.30266	up
c269736.graph_c0	191.775	151.426	161.247	53.7465	56.4556	65.4183	-1.58031	down
c269743.graph_c1	6.5313	2.6584	7.15953	55.7195	38.2209	53.2136	3.1905	up
c269743.graph_c2	7.29335	1.71383	6.16205	42.9567	26.8311	40.0748	2.90497	up
c269743.graph_c3	5.99097	4.78234	7.31133	65.045	41.8013	39.8747	2.98277	up
c269751.graph_c0	82.9361	65.8683	72.7821	15.0508	29.5007	15.7016	-1.93489	down
c269751.graph_c3	0.416071	0.18979	1.647	19.2918	9.17182	5.98765	4.00589	up
c269754.graph_c0	16.4784	9.71296	17.2372	67.454	66.4753	50.1995	2.06924	up
c269756.graph_c0	24.5569	16.8793	18.0893	177.628	217.485	184.636	3.23454	up
c269765.graph_c0	36.9141	30.6199	39.1508	5.78124	10.801	10.9686	-2.00293	down
c269779.graph_c0	22.1133	25.8905	20.482	5.02071	4.74971	6.89375	-2.13904	down
c269784.graph_c0	16.5689	13.7416	22.143	70.6726	37.3023	44.2056	1.50081	up
c269795.graph_c0	5.07918	5.2615	6.12476	0.460418	0.648535	0.306523	-3.60771	down
c269817.graph_c0	9.65252	5.07501	5.63955	0.666215	1.10354	1.42564	-2.7028	down
c269820.graph_c0	1.31416	0.693113	1.67511	8.3475	18.2378	13.652	3.45658	up
c269836.graph_c0	21.6965	19.0842	35.4848	93.1336	79.4508	94.2834	1.77879	up
c269840.graph_c0	1.95919	0.696375	2.46981	0.0238334	0.122822	0	-5.08974	down
c269843.graph_c0	0.419335	0.239098	0.595405	2.50404	2.07479	1.58409	2.30235	up
c269854.graph_c0	16.1744	14.1828	23.9299	79.871	115.024	163.322	2.6878	up
c269857.graph_c1	18.8211	9.90142	10.4626	2.08854	2.62743	3.30309	-2.32172	down
c269861.graph_c0	0.414773	0.756791	0.160617	7.04187	6.55708	1.49224	3.30176	up
c269863.graph_c0	23.0757	16.5608	20.7094	1.93879	4.13152	5.23277	-2.45972	down
c269872.graph_c0	1.88825	1.05273	0.866614	17.2941	16.1535	14.4926	3.60729	up
c269873.graph_c0	65.2953	17.1873	61.1915	2.44153	3.18533	5.74526	-3.61367	down
c269890.graph_c0	8.20971	14.9794	10.1514	35.6117	21.1243	31.0321	1.25918	up
c269893.graph_c0	15.7796	4.85483	7.95617	0.953593	0.714792	0.899007	-3.4638	down
c269905.graph_c0	20.7415	24.7536	26.8188	123.126	159.707	222.286	2.72467	up
c269925.graph_c1	8.05184	5.61904	8.12607	35.7824	30.3885	20.8572	1.96308	up
c269928.graph_c0	0.581636	0.655476	1.0717	39.323	62.5495	75.5622	6.21766	up
c269935.graph_c0	17.1701	30.5015	32.3856	270.77	225.97	590.863	3.66443	up
c269940.graph_c0	45.3246	90.4952	49.53	327.783	880.679	470.492	3.02223	up
c269948.graph_c0	43.9158	32.1575	34.4774	8.33613	13.8142	11.9701	-1.74895	down
c269971.graph_c0	22.1203	16.5259	25.7233	100.315	69.0685	70.2335	1.86304	up
c269971.graph_c2	3.34568	3.43378	4.14586	28.205	13.9698	17.4535	2.38316	up
c269974.graph_c2	4.0103	3.5302	8.42769	0.263609	0	0.404995	-4.58893	down
c269977.graph_c0	27.1565	22.3284	35.3431	85.2633	61.8489	67.3563	1.30172	up
c269979.graph_c4	0.182276	0.443438	1.44306	4.60991	4.04739	3.67236	2.57128	up
c269981.graph_c1	1.73756	0.764278	1.15346	0.0581275	0.0299551	0.133956	-4.04891	down
c269982.graph_c0	4.66007	4.84065	7.62324	19.3619	18.6194	23.4387	1.79637	up
c269982.graph_c1	46.8699	24.7348	45.7943	7.69103	14.8629	16.124	-1.60893	down
c269985.graph_c0	66.7691	64.538	87.6795	5.09725	19.5133	20.2615	-2.33998	down
c269986.graph_c1	2.01014	2.37321	2.77784	0.221517	0.542238	0.51049	-2.5638	down
c269990.graph_c0	16.3916	12.3198	12.5918	2.5798	4.82466	3.00457	-2.04552	down
c270002.graph_c0	6.55394	11.5759	12.1979	69.9567	56.5046	64.7608	2.55623	up
c270012.graph_c3	0.0881183	0.0267966	0.121326	1.92594	0.850716	1.22583	4.13257	up
c270015.graph_c0	5.39936	4.3064	6.91106	0.0605697	0.187282	0.23264	-5.14533	down
c270019.graph_c0	0.897652	0.943003	1.15167	15.5426	6.09257	9.19921	3.29958	up
c270023.graph_c0	2.26817	1.28096	1.39417	0.328805	0.260684	0.272009	-2.55713	down
c270033.graph_c0	45.7612	30.9945	52.5271	10.6866	16.7953	16.0554	-1.59336	down
c270048.graph_c1	83.1141	56.5081	77.75	26.4196	32.4928	34.3364	-1.25635	down
c270061.graph_c1	0.153871	0.421128	0.476681	2.30609	1.33696	1.69767	2.23486	up
c270071.graph_c0	5.42175	3.32652	6.7224	27.3419	49.5046	63.2159	3.16977	up
c270099.graph_c0	5.41839	5.55578	6.81472	15.3563	20.9689	13.729	1.42903	up
c270106.graph_c0	59.432	30	26.6571	0.274777	0.113282	0.379937	-7.277	down
c270106.graph_c1	110.683	76.5495	504.518	0.447846	0.346186	1.72012	-8.04729	down
c270108.graph_c0	9.33733	5.07299	7.87159	1.04174	1.74474	2.13396	-2.19633	down
c270111.graph_c3	346.144	781.292	349.338	11.921	20.5545	19.5914	-5.00407	down
c270127.graph_c0	78.1245	84.2483	81.3983	35.6184	30.9024	29.6306	-1.42456	down
c270133.graph_c0	7.38583	6.73806	6.25191	1.30571	1.94832	1.88625	-2.06149	down
c270138.graph_c1	25.3361	40.3293	45.0451	173.141	107.867	130.392	1.80253	up
c270139.graph_c0	14.1391	11.3052	14.356	94.6501	74.183	43.8696	2.36899	up
c270141.graph_c1	26.1542	64.4971	53.7138	158.221	313.413	420.099	2.49283	up
c270143.graph_c0	114.732	147.627	130.118	41.3929	49.4813	51.279	-1.56354	down
c270162.graph_c1	21.9424	30.4547	11.6198	1.99093	0.0603525	0.0899633	-5.05642	down
c270166.graph_c0	1.66211	1.11442	2.46081	23.8036	18.9077	21.268	3.60335	up
c270169.graph_c3	0.0852967	0.155632	0.264242	0.87887	1.09797	2.2095	2.99245	up
c270176.graph_c1	81.1977	71.5694	76.3924	28.4901	30.1701	32.8377	-1.38893	down
c270181.graph_c0	2.34297	1.80864	2.41945	0.16882	0	0.518732	-3.30004	down
c270187.graph_c0	116.126	95.0507	95.1189	45.8971	34.9224	25.0494	-1.59676	down
c270194.graph_c0	3.00548	1.41517	2.80323	15.8016	18.0958	8.74334	2.56203	up
c270195.graph_c1	0.42137	0.768828	0.559444	34.6487	15.5165	31.4456	5.41165	up
c270195.graph_c2	0.388463	0.40502	0.372489	20.6627	8.6793	20.6842	5.33932	up
c270197.graph_c0	3.71261	2.49186	13.5552	0	0.0256017	0	-9.54457	down
c270204.graph_c0	26.0342	10.8913	20.2595	4.36525	4.19363	6.33395	-1.93769	down
c270211.graph_c0	35.1826	24.0274	33.3819	85.751	83.2879	98.2937	1.49452	up
c270213.graph_c1	0.0743333	0.0678139	0.0383798	3.65546	5.77694	5.66954	6.28635	up
c270216.graph_c0	38.804	29.1422	34.3358	5.945	20.6347	9.13358	-1.56703	down
c270225.graph_c0	0.0205935	0.0375747	0.127594	1.54319	1.0736	3.58594	5.06436	up
c270236.graph_c0	0.585376	0.213614	0.459406	7.21589	5.65136	2.25766	3.60197	up
c270243.graph_c2	0	0	0	1.91472	2.00427	2.43607	Inf	up
c270244.graph_c0	21.5694	41.2379	31.0382	4.15173	6.80838	6.50761	-2.55677	down
c270247.graph_c0	0.0525145	0.0479087	0.0271143	2.77924	1.19142	1.02024	5.18927	up
c270250.graph_c0	16.3394	14.7253	18.9903	35.2986	51.2402	60.9265	1.50527	up
c270256.graph_c0	6.87038	2.83914	6.95414	0.541599	0.689552	0.416042	-3.32282	down
c270257.graph_c0	7.47447	7.60184	10.1197	0.803855	0.988865	1.03581	-3.21242	down
c270262.graph_c0	16.4014	7.67835	12.1231	1.98104	4.41694	4.78274	-1.70393	down
c270270.graph_c0	12.3215	7.27997	14.8275	24.3098	29.4576	41.3972	1.45985	up
c270275.graph_c0	164.148	43.9459	148.754	23.9294	23.8073	34.9209	-2.067	down
c270282.graph_c1	0.0359752	0	0.0742989	3.70677	2.15335	3.52047	6.53186	up
c270287.graph_c0	2.86627	4.24918	4.28739	16.9578	11.3942	22.7775	2.06886	up
c270289.graph_c0	87.8286	55.4564	79.3583	23.3126	31.6051	25.7124	-1.49472	down
c270305.graph_c0	60300.3	128907	30122.9	43.5802	62.7683	53.2201	-10.6335	down
c270308.graph_c0	29.9493	12.2897	30.1302	2.09381	2.04344	1.76498	-3.60002	down
c270313.graph_c1	3.53309	2.19937	5.75161	16.664	35.273	45.0422	3.0839	up
c270315.graph_c1	5.3901	5.18917	6.23731	21.2358	12.4733	16.2543	1.50891	up
c270319.graph_c1	1.98096	1.31238	2.72749	8.06284	10.6096	12.6588	2.36937	up
c270322.graph_c0	0.115484	0.0842846	0.0238507	0.627408	1.02572	2.1605	3.98975	up
c270341.graph_c0	4.53929	7.88496	5.39767	31.8466	26.7588	59.4189	2.59404	up
c270342.graph_c0	1.52512	1.3442	0.720718	49.4434	39.53	15.1775	4.7582	up
c270371.graph_c0	2.25804	3.15518	3.65994	43.587	123.292	51.0462	4.50431	up
c270375.graph_c0	47.1849	30.7183	45.1785	12.658	18.8124	22.133	-1.22851	down
c270377.graph_c0	11.9122	9.77643	10.7997	38.2628	25.7399	22.4071	1.3526	up
c270385.graph_c3	578.73	316.928	431.767	83.4562	130.327	157.642	-1.86152	down
c270387.graph_c1	22.8365	30.0239	25.8892	6.88197	6.5446	13.4071	-1.65425	down
c270395.graph_c0	6.94167	5.08036	5.63902	58.2312	42.8906	36.4291	2.90968	up
c270400.graph_c0	6.7729	11.2832	11.9945	36.6551	41.633	55.3732	2.05632	up
c270401.graph_c1	48.6423	18.7991	51.9187	101.324	124.235	114.516	1.53413	up
c270428.graph_c0	13.0407	6.07156	9.49611	0.821367	2.51797	1.39133	-2.60527	down
c270436.graph_c0	1.96451	0.784092	2.51043	14.5832	18.5628	13.5701	3.18024	up
c270445.graph_c0	148.411	209.627	186.947	36.6615	59.9501	74.1148	-1.77694	down
c270460.graph_c1	11.9394	5.59334	8.13057	0.84633	0.436143	1.11451	-3.43345	down
c270471.graph_c0	151.872	78.7465	77.1804	22.8062	18.8288	15.482	-2.46539	down
c270471.graph_c1	85.2888	67.9998	55.91	29.8538	21.8104	12.28	-1.7829	down
c270472.graph_c0	112.462	54.6434	165.14	13.2445	25.4686	23.2684	-2.40129	down
c270480.graph_c0	0.20306	0.0617501	0.186389	2.21906	1.43762	0.519505	3.24467	up
c270483.graph_c0	14.8149	10.1617	10.5956	0.411174	0.741622	0.473779	-4.50123	down
c270483.graph_c1	2.04194	4.08054	2.91186	0.13662	0.657114	0.419792	-3.03341	down
c270484.graph_c0	2.76269	2.68566	2.89963	19.96	9.64115	17.4347	2.42469	up
c270494.graph_c0	2.08991	1.41352	6.39995	0	0.104361	0	-6.53114	down
c270506.graph_c1	383.92	277.96	314.728	73.674	81.666	90.1447	-2.04169	down
c270510.graph_c1	2.00078	2.37714	1.63365	74.4855	99.994	155.482	5.66908	up
c270515.graph_c0	0.163373	0.794903	0.974742	17.0885	24.0792	26.4366	5.01454	up
c270520.graph_c0	61.9378	28.6117	64.8493	9.82743	15.971	13.8581	-1.9621	down
c270530.graph_c1	24.5811	18.6484	22.6314	4.36265	10.9663	8.56435	-1.51078	down
c270534.graph_c0	28.3761	9.60983	27.9133	5.47991	10.545	6.62329	-1.5106	down
c270535.graph_c0	81.7195	41.2288	57.3362	2.68475	10.6822	4.41247	-3.36031	down
c270543.graph_c0	0.521642	0.222083	0.430935	24.4636	14.7053	16.5652	5.57213	up
c270544.graph_c2	70.1023	28.9367	50.355	15.8178	13.4289	10.1225	-1.92315	down
c270552.graph_c0	4.98195	9.38735	7.88511	0.523354	0.988909	1.67511	-2.92511	down
c270556.graph_c1	19.8548	11.8802	14.0411	3.67522	4.80023	5.0623	-1.79359	down
c270560.graph_c2	23.5381	8.648	16.008	4.77347	5.76278	7.87219	-1.37923	down
c270562.graph_c0	48.4651	30.0027	40.5023	4.31273	7.28577	11.7073	-2.3829	down
c270572.graph_c1	3.13209	2.61746	3.5059	75.5626	169.286	489.1	6.26232	up
c270573.graph_c0	5.43455	3.50109	4.92042	22.0027	12.2836	22.7953	2.0108	up
c270580.graph_c0	27.085	27.3345	28.0336	2.92961	0.845448	2.0254	-3.90456	down
c270581.graph_c1	9.82991	8.24311	13.2011	41.6902	42.8969	53.1552	2.10271	up
c270593.graph_c0	29.8735	25.3565	24.6194	10.5682	10.1767	10.3996	-1.42606	down
c270595.graph_c0	6.32236	3.80977	7.05873	92.0008	69.4388	68.0202	3.72504	up
c270596.graph_c0	51.7165	54.9907	46.7683	3.0977	4.61923	6.34552	-3.53729	down
c270609.graph_c0	11.9921	6.98404	12.9775	2.92222	4.29348	3.15224	-1.63532	down
c270612.graph_c0	103.033	68.2246	57.5593	5.64342	8.81626	6.01764	-3.54017	down
c270614.graph_c0	1.53107	1.5172	1.28119	13.8964	9.63336	5.47039	2.6578	up
c270623.graph_c0	11.5809	9.88724	12.5984	1.74029	2.51113	2.00527	-2.49655	down
c270627.graph_c1	1.19657	1.51878	2.52498	0.146195	0.100452	0.374342	-3.12633	down
c270647.graph_c0	3.78587	0.997132	3.8113	0.356106	0.565833	0.729469	-2.33169	down
c270659.graph_c1	2.6431	2.23727	4.50205	82.1347	72.0003	32.782	4.29459	up
c270662.graph_c1	7.9054	3.46995	7.35479	0.593795	0.972009	0.912274	-2.91091	down
c270666.graph_c0	6.28748	1.70978	4.02672	197.297	241.052	192.014	5.74264	up
c270667.graph_c0	10.2718	3.09943	7.70179	0.944756	1.22997	1.26049	-2.58859	down
c270667.graph_c1	14.267	3.79477	9.15272	1.09241	1.16345	1.84616	-2.69777	down
c270681.graph_c0	3.33388	1.80149	2.48933	0.0480436	0.0742755	0.0738116	-5.30348	down
c270684.graph_c0	32.4256	15.202	28.5806	7.5984	12.2035	9.58578	-1.376	down
c270686.graph_c0	3.72453	2.61375	3.60404	15.1261	12.6229	9.29556	1.86034	up
c270703.graph_c0	66.7073	41.0763	55.7229	5.95602	9.92697	7.7903	-2.81874	down
c270704.graph_c0	0.818832	0.213433	0.845558	48.8139	18.4078	16.4972	5.52675	up
c270705.graph_c0	17.9351	1.81285	1.97307	122.705	108.637	50.814	3.75887	up
c270721.graph_c0	3.39478	4.71374	6.81274	45.0983	31.5785	46.273	2.97831	up
c270729.graph_c0	15.3867	24.1386	24.3821	254.651	280.332	267.153	3.55137	up
c270731.graph_c0	1.11635	0.3079	0.50937	11.3322	7.66956	4.03499	3.59331	up
c270735.graph_c0	0.247508	0.5645	0.127793	4.28904	12.5449	21.1931	5.12389	up
c270735.graph_c1	0.467446	1.22432	0.591701	15.2826	74.5637	90.1198	6.11952	up
c270746.graph_c0	19.2227	16.266	17.2404	3.87703	6.1668	4.95417	-1.87609	down
c270763.graph_c0	17.3024	9.93248	19.1419	2.84335	8.32277	5.70801	-1.46711	down
c270788.graph_c1	11.1642	7.20977	9.53925	42.938	26.7404	18.9914	1.63214	up
c270800.graph_c0	42.6518	33.1653	55.103	117.018	148.084	210.833	1.83166	up
c270820.graph_c0	8.25425	7.49894	11.3294	31.1847	19.6565	23.6583	1.4159	up
c270838.graph_c0	0.110779	0.151595	0.171592	2.10127	2.03202	2.27175	3.80038	up
c270840.graph_c2	78.9319	45.9431	69.0378	15.6888	26.5786	16.4876	-1.7452	down
c270842.graph_c0	46.5301	21.4813	37.3734	13.3917	13.4402	12.2042	-1.43715	down
c270848.graph_c0	11.7248	5.66797	13.8183	22.2935	31.6513	26.2495	1.3715	up
c270849.graph_c0	0.0703982	0.064224	0.218088	2.00024	0.928844	0.709167	3.37889	up
c270851.graph_c0	799.817	633.75	655.111	161.008	197.04	224.442	-1.90211	down
c270853.graph_c0	7.60102	3.40033	7.61126	26.0277	17.0618	15.0669	1.65191	up
c270876.graph_c0	62.8775	44.4437	59.0599	312.982	267.317	252.157	2.28326	up
c270879.graph_c0	28.7286	22.7404	31.3867	99.7971	112.178	105.955	1.89703	up
c270883.graph_c0	0.0534543	0.0325108	0.0367994	6.07523	7.25926	12.1799	7.66035	up
c270886.graph_c0	24.2127	13.9029	22.4665	4.69565	4.93645	5.62703	-2.00753	down
c270922.graph_c0	253.745	187.043	210.657	69.9222	61.0091	69.2111	-1.75366	down
c270925.graph_c1	34.0161	12.0075	35.7855	5.17474	10.9325	9.61307	-1.63924	down
c270932.graph_c0	6.98723	7.10747	7.53997	20.7801	27.7583	20.2111	1.5952	up
c270943.graph_c0	5.14295	3.1765	6.89416	105.863	204.619	137.404	4.87473	up
c270954.graph_c0	1.02755	0.168737	1.61285	48.0674	29.4829	19.8446	5.19832	up
c270956.graph_c0	28.5971	12.0242	22.0347	1.70499	5.12364	4.92332	-2.41161	down
c270957.graph_c1	10.7255	5.07359	31.7909	0.0620155	0	0	-9.5285	down
c270957.graph_c2	17.0145	12.3672	19.113	5.6191	1.93735	2.24271	-2.33999	down
c270960.graph_c0	16.8698	15.0323	81.0252	0	0	0	#NAME?	down
c270961.graph_c0	12.4781	10.1846	13.12	2.47747	3.41505	2.7788	-2.09363	down
c270965.graph_c1	0.282097	0.257356	0.509784	2.04786	1.77023	1.82684	2.40247	up
c270972.graph_c0	45.2828	45.0908	65.0174	24.3668	10.8363	19.4112	-1.55987	down
c270973.graph_c0	17.9204	11.4421	21.0403	157.115	61.9641	87.4839	2.58787	up
c270975.graph_c0	25.4919	5.84862	23.4389	40.169	55.8494	35.9372	1.32117	up
c270979.graph_c0	1.5197	0.656722	1.51424	72.8731	36.4729	88.2851	5.75401	up
c270986.graph_c0	9.72932	8.81424	12.308	47.9565	25.7161	34.5974	1.76201	up
c270990.graph_c0	21.9023	16.2663	15.2283	470.228	425.623	367.475	4.50303	up
c271001.graph_c0	46.7107	55.5614	49.8184	14.5121	18.1414	20.4237	-1.61145	down
c271015.graph_c0	11.445	9.65098	13.5263	0.811417	1.52055	0.906631	-3.46319	down
c271016.graph_c0	33.8097	22.7425	24.8205	5.28954	5.56825	10.766	-1.95881	down
c271019.graph_c0	22.7548	11.5796	22.2092	4.90307	8.79769	8.58662	-1.34693	down
c271026.graph_c0	29.4984	17.0108	28.6274	4.06611	2.66688	5.25312	-2.66466	down
c271026.graph_c1	52.5113	39.6267	74.4897	17.5824	14.0405	18.0271	-1.76845	down
c271035.graph_c0	6.31789	6.17794	7.2273	1724.11	1686.26	2011.57	8.03845	up
c271037.graph_c0	46.7486	24.0815	51.5958	323.355	271.489	164.398	2.63329	up
c271037.graph_c1	54.0717	30.3814	52.1738	259.538	249.064	185.914	2.33142	up
c271042.graph_c1	0.415982	15.9389	0.585763	113.459	33.1137	105.795	3.5233	up
c271045.graph_c0	38.3568	18.3087	33.6961	246.694	203.641	104.17	2.61375	up
c271048.graph_c0	12.2574	8.20835	9.47966	0.855005	1.43514	1.0884	-3.19161	down
c271052.graph_c0	5.97377	4.22022	5.2065	30.6746	20.0969	14.799	2.04606	up
c271055.graph_c0	57.6197	22.6303	38.5422	15.045	13.3959	13.0804	-1.51399	down
c271056.graph_c0	37.9605	19.6991	45.5601	303.714	214.977	251.033	2.90303	up
c271057.graph_c1	304.538	151.369	394.798	30.7787	47.5091	41.7105	-2.81303	down
c271065.graph_c0	0.430877	0.491359	0.472749	266.074	246.052	265.546	9.037	up
c271065.graph_c1	0.112979	0	0	74.9258	60.5355	63.2465	10.8882	up
c271083.graph_c0	5.39502	4.6558	6.70039	21.3408	19.9893	28.4852	2.01477	up
c271084.graph_c0	190.128	115.748	141.573	32.6161	38.7051	35.8583	-2.09715	down
c271087.graph_c1	78.3691	68.524	426.598	0.987151	0.27748	0.551493	-8.25206	down
c271090.graph_c0	11.398	13.5912	12.8445	217.23	76.0916	91.5087	3.25628	up
c271092.graph_c0	81.4963	78.392	83.1055	7.68881	10.4133	11.4872	-3.10738	down
c271105.graph_c0	11.359	6.74512	9.31878	1.09351	1.89629	1.92	-2.50939	down
c271112.graph_c0	3.98692	7.82008	4.66599	0.342333	0.737738	0.717193	-3.34611	down
c271118.graph_c0	4.35975	4.02709	5.00853	28.0759	14.3632	15.3715	2.05169	up
c271125.graph_c0	2.03171	4.26448	2.76055	29.963	38.0051	83.2737	3.91412	up
c271126.graph_c0	16.7605	5.36466	12.6727	2.68755	4.22353	3.59755	-1.70312	down
c271137.graph_c0	15.4509	14.2359	21.8477	104.763	110.01	61.5574	2.37941	up
c271154.graph_c0	16.4974	8.77417	34.9664	54.459	51.7124	72.8446	1.60449	up
c271154.graph_c1	19.6468	25.0443	25.9024	6.36585	6.5412	9.42451	-1.74689	down
c271157.graph_c0	6.80646	6.57766	7.72315	38.9592	28.4143	23.2683	2.03861	up
c271158.graph_c0	0.204187	0.159668	0.210852	4.59028	2.70346	2.6446	4.06656	up
c271164.graph_c1	0	0.0269755	0.0610678	5.29013	11.9324	10.9359	8.2668	up
c271167.graph_c0	27.0806	20.9342	34.0317	241.276	256.786	297.808	3.2463	up
c271168.graph_c1	12.0192	11.8993	12.3002	36.8296	34.733	39.325	1.54121	up
c271168.graph_c3	4.98882	7.18155	8.29616	35.7455	29.0231	30.5356	2.13528	up
c271169.graph_c0	14.9015	11.2961	18.0068	60.5063	62.346	43.438	1.87919	up
c271170.graph_c0	0	0.168696	0.286424	1.55888	1.11575	1.13096	2.97313	up
c271181.graph_c0	0.0879582	0.0802439	0.0908291	2.59529	2.7598	3.73411	5.07032	up
c271186.graph_c0	107.834	110.969	92.5855	3.29867	4.72851	5.12615	-4.65361	down
c271191.graph_c0	25.4021	25.1468	27.0912	6.31608	12.03	13.0689	-1.37534	down
c271192.graph_c0	342.737	156.389	465.129	22.5438	45.3947	47.1423	-3.04463	down
c271208.graph_c0	55.212	24.895	43.5887	4.04969	7.03127	7.09142	-2.76955	down
c271210.graph_c0	7.13657	3.91904	8.51428	17.4908	21.4053	28.7665	1.78913	up
c271210.graph_c1	2.36627	2.89117	5.06155	14.8821	16.6847	21.5871	2.32085	up
c271211.graph_c0	1.69387	0.801271	1.91112	38.0794	72.4379	50.3326	5.1999	up
c271211.graph_c1	0.389294	0	0.536001	8.02232	12.7784	5.04207	4.92343	up
c271217.graph_c0	9.89413	11.58	6.32485	92.3146	93.8615	102.901	3.25695	up
c271229.graph_c0	2.41222	1.34103	1.08979	53.6637	19.4311	18.0622	4.18636	up
c271231.graph_c0	11.0526	13.0331	15.7541	1.48686	2.83789	3.13038	-2.48881	down
c271235.graph_c0	0.444896	1.13645	0.643184	10.4183	6.52861	7.29881	3.27734	up
c271235.graph_c1	1.45296	1.43692	2.05515	8.87498	6.30636	6.41339	2.07517	up
c271236.graph_c0	38.3284	93.7274	59.7105	376.241	638.17	897.184	3.1608	up
c271245.graph_c0	1.65947	2.30874	3.08455	644.347	315.693	368.608	7.48636	up
c271250.graph_c0	47.0934	37.2972	48.9452	121.987	118.923	105.441	1.33094	up
c271258.graph_c1	28.134	18.5491	28.0569	108.036	81.4255	83.8357	1.84164	up
c271259.graph_c0	0.0962422	0.0219503	0.0248459	17.6919	30.4992	5.99018	8.58614	up
c271263.graph_c0	22.7801	18.4302	18.7041	157.86	140.537	57.1856	2.50656	up
c271267.graph_c0	4.06331	1.23565	2.72236	11.7581	16.2984	30.1772	2.884	up
c271269.graph_c1	1.39341	1.30556	1.51667	0	0.254504	0.108392	-3.59961	down
c271274.graph_c1	105.825	94.61	91.9427	33.0497	38.2742	32.331	-1.56686	down
c271281.graph_c0	3.02409	2.39901	3.16159	52.0259	19.4393	45.7359	3.72471	up
c271282.graph_c0	0.0564131	0.0343103	0.233018	1.19775	1.21633	2.57082	4.00378	up
c271283.graph_c0	24.0728	16.8007	21.1276	60.1433	60.493	46.9135	1.39229	up
c271288.graph_c0	12.0124	11.0777	12.835	1.29361	1.83641	1.27495	-3.08955	down
c271288.graph_c1	15.5825	17.3243	21.3689	2.76352	2.88839	1.67437	-2.95638	down
c271299.graph_c0	28.6419	14.9097	28.3738	2.08894	4.3542	4.98165	-2.65939	down
c271309.graph_c0	44.8052	71.6632	59.3174	513.043	292.845	199.171	2.39989	up
c271328.graph_c0	8.57264	1.46399	10.902	118.234	68.7784	76.4518	3.72926	up
c271329.graph_c0	1.21945	0.520746	1.01812	36.5037	23.2452	42.8645	5.22162	up
c271341.graph_c0	2.33555	1.90876	3.39157	10.5511	12.1665	13.2692	2.20832	up
c271347.graph_c1	47.432	55.0755	51.3929	19.0849	21.0042	19.5232	-1.45708	down
c271351.graph_c1	70.3987	81.5004	88.8745	272.674	337.327	476.38	2.09616	up
c271354.graph_c0	25.3505	14.123	25.9917	4.03149	6.91797	3.14553	-2.2256	down
c271357.graph_c0	42.7593	17.8492	40.0491	11.4689	14.3798	15.8945	-1.25819	down
c271360.graph_c0	5.0061	3.11088	2.62221	0.135919	0.420262	0.104409	-4.07635	down
c271360.graph_c1	211.885	480.355	258.982	2.69572	7.32221	6.38489	-6.02305	down
c271365.graph_c0	4.23746	4.19321	6.12892	21.2295	26.6644	20.2012	2.17594	up
c271367.graph_c0	7.97316	1.82634	7.69876	0.290978	0.799738	0.447043	-3.45348	down
c271382.graph_c0	11.2402	8.58893	12.038	35.5189	41.4172	56.7837	2.0289	up
c271388.graph_c0	9.2305	21.8031	12.3642	52.3687	96.413	105.342	2.38593	up
c271399.graph_c0	0.947254	0.449371	1.12164	0.106475	0.158514	0.109055	-2.73927	down
c271407.graph_c0	7.25954	3.66578	4.75792	0.276014	0.853438	0.501154	-3.2872	down
c271409.graph_c0	4.72904	5.19474	6.27864	22.6185	17.6844	22.5276	1.8872	up
c271417.graph_c1	18.2353	18.8502	19.7868	259.864	455.042	591.944	4.44816	up
c271435.graph_c0	47.4529	59.1221	54.1637	12.2745	18.6489	22.763	-1.67578	down
c271439.graph_c0	40.2385	39.6245	32.6793	7.40523	14.8991	8.54978	-1.95313	down
c271440.graph_c0	28.8493	32.9757	35.3937	102.94	116.14	109.15	1.67712	up
c271447.graph_c0	9.05995	6.90273	10.3704	36.4677	28.9533	25.5105	1.75165	up
c271451.graph_c0	11.7443	3.64604	12.4896	0.0328383	0.304608	0.201804	-5.65211	down
c271453.graph_c0	6.05727	1.57644	7.84751	287.103	632.589	109.203	6.11178	up
c271461.graph_c1	0.116488	0.0265678	0.0601449	2.23683	2.6147	1.67636	5.04186	up
c271467.graph_c0	1.10192	0.283539	0.67106	7.17221	6.21925	4.75728	3.1741	up
c271468.graph_c0	7.4329	5.29014	9.65336	0.790057	1.84911	2.17473	-2.23729	down
c271469.graph_c0	44.7503	44.7204	84.0615	5.76434	12.1236	28.3946	-1.93796	down
c271472.graph_c1	298.861	109.667	201.217	46.7964	45.5465	63.6436	-1.95793	down
c271475.graph_c2	18.7941	5.0507	18.3544	100.441	44.7278	63.8422	2.35313	up
c271488.graph_c0	16.5285	9.8304	15.2291	2.80133	3.92313	3.44962	-2.05339	down
c271490.graph_c0	13.4507	14.5407	18.4097	52.8893	50.1699	52.1158	1.67774	up
c271492.graph_c0	79.9608	91.4974	73.298	17.1663	17.7164	15.2818	-2.38449	down
c271494.graph_c0	3.21351	7.29661	28.612	0	0.0689423	0.308303	-6.68279	down
c271508.graph_c0	59.6051	65.4169	82.7138	301.108	209.911	280.335	1.86471	up
c271512.graph_c0	34.9066	13.6866	31.7766	5.86689	8.69977	7.90914	-1.82263	down
c271514.graph_c0	3.67847	3.92272	6.41644	30.7544	41.7036	16.8109	2.6263	up
c271523.graph_c1	8.05209	3.10573	5.07315	0.649217	0.90529	0.704062	-2.8432	down
c271526.graph_c0	83.9926	68.2751	97.9112	288.825	458.805	753.068	2.54305	up
c271540.graph_c0	27.723	19.5385	25.6381	10.4578	10.051	10.4734	-1.27452	down
c271541.graph_c0	72.2939	72.8577	78.9412	18.9775	24.4493	26.5285	-1.75041	down
c271551.graph_c1	10.3288	6.29191	8.84331	1.30123	3.02938	2.91638	-1.8411	down
c271555.graph_c0	15.2645	12.5087	13.744	35.6451	38.5739	27.9404	1.24046	up
c271557.graph_c0	14.1707	6.72755	14.1558	35.6418	44.0328	32.0033	1.67504	up
c271570.graph_c0	81.3257	95.3975	72.6245	19.6179	23.9836	25.1766	-1.96059	down
c271579.graph_c0	7.63623	7.8493	8.1027	44.0993	30.5652	29.2138	2.06319	up
c271582.graph_c1	40.2931	15.2638	30.7769	2.94751	4.07524	2.83485	-3.11952	down
c271589.graph_c0	9.74157	6.65077	8.22301	1.03556	1.67058	1.26817	-2.67209	down
c271599.graph_c0	13.8825	10.0246	16.3366	34.623	33.53	42.9214	1.43613	up
c271603.graph_c0	1.10956	0.977937	0.93216	13.1061	7.24422	7.00953	3.10802	up
c271604.graph_c2	14.0941	5.91506	12.8419	1.73238	2.668	3.70167	-2.00942	down
c271611.graph_c0	164.92	55.805	159.415	26.2698	14.774	22.2069	-2.55832	down
c271622.graph_c0	2.39922	5.20529	3.39359	11.4445	23.3573	24.314	2.27754	up
c271628.graph_c0	14.8075	12.8626	17.8161	124.705	108.91	81.2573	2.74367	up
c271640.graph_c1	11.1458	5.75705	2.285	0	0	0	#NAME?	down
c271642.graph_c0	1.14403	0.43835	1.65392	45.329	97.2819	67.0398	6.05552	up
c271646.graph_c3	49.1465	32.7876	39.0291	6.75031	5.76294	7.12159	-2.66534	down
c271647.graph_c0	484.655	535.883	344.814	56.5701	70.3567	60.0462	-2.97674	down
c271647.graph_c1	379.585	577.712	356.891	39.0306	63.6875	35.8471	-3.37794	down
c271655.graph_c1	1.92142	0.255632	0.702716	47.732	16.5403	13.4799	4.81367	up
c271658.graph_c1	27.5283	31.0853	23.2201	10.59	7.13545	6.35475	-1.86649	down
c271659.graph_c0	46.4936	58.0468	58.4322	17.6851	18.7628	19.3105	-1.6348	down
c271666.graph_c0	13.0263	9.60728	18.8415	34.5035	74.3501	82.3966	2.18758	up
c271667.graph_c1	141.448	141.312	160.732	21.546	31.308	26.952	-2.54148	down
c271670.graph_c0	79.1079	14.2767	79.0669	2.88923	8.62697	4.83052	-3.33118	down
c271673.graph_c1	5.30819	1.91634	4.45551	14.9431	14.7711	13.3171	1.90001	up
c271677.graph_c0	11.3506	10.2511	14.7839	72.448	76.2943	103.507	2.747	up
c271677.graph_c1	0.0860183	0	0	2.90063	3.07263	5.32289	7.14517	up
c271677.graph_c2	0.760739	0.717153	1.07361	125.628	217.148	367.041	8.07452	up
c271679.graph_c4	11.1381	10.8952	16.2302	68.6844	44.9836	61.2657	2.1447	up
c271682.graph_c0	4.93026	1.92162	6.16679	0.476993	1.05028	1.16586	-2.24282	down
c271683.graph_c0	2.93154	4.14371	5.15749	27.0528	18.1166	28.9844	2.52258	up
c271692.graph_c0	5.76983	4.17309	4.15997	0.779039	1.25458	0.748046	-2.39806	down
c271693.graph_c0	5.71337	5.87206	5.00367	0.067743	0.139641	0.104077	-5.82198	down
c271693.graph_c1	5.16994	6.22686	6.35844	0.734563	0.308444	0.417979	-3.68837	down
c271693.graph_c2	5.06924	5.1871	5.30544	0.128334	0.198404	0.295747	-4.71904	down
c271693.graph_c3	11.2183	9.53884	8.77268	0.357072	0.473173	0.156739	-4.97395	down
c271694.graph_c0	2.159	1.38102	3.5364	0.0232452	0.431245	0.785678	-2.50822	down
c271713.graph_c0	0.22557	0.205786	0.262049	1.29416	1.55162	1.54192	2.60656	up
c271722.graph_c0	16.3306	4.90078	13.4022	2.49581	2.73831	2.53567	-2.12442	down
c271753.graph_c0	51.6031	76.1255	56.7124	218.615	309.507	515.217	2.38229	up
c271761.graph_c0	1.84547	2.60194	2.49969	38.3894	18.6727	13.8998	3.25472	up
c271761.graph_c1	2.38417	1.35118	1.52942	19.3548	21.8316	47.4107	4.03828	up
c271782.graph_c0	0.821231	1.23782	1.03239	8.62893	6.20481	9.71153	2.87783	up
c271782.graph_c1	22.4699	21.6473	23.7232	193.264	162.19	219.999	3.01664	up
c271785.graph_c0	69.0703	91.7326	85.6206	17.2342	8.99669	8.81154	-2.91067	down
c271787.graph_c1	3.87564	4.70378	4.23441	11.8147	22.4164	21.3883	2.02452	up
c271790.graph_c0	3.69828	1.81673	2.4089	42.7958	47.6786	55.9236	4.18817	up
c271802.graph_c0	3.10298	2.24641	3.41099	25.7652	20.3321	34.024	3.16017	up
c271804.graph_c0	10.8497	9.325	8.78344	55.1152	46.3309	62.7333	2.433	up
c271806.graph_c2	17.1109	9.64882	17.3911	1.13582	1.88606	1.89044	-3.17949	down
c271808.graph_c1	221.262	72.1238	779.539	0.291089	0.360019	0.178885	-10.2543	down
c271809.graph_c3	675.632	727.138	659.393	256.252	155.908	273.653	-1.67468	down
c271810.graph_c0	34.8854	68.0612	52.207	342.969	363.66	749.204	3.09938	up
c271810.graph_c1	1.97673	0.927442	4.87955	0.0176342	0	0	-8.73876	down
c271812.graph_c0	41.3665	31.0416	32.6711	7.18946	7.99155	9.88958	-2.12298	down
c271817.graph_c0	86.0723	17.3008	115.034	383.98	410.698	332.598	2.43859	up
c271819.graph_c0	29.3017	10.9333	20.8176	5.18745	5.40312	7.96972	-1.70827	down
c271827.graph_c0	10.4563	4.3112	9.539	0.660973	1.21798	1.44629	-2.85804	down
c271828.graph_c0	44.2323	30.4098	70.6381	5.56139	8.02472	12.206	-2.49844	down
c271832.graph_c0	47.2931	13.0628	50.5956	11.2604	9.31132	7.15362	-1.95402	down
c271834.graph_c1	7.18267	11.2521	6.36822	0	0	0	#NAME?	down
c271837.graph_c0	39.0493	26.2595	30.1012	4.26165	6.11397	6.77768	-2.52002	down
c271846.graph_c0	5.36607	8.80794	10.3407	45.7718	64.7567	46.8808	2.59491	up
c271852.graph_c0	9.86029	7.30223	6.19912	0.353145	1.34391	0.709493	-3.3443	down
c271871.graph_c1	643.415	1016.2	720.768	143.601	138.106	151.347	-2.58407	down
c271875.graph_c2	0.6778	1.23671	0.174981	6.34893	9.48828	17.5575	3.78695	up
c271876.graph_c0	28.5039	19.2024	22.0119	11.6521	8.51003	8.35808	-1.33454	down
c271887.graph_c1	7.00498	5.09142	9.57858	22.7311	35.839	44.3112	2.22714	up
c271888.graph_c0	97.6803	87.335	110.665	26.0492	31.8246	35.5947	-1.71587	down
c271904.graph_c1	10.0255	10.302	13.3391	53.6104	32.4401	31.3126	1.74126	up
c271915.graph_c0	80.9656	90.1177	91.8568	20.86	24.7499	22.0576	-2.03861	down
c271918.graph_c0	30.0399	16.7781	33.7433	104.518	99.2488	95.8269	1.88917	up
c271924.graph_c1	16.2247	13.2045	18.8272	33.958	51.4937	41.4633	1.35287	up
c271930.graph_c0	17.7913	16.5705	20.5976	62.659	53.5146	34.3444	1.39536	up
c271937.graph_c0	55.9825	43.0632	56.4361	11.2852	17.5386	17.2285	-1.79985	down
c271938.graph_c1	4.58242	1.61826	3.48902	0.138463	0.631997	0.364674	-3.07627	down
c271942.graph_c0	18.8107	28.6125	19.9103	87.8624	123.088	92.1691	2.04603	up
c271954.graph_c0	13.8674	7.29619	36.9367	0.034364	0.0354179	0	-9.65621	down
c271955.graph_c1	5.0848	4.9212	5.20511	23.2555	16.3064	13.9987	1.74538	up
c271958.graph_c0	43.4305	99.9507	37.4862	0.191893	0.553778	1.29718	-6.65809	down
c271964.graph_c0	15.379	6.67501	10.4394	1.31389	2.57418	1.80037	-2.51956	down
c271969.graph_c0	25.06	25.9323	26.2487	94.4201	103.792	115.488	1.94513	up
c271972.graph_c0	48.8988	19.3337	35.6962	5.04406	6.76397	4.83298	-2.63717	down
c271974.graph_c1	5.58572	4.70924	40.5354	0	0	0	#NAME?	down
c271977.graph_c1	32.4027	35.1655	36.7641	11.2702	14.4254	16.9476	-1.36799	down
c271986.graph_c1	13.5804	4.62641	14.5858	0.348882	1.27236	1.40185	-3.40546	down
c272022.graph_c0	31.0414	13.7931	30.5618	3.10324	9.22694	16.1811	-1.39384	down
c272025.graph_c0	0.594391	0.251764	0.986452	14.1975	6.8041	11.3033	4.17647	up
c272027.graph_c0	9.14445	8.57744	13.0339	43.7629	21.7598	35.9575	1.67726	up
c272033.graph_c2	8.15799	3.26425	5.29103	0.6435	1.46464	0.659093	-2.59438	down
[truncated: 1,302 more rows]

## Sheet: T02_T03_T05_vs_T06_T09_T13.DEG
Additional file 6. A list of 6822 differentially expressed genes (DEGs) in each development stage. We defined genes with expression change of |log2FC| ≥ 1 and FDR < 0.01 as DEGs. There were 78 up-regulated genes, and 332 down-regulated genes between T02_T03_T05_vs_T06_T09_T13 (JFL/AFL) during the floating leaves development. The FPKM of two stages, value of log2FC and expression pattern of DEGs a…
Gene ID	T01_FPKM	T04_FPKM	T12_FPKM	T02_FPKM	T03_FPKM	T05_FPKM	log2FC	Up/Down
c160758.graph_c0	312.175	235.545	258.811	3.9184	7.61559	9.89003	-5.59348	down
c160795.graph_c0	65.7702	67.205	38.6887	2.7048	10.5536	11.6354	-3.17099	down
c160904.graph_c0	3.5516	2.54536	2.58757	0	0.231996	0.345821	-4.28061	down
c161029.graph_c0	3.37784	2.30421	3.55267	1.21853	0.418634	0.542633	-2.41608	down
c202695.graph_c0	22.8053	43.4227	33.7341	8.11507	11.4054	8.05983	-2.20207	down
c205166.graph_c0	0.102933	0	0	5.43424	9.55447	3.27407	7.02201	up
c208559.graph_c0	26.6736	42.4216	50.8411	5.37894	1.47837	1.83642	-4.10336	down
c208884.graph_c0	1.23102	1.32163	1.08928	0	0.0336769	0	-7.10353	down
c230821.graph_c0	42.2916	45.259	25.7324	5.55116	11.8449	15.3974	-2.17312	down
c233880.graph_c0	8.48743	10.7095	12.2263	1.15605	0.11915	0.177609	-4.76	down
c234496.graph_c0	5.92076	4.65183	4.28265	0.440649	0.0412875	0.123089	-4.97703	down
c237918.graph_c0	4.2609	5.5694	3.59836	0.284566	0	0.437192	-4.59503	down
c246829.graph_c0	70.9931	76.9499	49.9599	26.2763	29.2316	29.2198	-1.59681	down
c247142.graph_c0	510.158	459.408	229.462	19.1173	45.6049	45.7797	-3.83329	down
c248215.graph_c0	259.524	326.15	86.462	10.5769	16.3519	8.30544	-4.65665	down
c248889.graph_c0	1.89194	1.27769	2.04292	33.8382	48.5199	17.1619	3.92679	up
c248987.graph_c0	14.1542	26.2072	30.1543	5.02141	6.5272	4.66332	-2.43907	down
c249028.graph_c0	168.501	158.756	121.692	18.5024	12.6362	19.7212	-3.51182	down
c249628.graph_c0	243.187	230.582	113.923	18.6289	37.449	74.1293	-2.57259	down
c249970.graph_c0	27.2193	34.3508	27.5002	4.00764	9.0872	4.35734	-2.70413	down
c249992.graph_c0	29.3288	36.692	22.3148	1.99241	2.50333	1.83661	-4.17239	down
c250292.graph_c0	8.52196	6.77078	4.2675	0.558842	1.31653	1.28786	-3.01477	down
c250341.graph_c0	3.39645	3.01462	1.21252	0	0.0517678	0.2315	-5.1678	down
c251107.graph_c0	88.6636	161.568	98.9335	5.98498	25.0255	51.3291	-2.45626	down
c251272.graph_c0	241.786	165.185	134.415	20.1157	40.0537	28.669	-2.98273	down
c251325.graph_c0	1.28852	1.09918	1.49298	0.0702023	0	0	-6.11219	down
c251931.graph_c0	467.898	507.997	382.396	186.562	144.483	156.487	-1.84201	down
c252332.graph_c0	15.7431	20.65	14.0303	4.27999	4.87176	4.22713	-2.2778	down
c252474.graph_c1	3.26885	2.12872	1.59764	0.120851	0.0622787	0.185669	-4.63345	down
c252727.graph_c0	67.4473	78.152	56.1092	6.78914	20.8678	15.6148	-2.58653	down
c252861.graph_c0	2.07561	1.86897	3.12861	37.6008	19.7092	15.1847	3.04378	up
c253345.graph_c0	52.2355	62.0795	76.2523	16.1688	7.92257	9.16264	-2.84619	down
c254084.graph_c1	5.7825	14.2258	11.3866	1.28269	1.17514	0.547405	-3.71722	down
c254280.graph_c0	9.09	35.6798	14.7782	82.1695	73.3521	65.3602	1.52388	up
c254383.graph_c0	20.0182	19.5647	25.597	3.08905	6.56655	7.41538	-2.26892	down
c254770.graph_c0	115.742	123.104	112.85	25.4641	19.2313	20.9099	-2.77493	down
c255220.graph_c0	13.508	30.8503	25.3293	7.28818	5.76479	3.77579	-2.38379	down
c255446.graph_c0	9.58893	2.23476	11.0975	41.3398	31.8153	45.5709	2.06162	up
c256149.graph_c0	6.74752	5.42105	9.69075	29.6254	27.9895	41.907	1.86536	up
c256179.graph_c0	113.867	124.422	85.3214	32.845	27.8928	43.9807	-2.00021	down
c256196.graph_c0	322.241	183.724	168.522	35.9171	40.6846	48.9666	-2.80351	down
c256223.graph_c0	72.4275	90.9809	84.5333	46.2837	26.6373	25.701	-1.67394	down
c256254.graph_c0	161.733	214.689	131.517	45.946	84.052	57.7181	-1.80484	down
c256273.graph_c0	3.9393	5.20111	1.47479	0.0916373	0.236119	0.0703933	-5.1343	down
c256347.graph_c0	22.2998	11.7655	10.3659	1.44276	1.02232	1.24683	-3.9627	down
c256460.graph_c0	3.52959	4.41153	1.62992	0.1636	0.168618	0.418911	-4.07475	down
c256542.graph_c0	25.855	39.0969	22.9321	2.20267	6.51081	4.59721	-3.09194	down
c256546.graph_c0	32.3647	21.1833	15.234	2.81105	1.7147	6.16963	-3.07766	down
c256568.graph_c0	25.2863	31.177	22.2892	0.912442	1.64574	3.32934	-4.11326	down
c256579.graph_c0	7.86762	9.47588	5.36697	0.674374	1.55051	1.43456	-3.01232	down
c256732.graph_c0	0	0.725073	0.496858	7.71818	8.71855	3.0356	3.67995	up
c256801.graph_c0	169.838	303.468	118.948	13.4989	2.91721	5.60285	-5.13148	down
c256802.graph_c0	93.8933	169.361	85.1019	9.81275	12.5461	9.9233	-3.80333	down
c256802.graph_c1	68.5989	142.275	70.0231	10.0985	11.6262	6.27194	-3.69328	down
c258429.graph_c0	4.41871	4.99663	3.30167	0.478688	1.04156	1.06229	-2.67295	down
c258648.graph_c0	3.32193	4.03814	2.42831	0.245627	1.01264	0.528315	-2.82557	down
c258777.graph_c0	179.137	169.108	144.768	46.4906	73.2267	55.7862	-1.85085	down
c258777.graph_c1	86.056	76.8613	61.7685	15.1017	24.1342	20.6379	-2.27524	down
c258818.graph_c0	150.96	141.538	99.2101	34.9412	23.2438	15.4851	-2.77914	down
c258855.graph_c0	43.0706	22.7417	30.6235	7.31616	5.94372	5.48784	-2.71822	down
c258920.graph_c0	26.1648	54.6118	34.2191	185.328	252.138	138.881	1.97187	up
c258926.graph_c0	79.5615	45.6314	63.4083	12.4146	6.70973	5.81496	-3.26633	down
c259302.graph_c0	7.13098	14.4175	11.6482	2.38419	4.34754	0.845293	-2.46496	down
c259319.graph_c0	35.1167	64.4905	55.1676	7.87459	1.22507	4.56532	-3.84237	down
c259485.graph_c0	263.66	215.818	150.234	43.3863	49.5806	65.8425	-2.36811	down
c259492.graph_c0	148.773	132.43	99.8095	37.4916	39.5665	73.4056	-1.71676	down
c259496.graph_c0	3.56504	5.88523	4.71374	0.307537	0.422625	0.157494	-4.33811	down
c259496.graph_c1	5.97968	13.2905	14.3216	2.35064	1.21136	2.04646	-2.90333	down
c259508.graph_c0	37.531	74.9324	80.9055	8.89582	6.36192	4.55569	-3.60541	down
c259899.graph_c0	14.9644	6.68776	6.6778	0.740367	0.586979	0.699975	-4.18636	down
c260150.graph_c0	11.567	15.9908	11.0117	3.14609	0.725949	2.16424	-3.03881	down
c260159.graph_c0	37.6235	63.422	66.1862	3.98566	29.2464	23.0957	-1.90205	down
c260356.graph_c0	0.384419	0.399401	1.75944	5.26506	8.3291	5.12614	2.6403	up
c260372.graph_c0	3.25711	6.72829	3.30594	0.347084	0.306625	1.06648	-3.33109	down
c260520.graph_c0	152.828	197.332	134.587	35.0238	67.8887	47.2864	-2.05415	down
c260652.graph_c0	9.55385	17.7714	13.1391	4.51118	2.81654	3.69861	-2.22544	down
c260902.graph_c0	3.03091	4.02436	2.84261	0.29248	0.438473	0.449351	-3.43135	down
c261106.graph_c0	15.5569	9.51336	16.2531	4.31132	3.398	3.99369	-2.15439	down
c261271.graph_c0	14.634	15.1948	11.283	0.978354	0.683081	1.16368	-4.23251	down
c261369.graph_c0	248.923	338.158	217.918	22.9191	24.1857	18.9425	-3.97201	down
c261389.graph_c0	15.6185	9.41117	17.1102	97.8325	66.6864	53.0128	2.0409	up
c261474.graph_c0	2.40302	5.02556	9.27053	52.1181	37.465	42.5938	2.70314	up
c261492.graph_c0	376.994	305.962	243.951	96.9652	95.3297	84.9537	-2.11102	down
c261539.graph_c0	3.14743	15.1211	6.0211	48.2534	74.0473	36.1165	2.34109	up
c261701.graph_c0	197.611	274.415	265.827	2.1581	15.4352	22.6062	-4.54685	down
c261827.graph_c0	1295.13	1464.23	921.337	41.1302	158.968	155.371	-3.74877	down
c261845.graph_c0	3.12735	5.01911	3.85286	0.418951	1.13838	1.05325	-2.55419	down
c261909.graph_c1	1.19736	0.170235	0.824908	7.17589	22.2551	16.8377	4.05536	up
c261989.graph_c0	30.8308	54.7405	56.7394	10.5826	15.3477	9.51095	-2.33158	down
c262220.graph_c0	25.5389	58.567	28.7442	120.205	148.41	157.865	1.54811	up
c262278.graph_c0	44.326	46.075	27.5546	3.12464	4.4116	12.0342	-2.97985	down
c262333.graph_c0	8.58799	7.31815	4.64927	1.90774	0.3146	0.527571	-3.27823	down
c262523.graph_c0	63.2732	78.1445	73.9931	15.6639	17.8265	13.5088	-2.54052	down
c262528.graph_c0	66.4609	64.5543	54.8814	12.7051	21.9218	14.2454	-2.28658	down
c262632.graph_c0	17.4068	21.6505	13.8441	2.48748	7.47245	10.4862	-1.74721	down
c262762.graph_c0	97.4357	87.0792	120.896	5.32493	6.22	37.9731	-2.97247	down
c262784.graph_c0	9.07034	9.78817	5.17425	0.387191	2.09509	1.93329	-2.83107	down
c262804.graph_c0	30.0386	54.4024	40.56	5.81877	8.86214	4.83993	-3.02546	down
c262959.graph_c0	12.8959	29.6275	14.2079	0.542925	0.592491	0.0981318	-5.88385	down
c262995.graph_c0	0.123091	0.166255	0.732386	3.75891	2.56091	1.85974	2.77135	up
c262997.graph_c0	1.32725	0.71707	1.074	6.32011	9.57266	8.35894	2.61001	up
c263188.graph_c0	29.171	35.471	17.4982	3.23052	4.43005	7.61303	-2.8162	down
c263215.graph_c0	13.1615	11.5961	8.29778	2.03014	2.37138	5.68349	-2.09496	down
c263276.graph_c0	5.03042	7.86978	6.07227	0.674334	1.73754	1.26623	-2.71878	down
c263314.graph_c0	30.4365	46.2744	45.9174	3.79845	5.68697	30.4072	-1.97187	down
c263357.graph_c0	1.90298	2.61972	2.22098	0.113649	0.741851	0.174604	-3.05402	down
c263361.graph_c0	14.4617	4.30045	11.6145	1.78659	0.44447	0.946488	-3.59541	down
c263475.graph_c0	2.87584	5.50864	3.54666	0.649526	0.753127	0.997897	-2.67361	down
c263542.graph_c0	0.894911	1.62713	0.737262	21.0575	8.00563	15.9295	3.40859	up
c263571.graph_c0	0.124491	0.378329	0.851824	3.57615	2.65645	4.10827	2.67109	up
c263613.graph_c0	10.5343	12.8563	6.89466	0.895757	1.84646	1.5557	-3.19687	down
c263630.graph_c0	312.706	348.852	257.376	35.7997	68.7201	54.5236	-2.89531	down
c263731.graph_c0	68.3311	38.112	47.6698	5.23328	8.85283	11.0552	-2.9787	down
c263795.graph_c0	541.639	597.44	377.316	112.196	172.794	109.743	-2.31309	down
c263848.graph_c0	7.15876	8.54679	10.5725	2.54738	0.95473	0.660748	-2.98084	down
c263936.graph_c0	44.1935	59.8853	51.8007	188.363	241.814	196.366	1.65906	up
c263970.graph_c0	7.53977	6.46517	6.70126	1.03635	1.13489	1.24389	-2.95426	down
c264135.graph_c0	42.7313	46.4169	30.2677	11.7412	8.68399	10.907	-2.30306	down
c264241.graph_c0	2.08629	2.81788	1.73446	0.207092	0.518362	0.499973	-2.80925	down
c264426.graph_c0	3.51608	4.37899	3.74939	0.803583	0.584631	0	-3.40829	down
c264574.graph_c0	1.53935	2.65937	0.383402	46.4337	115.347	55.169	5.1509	up
c264621.graph_c1	19.098	21.6954	13.6806	1.94639	3.5823	3.07577	-3.03589	down
c264716.graph_c0	24.1382	16.6216	11.7944	1.12909	2.8587	2.11177	-3.48999	down
c264807.graph_c0	115.639	125.891	111.595	37.7164	59.0465	41.8116	-1.70259	down
c264824.graph_c0	8.75688	5.37619	6.52979	277.892	628.431	234.676	5.4352	up
c264894.graph_c0	0	0.153833	0.203299	3.59596	2.18729	4.25669	4.53581	up
c264947.graph_c1	32.7242	31.3054	14.9589	1.7288	2.6005	2.51247	-3.92136	down
c265011.graph_c0	19.4366	17.336	14.0651	3.24462	3.86723	6.01525	-2.32437	down
c265037.graph_c0	27.7158	29.6126	22.9046	5.41572	10.5146	7.62382	-2.13093	down
c265156.graph_c0	67.4486	174.359	35.1101	409.98	762.916	520.347	2.20965	up
c265199.graph_c0	0.582478	0.524489	0.423587	5.72818	2.24415	6.69041	2.88904	up
c265280.graph_c0	12.5614	12.7934	10.7463	4.32269	2.31818	1.78177	-2.4552	down
c265332.graph_c0	5.34304	5.67024	6.58524	62.3717	29.012	34.5211	2.50335	up
c265334.graph_c0	36.3414	22.106	21.2391	3.38849	2.90609	4.14191	-3.30609	down
c265384.graph_c0	85.9895	83.2315	89.8037	16.262	27.0857	18.8416	-2.40308	down
c265397.graph_c1	30.0646	44.8446	33.9411	7.1175	13.2211	17.0469	-1.90039	down
c265578.graph_c0	3.18063	2.63787	3.02129	0.144408	0	0.0443721	-5.89389	down
c265601.graph_c0	22.4761	25.2489	28.2178	4.40485	6.6353	23.9461	-1.46903	down
c265624.graph_c0	39.9171	30.5323	78.7425	397.105	253.813	597.348	2.76634	up
c265652.graph_c0	60.1848	32.7197	57.5967	16.886	22.1055	14.7525	-1.82098	down
c265655.graph_c0	26.0639	45.9335	32.1487	10.5644	5.714	4.40069	-2.68246	down
c265791.graph_c0	3.2852	2.86084	2.62339	0.492215	0.415072	0.61872	-2.88548	down
c265895.graph_c0	38.1654	37.4423	42.2073	198.556	254.606	265.507	2.26504	up
c265921.graph_c0	9.15879	6.72899	5.17995	2.21396	2.04025	2.16089	-2.0918	down
c265937.graph_c0	0.888551	0.960109	2.06186	10.8537	7.27601	5.5819	2.31157	up
c265949.graph_c0	153.187	286.233	271.12	63.2931	67.7769	87.4698	-2.0367	down
c266059.graph_c0	4.77216	5.93673	3.6987	0.812502	0.602943	0.399451	-3.35546	down
c266099.graph_c0	19.1131	25.7455	17.6046	2.51668	6.34669	5.10048	-2.52554	down
c266180.graph_c0	104.527	66.2278	86.9748	49.6437	6.79371	8.61032	-2.32951	down
c266194.graph_c0	1.73127	2.44972	1.0301	0.0426706	0.0439793	0.196671	-4.60104	down
c266405.graph_c0	155.539	234.818	120.159	5.78696	15.2528	11.947	-4.32879	down
c266507.graph_c0	15.2551	20.1412	23.4789	7.98036	8.39937	6.28616	-1.70459	down
c266595.graph_c0	5.54729	10.5532	7.87399	2.0455	3.07531	2.85428	-1.93723	down
c266684.graph_c0	94.3337	67.7103	108.893	22.3858	15.5345	46.459	-2.02185	down
c266690.graph_c0	6.82411	7.91652	5.72927	1.86355	0.580676	2.39697	-2.45046	down
c266747.graph_c0	26.5019	12.2056	19.646	5.48682	2.8739	1.65829	-2.88779	down
c266777.graph_c0	31.5727	45.8783	28.5848	12.4568	14.0834	13.7432	-1.76289	down
c266956.graph_c0	0.291268	0.332882	0.93317	4.29077	7.79291	4.16906	3.1163	up
c267157.graph_c0	89.044	114.959	79.9845	16.7412	37.5102	46.8151	-1.8586	down
c267197.graph_c0	31.2876	26.0441	17.8989	2.49508	3.68432	2.61697	-3.47285	down
c267225.graph_c0	24.4393	31.7771	28.9509	20.8058	6.78418	5.58397	-1.70105	down
c267227.graph_c0	8.96753	60.4789	14.7451	335.723	373.526	139.679	2.95272	up
c267274.graph_c0	18.3184	19.4742	16.565	4.57424	5.17934	4.61909	-2.27633	down
c267297.graph_c0	0.176483	0	0.120007	0.704663	1.18356	1.76425	3.28109	up
c267337.graph_c0	607.938	606.638	406.631	71.3654	34.993	53.2347	-3.71805	down
c267381.graph_c0	155.421	92.8855	130.536	53.6098	35.3685	70.5332	-1.6004	down
c267539.graph_c1	4.21741	8.45547	4.97947	0.716257	0.667917	1.10042	-3.19423	down
c267608.graph_c1	34.5465	60.136	37.3256	7.32756	12.6145	9.17745	-2.54166	down
c267614.graph_c1	236.898	236.965	172.069	72.4866	74.9619	87.7759	-1.8277	down
c267692.graph_c0	19.1804	11.51	8.9313	3.45305	0.444868	0.953255	-3.40806	down
c267790.graph_c0	5334.33	3932.15	2739.42	634.496	519.099	769.34	-3.02603	down
c267790.graph_c1	7598.25	5970.21	4675.17	1258.01	1008.3	1329.52	-2.71725	down
c267798.graph_c0	0.491591	0.284561	1.08641	6.39739	4.27084	8.60002	3.08989	up
c267819.graph_c1	65.4231	107.54	68.9669	32.0331	25.0485	18.669	-2.03353	down
c267980.graph_c0	116.518	130.291	105.217	37.8669	44.7366	51.8737	-1.74931	down
c267999.graph_c0	1.41733	2.77767	3.53857	0.431525	0.237205	0.132594	-3.5756	down
c268107.graph_c0	83.869	112.869	62.1962	8.77628	9.27238	7.29747	-3.72608	down
c268124.graph_c0	8.11478	11.3002	12.1767	1.64965	4.40722	3.9684	-1.99128	down
c268249.graph_c0	48.0633	87.6832	56.2182	9.30425	15.9115	10.506	-2.78323	down
c268279.graph_c0	66.4303	82.413	58.5499	12.4158	16.3069	17.8858	-2.51891	down
c268288.graph_c0	64.8884	58.037	51.1642	11.9724	13.7169	11.9413	-2.57076	down
c268312.graph_c0	1169.99	837.589	628.877	19.66	17.9724	26.0022	-5.75379	down
c268332.graph_c0	77.7735	114.226	91.7995	7.44322	15.8684	13.7224	-3.29011	down
c268342.graph_c2	38.8446	40.9084	22.395	3.22661	5.5217	6.8746	-3.09484	down
c268346.graph_c0	236.501	255.305	206.763	65.307	96.9696	84.1064	-1.86383	down
c268386.graph_c2	486.606	351.297	237.616	53.5778	76.1957	71.385	-2.80274	down
c268396.graph_c0	39.3468	27.6445	21.7751	6.1938	5.06156	3.75706	-2.93739	down
c268412.graph_c0	124.363	123.662	98.8119	44.6288	35.301	12.4959	-2.26434	down
c268479.graph_c1	333.969	357.351	157.741	42.2711	26.076	32.2142	-3.46881	down
c268489.graph_c0	99.9461	99.082	99.4697	2.81867	11.1291	6.78225	-4.19726	down
c268527.graph_c0	0.196613	0.560622	0.623912	4.65854	6.22318	5.80213	3.28247	up
c268531.graph_c0	13.2311	11.5878	10.6402	2.36444	3.32852	3.2782	-2.34373	down
c268533.graph_c1	7.33876	19.2868	5.41745	0	0	0	#NAME?	down
c268566.graph_c0	12.5621	20.2744	16.2156	84.4156	116.604	54.1115	2.03484	up
c268577.graph_c0	113.804	103.332	69.3535	33.3732	30.7569	52.4484	-1.67773	down
c268617.graph_c0	64.6841	61.4177	56.6494	17.2832	8.81771	11.5805	-2.6337	down
c268679.graph_c0	68.0216	42.8874	37.6463	2.39801	5.46737	6.73571	-3.72613	down
c268682.graph_c1	2226.24	618.222	4097.04	14461.7	8845.62	16314.6	2.23379	up
c268727.graph_c0	83.48	54.4027	65.4361	11.6719	25.6262	29.1369	-1.97224	down
c268779.graph_c1	8.52321	8.20658	11.3476	0.786208	0.360142	3.08683	-3.07327	down
c268811.graph_c0	56.8164	49.0633	41.7404	22.3076	12.1282	16.5301	-1.8989	down
c268821.graph_c0	77.1271	50.837	72.8601	39.5609	21.0965	22.9876	-1.60425	down
c268821.graph_c1	90.2919	52.1159	63.8007	24.425	13.0024	15.6665	-2.31502	down
c268922.graph_c0	2.25381	2.43531	4.09006	0.758252	0.240464	0.716885	-2.66903	down
c268933.graph_c0	115.344	83.3102	92.9333	41.1938	31.1248	40.858	-1.72163	down
c268952.graph_c0	40.1433	43.4373	22.807	2.54959	3.23186	3.15165	-3.95803	down
c269098.graph_c0	121.042	77.6487	62.7059	16.0092	12.0868	22.5398	-2.75062	down
c269138.graph_c0	177.614	234.784	142.885	20.4898	48.7794	40.0892	-2.7155	down
c269163.graph_c0	18.054	20.6132	13.7946	2.13445	1.9574	2.81448	-3.29728	down
c269169.graph_c0	93.5766	47.4325	74.4311	24.0517	13.3376	21.4056	-2.2235	down
c269177.graph_c1	7.09515	4.52702	4.66187	0.315418	0.325091	0.276909	-4.51374	down
c269207.graph_c0	8.16363	11.7112	5.85292	1.2335	1.65002	2.62086	-2.60816	down
c269223.graph_c0	36.266	37.3768	33.5932	13.2112	7.64012	14.3749	-1.96417	down
c269261.graph_c1	10.1369	7.4191	7.07132	0.413537	0	0.079417	-6.00103	down
c269279.graph_c0	0.0350361	0.0946443	0.125078	1.12432	1.27095	1.61591	3.67408	up
c269285.graph_c0	26.4849	32.5667	16.1039	3.11016	7.62328	4.97906	-2.64	down
c269298.graph_c0	275.717	298.691	188.924	43.7212	43.7732	52.6252	-2.82112	down
c269390.graph_c0	7.78921	8.2996	4.80619	1.07509	2.24691	2.6611	-2.18716	down
c269397.graph_c0	60.0511	54.7837	47.9811	3.37305	4.18032	4.73707	-4.0907	down
c269402.graph_c0	317.672	149.813	269.227	22.607	11.389	18.0358	-4.16736	down
c269433.graph_c1	7.2651	9.14745	6.33751	0.637343	0.656889	0.538548	-3.99672	down
c269574.graph_c0	0.874598	2.44405	2.29685	0.343413	0.225238	0.38371	-2.88642	down
c269585.graph_c0	6.3371	5.50241	6.65113	2.20025	0.986881	1.78407	-2.2387	down
c269608.graph_c0	248.236	254.155	187.974	8.76264	18.5885	13.4624	-4.44713	down
c269678.graph_c1	0.500505	0.200301	1.01472	4.50948	5.10267	2.12266	2.5045	up
c269738.graph_c1	8.29173	8.46174	9.70262	0.429169	0.0982959	0.183154	-5.55564	down
c269751.graph_c2	8.13883	2.721	4.69872	0.166834	0.0859751	0.128157	-5.71509	down
c269851.graph_c0	31.0227	41.6224	39.4556	19.8597	11.345	12.4782	-1.70104	down
c269855.graph_c0	168.066	149.662	109.131	43.586	40.2814	56.2199	-1.98243	down
c269889.graph_c0	6.07837	3.39014	8.34876	1.09565	0.742081	1.15426	-2.88791	down
c269967.graph_c0	155.589	133.054	165.703	13.7825	12.3714	9.139	-4.02479	down
c270019.graph_c0	59.344	32.9792	39.5125	15.5426	6.09257	9.19921	-2.45679	down
c270035.graph_c0	96.7736	89.3354	51.1196	24.9765	12.9832	11.0947	-2.65377	down
c270194.graph_c0	0.672581	3.19926	2.3315	15.8016	18.0958	8.74334	2.45367	up
c270229.graph_c0	1.9399	3.36877	2.44037	0.172126	0.206972	0.220371	-4.04616	down
c270267.graph_c0	71.4906	118.364	98.3639	17.0104	26.0242	24.9599	-2.43016	down
c270275.graph_c0	148.592	111.566	93.4852	23.9294	23.8073	34.9209	-2.4711	down
c270278.graph_c1	200.792	197.973	164.867	48.0488	38.2623	44.3642	-2.4705	down
c270289.graph_c1	81.2863	50.2039	68.6034	25.2694	10.9847	18.707	-2.21336	down
c270329.graph_c1	14.2097	16.1037	14.8089	2.27537	2.62942	2.9661	-2.87142	down
c270342.graph_c0	309.924	457.02	378.242	49.4434	39.53	15.1775	-3.80096	down
c270368.graph_c0	9.20487	11.1975	9.9364	1.00843	3.07565	1.39121	-2.81763	down
c270473.graph_c0	2.23397	3.46253	2.61482	0.834035	0.156293	0.349464	-2.98383	down
c270484.graph_c0	2.74576	1.54986	4.09647	19.96	9.64115	17.4347	2.1793	up
c270515.graph_c0	2.97305	7.72059	6.97806	17.0885	24.0792	26.4366	1.6053	up
c270519.graph_c1	20.7791	23.4744	19.8337	5.90247	10.1781	3.40059	-2.0681	down
c270534.graph_c0	16.8196	21.7076	21.7253	5.47991	10.545	6.62329	-1.75076	down
c270536.graph_c1	29.6149	28.7523	30.4388	7.20812	10.1279	3.20925	-2.45237	down
c270544.graph_c2	36.0433	31.8755	27.7715	15.8178	13.4289	10.1225	-1.64116	down
c270610.graph_c0	7.71014	5.95457	8.18691	20.7106	38.3464	30.6867	1.6992	up
c270623.graph_c0	10.6193	23.3124	14.6041	1.74029	2.51113	2.00527	-3.31083	down
c270647.graph_c0	2.62304	2.34254	2.30267	0.356106	0.565833	0.729469	-2.49672	down
c270647.graph_c1	3.07099	3.17191	2.68709	0	0.289103	0.718244	-3.52078	down
c270688.graph_c3	7.86623	17.6716	17.3842	1.57873	5.30964	3.70204	-2.34525	down
c270873.graph_c1	9.14384	15.2682	12.4355	2.34036	3.75222	4.15493	-2.19524	down
c270885.graph_c0	28.6233	51.8221	43.1975	13.7146	17.0757	20.0685	-1.62646	down
c270930.graph_c0	1.21263	3.47069	3.12653	0.358651	0.338846	0.413259	-3.14161	down
c270975.graph_c0	157.588	185.557	169.197	40.169	55.8494	35.9372	-2.30464	down
c270979.graph_c0	210.491	161.491	187.754	72.8731	36.4729	88.2851	-1.85627	down
c270986.graph_c1	59.5098	104.573	84.766	21.7069	8.60055	7.16425	-3.07161	down
c271005.graph_c0	29.65	28.8401	24.8027	9.90849	7.88588	7.83663	-2.05935	down
c271034.graph_c1	6.28	5.61321	7.52808	0.71701	0.837533	0.367192	-3.66621	down
c271044.graph_c0	31.5019	41.1821	43.3087	3.51493	5.57457	5.48832	-3.33065	down
c271078.graph_c1	19.1314	27.3053	24.6438	3.16461	2.41995	3.92092	-3.24987	down
c271112.graph_c0	8.3577	3.97939	5.75985	0.342333	0.737738	0.717193	-3.69119	down
c271137.graph_c0	18.6877	17.5962	31.8802	104.763	110.01	61.5574	1.71297	up
c271158.graph_c0	26.3947	70.5878	42.5283	4.59028	2.70346	2.6446	-4.16279	down
c271192.graph_c0	342.496	295.712	148.473	22.5438	45.3947	47.1423	-3.1675	down
c271229.graph_c0	99.7243	88.3067	144.442	53.6637	19.4311	18.0622	-2.18251	down
c271258.graph_c0	10.6787	11.7692	13.9342	6.00232	3.33378	5.35367	-1.64442	down
c271288.graph_c0	7.26213	5.22282	4.01229	1.29361	1.83641	1.27495	-2.2804	down
c271467.graph_c0	15.1098	17.1623	17.3416	7.17221	6.21925	4.75728	-1.79271	down
c271499.graph_c0	15.2241	9.99256	10.5341	0.97391	1.68817	2.31241	-3.21272	down
c271611.graph_c0	63.3076	67.4043	73.6807	26.2698	14.774	22.2069	-2.03441	down
c271655.graph_c1	162.273	136.643	157.672	47.732	16.5403	13.4799	-2.89512	down
c271670.graph_c0	16.6642	31.5996	21.6863	2.88923	8.62697	4.83052	-2.44954	down
c271673.graph_c1	56.5084	47.7025	33.9279	14.9431	14.7711	13.3171	-2.0574	down
c271730.graph_c0	2.3088	2.01315	4.01683	8.38016	11.3031	14.6875	1.73341	up
c271739.graph_c0	19.8405	28.5572	16.3858	5.99538	5.98071	6.47357	-2.18377	down
c271756.graph_c0	311.848	232.12	162.998	47.4501	75.696	81.5838	-2.17073	down
c271822.graph_c0	16.2978	30.6108	20.1098	1.86741	2.89808	2.24243	-3.61356	down
c271832.graph_c0	31.2892	42.7211	27.2749	11.2604	9.31132	7.15362	-2.23311	down
c271843.graph_c0	194.668	103.631	244.4	35.0406	7.98883	8.32515	-3.71302	down
c271851.graph_c0	68.0967	71.6222	55.3522	9.11967	11.1083	14.2791	-2.86566	down
c271878.graph_c0	63.4828	59.7359	86.9795	23.4046	15.4468	24.4305	-2.06022	down
c271887.graph_c0	4.73295	2.02941	3.42698	0.907302	0.64123	0.597398	-2.5975	down
c271901.graph_c0	15.3396	28.5438	28.5953	3.13495	6.25146	7.32925	-2.44963	down
c271914.graph_c0	12.282	20.6991	15.7096	1.58641	4.74169	5.53611	-2.39238	down
c271936.graph_c0	18.4262	17.819	15.6344	5.9819	5.26382	8.45332	-1.75957	down
c271947.graph_c0	25.4016	23.7694	31.4709	5.9823	8.63904	6.38689	-2.27277	down
c271947.graph_c1	54.4284	47.5915	37.7563	5.27795	13.9633	9.29666	-2.66022	down
c272025.graph_c0	30.5036	25.0885	38.3562	14.1975	6.8041	11.3033	-1.8693	down
c272061.graph_c0	3.77332	5.46053	3.04693	0.757295	0.73944	0.642968	-2.89216	down
c272082.graph_c0	1.67076	3.17981	2.29545	24.1662	12.7373	19.3972	2.62694	up
c272102.graph_c0	124.004	293.501	308.669	55.0918	74.6307	37.9675	-2.43043	down
c272280.graph_c0	0.262986	0.456694	0.670609	5.05582	4.89021	2.151	2.82284	up
c272389.graph_c0	42.5842	80.2785	46.7171	6.31773	10.7	7.77042	-3.13701	down
c272455.graph_c0	37.0973	30.6289	48.8008	11.8197	9.60984	6.58359	-2.37831	down
c272458.graph_c0	39.753	37.099	35.7586	13.4268	13.609	14.6545	-1.78872	down
c272487.graph_c0	0.869721	0.783135	3.21987	14.4383	21.3422	20.5686	3.27873	up
c272522.graph_c0	83.3648	92.6249	57.4103	17.0298	23.2056	31.1612	-2.08685	down
c272539.graph_c0	903.878	1885.37	1391.34	198.887	168.369	129.387	-3.41766	down
c272542.graph_c0	0.35516	1.19926	4.67919	20.9824	13.7767	13.5158	2.73349	up
c272542.graph_c1	7.81412	6.89223	16.6494	48.7325	40.1025	58.3745	1.93714	up
c272572.graph_c0	5.46827	2.74821	8.92847	19.0881	24.7389	32.8316	1.86088	up
c272574.graph_c0	8.95091	9.38342	20.3671	60.3437	53.4436	33.0869	1.63555	up
c272669.graph_c0	5.86288	9.07201	5.38497	1.11954	2.52031	1.62948	-2.31357	down
c272682.graph_c0	5.4958	7.76246	7.01848	1.21414	1.91282	1.22579	-2.56241	down
c272762.graph_c0	7.70218	9.18812	13.0458	1.51314	2.63924	2.2353	-2.54808	down
c272770.graph_c0	91.095	69.5571	103.692	28.7798	20.0888	25.6277	-2.1611	down
c272809.graph_c2	6.7765	11.1102	14.622	5.72599	2.61325	2.66185	-1.87375	down
c272823.graph_c0	72.8244	121.141	77.3928	6.35335	8.52916	7.21818	-3.97907	down
c272826.graph_c0	169.395	121.402	107.257	48.0066	21.8931	71.7721	-1.86633	down
c272831.graph_c0	3.14649	2.1683	2.98015	0.132946	0.411069	0.204251	-3.81185	down
c272831.graph_c1	0.354719	0.871102	0.690728	5.70822	4.36946	5.64139	2.69657	up
c272869.graph_c0	27.2398	45.5185	36.1644	10.1975	16.3185	12.5589	-1.82642	down
c272944.graph_c1	83.0273	65.2694	53.0218	17.6245	6.80223	18.8965	-2.59096	down
c273004.graph_c2	7.19392	7.74985	5.65212	1.04078	2.23787	1.48872	-2.4765	down
c273037.graph_c1	112.387	125.143	99.2926	29.1529	38.2568	53.5719	-1.84147	down
c273075.graph_c0	68.8592	96.7459	48.2753	12.5491	9.60196	13.7013	-2.95737	down
c273257.graph_c0	14.8647	23.9206	12.458	3.40724	4.57659	3.71495	-2.50377	down
c273345.graph_c1	72.3087	62.9238	45.724	24.113	19.0335	30.9461	-1.6648	down
c273485.graph_c1	18.5857	17.771	24.1606	91.5301	77.8454	67.8478	1.64194	up
c273518.graph_c0	1.96358	1.34586	3.15621	12.0442	7.69205	9.90457	1.89133	up
c273670.graph_c0	5.88997	8.28778	6.95043	1.57948	2.46814	2.06133	-2.13976	down
c273706.graph_c0	9.03565	8.51817	8.63354	2.66996	3.17793	4.71066	-1.66551	down
c273803.graph_c0	58.0665	52.8968	71.4812	12.1377	14.7006	18.6477	-2.3397	down
c273867.graph_c0	41.9804	32.2742	30.9225	15.4503	13.7974	15.8891	-1.58327	down
c273894.graph_c0	124.553	107.753	99.0176	12.0038	28.4538	18.6612	-2.84602	down
c273896.graph_c0	0.223674	1.17823	0.186319	5.83486	8.18546	3.34385	3.05211	up
c273931.graph_c0	32.2323	16.8638	24.3825	8.9555	1.55967	2.28677	-2.86822	down
c273943.graph_c0	8.81697	22.0889	16.5279	0.588845	3.0851	2.26168	-3.34178	down
c274063.graph_c0	310.779	231.736	183.084	12.4923	52.0426	63.4988	-2.88274	down
c274070.graph_c0	4.81787	2.35205	3.0393	0.240354	0.743175	0.738533	-2.93396	down
c274090.graph_c1	32.4116	25.8461	26.1964	7.48874	16.4604	11.1135	-1.62483	down
c274110.graph_c0	6.42336	10.3048	6.41815	2.53908	2.40007	3.23279	-1.86803	down
c274259.graph_c0	36.7661	24.9965	30.3764	9.16768	17.8972	10.1286	-1.65874	down
c274337.graph_c1	23.3302	25.5376	19.1444	7.7832	5.95744	7.56148	-2.0398	down
c274361.graph_c0	40.3168	47.8456	58.5538	12.6329	22.7816	16.5766	-1.8259	down
c274509.graph_c0	35.0251	22.7173	16.4987	3.71746	5.65021	5.53057	-2.7019	down
c274532.graph_c0	0.122277	0.231217	0.407423	2.30372	3.05276	2.13914	3.01401	up
c274537.graph_c0	0.719753	0.176754	1.68704	6.61532	10.9603	15.9562	3.43622	up
c274576.graph_c0	82.7474	54.1798	38.7363	16.6098	6.91981	8.8972	-2.81946	down
c274597.graph_c0	23.9277	18.9003	26.3627	9.72557	8.50966	10.1343	-1.6238	down
c274750.graph_c0	91.0247	61.7118	62.5871	22.6274	28.1203	42.7014	-1.57238	down
c274787.graph_c0	45.0261	52.5345	52.2589	14.8775	12.5372	9.29114	-2.37077	down
c274797.graph_c0	11.3843	13.1458	9.55227	3.57324	3.66839	4.24109	-1.93516	down
c274814.graph_c1	92.8837	162.275	156.359	44.5728	56.918	27.8738	-1.99913	down
c274949.graph_c0	3.21573	3.09648	5.45623	16.6761	20.8975	10.2285	1.71501	up
c274958.graph_c0	6.75976	12.8499	10.8992	3.04522	4.34064	3.91535	-1.77338	down
c275047.graph_c0	5.61435	16.5817	8.21765	51.5703	46.0237	47.4129	1.89018	up
c275118.graph_c1	8.81887	11.7277	11.93	1.95246	2.84628	1.86465	-2.6217	down
c275277.graph_c0	13.8516	12.7942	10.3999	3.28801	3.20838	5.58956	-1.98585	down
c275306.graph_c0	174.296	192.94	204.526	70.5942	72.8965	54.1774	-1.87232	down
c275345.graph_c0	25.0063	28.4146	21.3835	8.19174	6.83231	8.36442	-2.041	down
c275427.graph_c2	410.707	344.167	365.163	78.3532	144.391	97.5857	-2.15728	down
c275546.graph_c0	299.148	255.784	234.449	69.0948	111.516	128.617	-1.71583	down
c275596.graph_c2	42.8763	37.8995	27.8508	7.19659	16.412	8.45494	-2.13005	down
c275634.graph_c0	3.54504	3.03864	7.99092	19.619	25.1303	16.426	1.78545	up
c275657.graph_c0	338.643	441.693	289.678	13.6445	20.3527	15.3461	-4.80424	down
c275696.graph_c0	77.7196	106.35	113.788	409.706	353.682	636.059	1.89347	up
c275792.graph_c0	36.7277	33.1594	29.7144	7.86761	4.03205	5.11988	-2.90806	down
c275978.graph_c1	6.01824	10.3338	12.8626	2.603	4.59005	3.24098	-1.80093	down
c276193.graph_c1	33.0635	63.0971	47.5104	9.36628	17.9605	19.2524	-1.97566	down
c276207.graph_c0	0.971155	0.67267	1.1853	6.59899	7.91722	5.02956	2.46527	up
c276230.graph_c0	17.1811	19.859	28.4678	199.33	232.791	231.774	3.02117	up
c276232.graph_c2	5.39182	5.49386	8.55495	53.6605	45.0624	31.8933	2.43309	up
c276313.graph_c0	12.4158	17.5842	14.1969	2.55831	3.1704	2.99463	-2.69302	down
c276398.graph_c0	79.3618	57.7141	48.3157	14.3631	17.118	24.41	-2.10564	down
c276449.graph_c0	7.06457	6.98507	5.55032	1.89897	2.0405	1.70703	-2.15843	down
c276541.graph_c0	6.47783	9.1598	16.7484	176.592	130.579	64.9327	3.23369	up
c276633.graph_c1	4.85899	7.62411	5.91748	1.00598	1.98542	1.54553	-2.37131	down
c276820.graph_c0	53.1963	29.9764	60.3549	11.0776	7.26891	12.0939	-2.56586	down
c276922.graph_c0	8.07036	10.9778	10.3091	2.35581	2.20362	3.37603	-2.23393	down
c277034.graph_c2	55.5412	43.2214	45.4234	20.2389	10.8697	12.8183	-2.06931	down
c277093.graph_c1	16.0966	16.7088	64.0715	256.043	210.373	344.843	2.81131	up
c277093.graph_c3	16.9974	19.3258	88.2549	401.014	316.564	455.222	2.99639	up
c277133.graph_c0	53.7357	39.0992	43.9527	8.58059	23.0242	18.7387	-1.79782	down
c277149.graph_c0	15.4395	20.1711	13.0948	2.15038	1.67722	1.51793	-3.55291	down
c277264.graph_c0	303.123	176.945	255.854	100.332	66.0606	84.6384	-1.8995	down
c277303.graph_c1	21.1473	10.6539	18.4063	4.77373	4.60235	3.26686	-2.32943	down
c277319.graph_c0	178.205	330.853	329.362	132.396	88.1757	52.5289	-1.94317	down
c277370.graph_c2	4.91783	3.39497	10.16	24.6056	22.3723	32.7623	1.82052	up
c277417.graph_c0	0.808728	6.28085	1.50372	16.1679	11.217	12.2188	1.81813	up
c277437.graph_c0	8.02307	14.9756	18.4616	4.40598	5.70666	5.12196	-1.75915	down
c277528.graph_c0	1.03332	1.04676	1.64884	5.48206	6.17637	8.04884	2.08146	up
c277578.graph_c0	7.98084	14.1707	13.8722	3.14579	4.36908	4.07241	-1.96943	down
c277597.graph_c1	14.7619	10.7361	23.8031	77.6716	69.8955	75.5019	1.87088	up
c277762.graph_c1	0.799766	3.12945	4.29671	23.3151	27.7319	58.9954	3.44419	up
c277848.graph_c5	127.933	138.681	167.75	860.816	549.047	1057.15	2.16833	up
c277852.graph_c0	2671.65	2112	1150.56	164.995	352.733	265.505	-3.31228	down
c277853.graph_c1	54.3605	52.0667	53.5701	14.2711	28.4415	18.0806	-1.74406	down
c277904.graph_c1	9.71794	12.6753	17.9321	71.5032	59.9056	39.32	1.7696	up
c277927.graph_c0	22.2322	16.0241	16.3324	5.46975	4.32563	8.72054	-1.9258	down
c277973.graph_c0	19.3947	24.2382	21.384	8.56989	5.85789	11.3496	-1.68865	down
c278046.graph_c0	10.266	15.9139	33.9887	173.341	83.5878	142.697	2.4509	up
c278050.graph_c0	71.9727	115.838	87.6859	14.0646	18.7185	29.265	-2.50762	down
c278084.graph_c0	3.56278	2.22448	8.99931	24.4946	30.7683	51.4769	2.57752	up
c278134.graph_c0	20.8191	45.1619	33.1161	7.47406	8.82511	8.13825	-2.36605	down
c278162.graph_c0	12.428	20.2353	16.5281	2.80508	3.55712	3.40704	-2.67951	down
c278169.graph_c0	731.248	503.173	324.977	43.1335	15.4278	17.2478	-4.74592	down
c278245.graph_c0	36.9802	42.8774	28.6953	13.1883	10.9012	12.3377	-1.94435	down
c278281.graph_c0	119.006	204.499	153.244	42.0223	42.7989	44.222	-2.23657	down
c278560.graph_c1	46.0263	90.3621	89.275	20.949	17.0155	24.9664	-2.17367	down
c278701.graph_c0	0.11659	0	0.104056	1.56898	1.05733	2.64228	4.25565	up
c278702.graph_c1	67.8298	85.4069	117.243	8.42087	10.2923	11.8793	-3.46576	down
c278918.graph_c0	11.9387	11.4726	17.4404	61.2836	64.236	33.7208	1.64477	up
c279024.graph_c0	15.4435	19.9356	24.4556	7.59786	4.29089	7.6114	-1.94632	down
c279088.graph_c0	0.277961	0.546585	1.88247	5.62782	3.92945	3.21147	2.00137	up
c279095.graph_c0	21.5225	17.7755	17.8659	6.93469	2.28107	4.23141	-2.44371	down

## Sheet: T01_T04_T12_vs_T07_T10_T14.DEG
Additional file 6. A list of 6,822 differentially expressed genes (DEGs) at each time point of development. We defined genes with expression change of |log2FC| ≥ 1 and FDR < 0.01 as DEGs. The FPKM of two stages, value of log2FC, and the expression pattern of DEGs are provided.
Gene ID	T01_FPKM	T04_FPKM	T12_FPKM	T02_FPKM	T03_FPKM	T05_FPKM	log2FC	Up/Down
c160420.graph_c0	6.94774	6.51446	47.5644	0	0	0		down
c160564.graph_c0	3.59461	5.98611	7.71848	0.0621166	0.0554379	0	-7.42469	down
c160584.graph_c0	1.50631	2.62348	15.6491	0	0	0		down
c160592.graph_c0	1.66452	1.05368	10.1026	0	0	0		down
c160603.graph_c0	6.16945	4.13146	39.6482	0	0	0.0706786	-9.21183	down
c160625.graph_c0	0	0	0	1.40029	1.24973	1.38513	Inf	up
c160709.graph_c0	23.0461	42.665	16.6008	1.46866	1.31075	0	-5.20588	down
c160747.graph_c0	0	0.0342432	0	0.858133	1.5682	0.848844	6.14549	up
c160759.graph_c0	3.84895	4.53288	38.6619	0	0	0		down
c160763.graph_c0	1.68036	1.44538	1.88394	7.99689	18.2392	14.4764	2.98866	up
c160775.graph_c0	11.669	6.05338	76.1979	0	0	0		down
c160779.graph_c1	0	0	0.0771383	2.43971	3.77415	3.94172	7.17857	up
c160786.graph_c0	0	0.30244	0.171168	6.22572	3.38212	4.3733	4.58971	up
c160787.graph_c0	6.39085	3.8869	36.253	0	0	0		down
c160790.graph_c0	0	0	0	0.945666	2.13007	1.64814	Inf	up
c160792.graph_c0	2.86813	2.24718	2.9269	0.771427	0.393419	0.145348	-2.79291	down
c160800.graph_c0	0	0	0	1.80896	2.69077	1.52428	Inf	up
c160838.graph_c0	1.25486	0.923225	6.10286	0	0	0		down
c160842.graph_c0	0	0	0	4.57154	13.5285	4.64105	Inf	up
c160865.graph_c0	0	0.0158267	0	0.396616	0.859647	1.55061	7.12207	up
c160893.graph_c0	4.37956	9.66801	6.47668	0.0588629	0	0.0582257	-7.63398	down
c160906.graph_c0	19.5216	3.72545	18.4875	2.49393	1.98385	1.04576	-2.92497	down
c160929.graph_c0	0	0	0	1.32944	2.14482	1.82083	Inf	up
c160932.graph_c0	0.753195	0.10307	0.311112	27.3463	10.5748	15.5732	5.51947	up
c160974.graph_c0	0.229769	0	0.158179	7.25413	4.09287	8.66021	5.81154	up
c161029.graph_c0	0.0188533	0.0343996	0.0194687	2.58615	6.04501	2.57846	7.09692	up
c161719.graph_c0	42.4099	70.6579	21.8971	1.3098	0.876726	0.323904	-6.03869	down
c161780.graph_c0	0	0.0375992	0	1.03197	2.3626	1.86407	6.72829	up
c166110.graph_c0	6.51483	16.7775	9.30313	0.932156	0.39788	0.440988	-4.46357	down
c168290.graph_c0	0	0	0	1.57593	1.40649	1.75373	Inf	up
c170627.graph_c0	0.213429	0.038942	0	1.20824	2.90319	1.88467	4.61089	up
c177498.graph_c0	0.115142	0	0.2378	9.15064	3.91558	8.92759	6.06435	up
c186213.graph_c0	11.3887	8.51219	66.5953	0	0	0		down
c189111.graph_c0	13.1207	9.1368	85.6227	0.0845211	0	0	-10.5122	down
c190447.graph_c0	0.0652553	0	0	2.62853	3.86759	3.09198	7.32367	up
c191634.graph_c0	10.9294	5.0962	43.8905	0	0	0		down
c198821.graph_c0	1.49195	2.27905	2.07808	0	0	0		down
c198853.graph_c0	0	0	0	1.02221	1.52051	1.68525	Inf	up
c198862.graph_c0	2.01385	1.78888	8.20888	0	0	0		down
c198999.graph_c0	0.653884	0.671102	3.65747	0	0	0		down
c199178.graph_c0	3.32802	2.38128	2.56064	0.355207	0.570628	0.281089	-2.85757	down
c199322.graph_c0	0.0475827	0	0.0245679	0.647522	1.34073	1.43475	5.72911	up
c199493.graph_c0	279.297	365.917	321.842	65.6115	67.3684	63.2941	-2.42532	down
c199728.graph_c0	6.14416	3.63223	38.8804	0.0535117	0	0	-10.0165	down
c200096.graph_c0	0	0	0	7.55707	10.8876	4.37837	Inf	up
c200352.graph_c0	11.2833	3.63307	22.1282	0	0.0921264	0	-8.5961	down
c200730.graph_c0	10.7996	5.93847	46.7473	0	0	0		down
c201063.graph_c0	5.69645	6.88231	3.65662	0	0	0		down
c201232.graph_c0	5.96953	4.54767	40.0367	0	0	0.0662731	-9.32666	down
c201238.graph_c0	176.041	493.121	213.711	3.63565	1.01978	1.02751	-7.60742	down
c201266.graph_c0	0	0	0.13477	3.69415	9.63727	4.21634	7.13982	up
c201309.graph_c0	79.785	72.3251	98.4064	268.194	267.726	333.742	1.7409	up
c201339.graph_c0	7.10692	6.48361	51.7162	0	0	0		down
c201372.graph_c0	6.69137	3.96793	43.5316	0	0	0		down
c201481.graph_c0	1.6269	1.33579	9.40802	0	0	0		down
c201575.graph_c1	10.2992	5.44243	16.447	115.187	83.1717	159.092	3.49882	up
c201713.graph_c0	3.52927	5.01434	5.37708	1.07078	0.505932	0.436136	-2.97475	down
c201739.graph_c0	0.797734	0.994618	5.57419	0	0	0		down
c201899.graph_c0	0	0	0	2.10225	1.50097	3.78467	Inf	up
c201911.graph_c0	0	0	0	7.25388	11.2964	5.85743	Inf	up
c202080.graph_c1	0	0	0.0949394	2.60236	3.66249	2.7722	6.68311	up
c202144.graph_c0	38.7386	25.7659	33.1059	5.19378	7.60198	6.16507	-2.40742	down
c202188.graph_c0	0	0.0606652	0	2.09941	7.55936	1.50381	7.08158	up
c202328.graph_c0	0	0.184975	0	11.0368	12.0171	5.13114	6.77019	up
c202503.graph_c0	0	0	0	1.78447	1.95758	2.1329	Inf	up
c202526.graph_c0	0	0	0	1.48955	1.7356	3.15149	Inf	up
c202543.graph_c0	2.19036	1.35176	8.31562	0	0	0.0346876	-8.18326	down
c202572.graph_c0	881.869	364.362	3318.68	1.50615	0.652903	0.936475	-10.5143	down
c202784.graph_c0	2.62998	2.26089	12.3779	0	0	0		down
c202803.graph_c0	0.0908708	0.0414505	0.0938368	1.63232	1.72168	2.83786	4.80882	up
c202823.graph_c0	0	0	0	1.5787	2.42341	1.56161	Inf	up
c203069.graph_c0	1.17572	1.46987	9.03827	0	0	0		down
c203079.graph_c0	5.27208	2.48369	31.4601	0	0	0		down
c203112.graph_c0	11.1409	5.99663	66.6112	0.0404291	0	0	-11.2024	down
c203159.graph_c0	44.6896	25.1365	198.01	0	0.108825	0	-11.2082	down
c203210.graph_c0	0.953978	0.340556	0.556805	18.4233	15.5961	31.9364	5.19064	up
c203228.graph_c0	1.69807	1.30128	8.8376	0	0	0		down
c203508.graph_c0	7.20194	1.4798	17.889	0	0	0		down
c203537.graph_c0	7.79899	1.88338	5.1519	26.2832	18.7769	12.9067	1.94228	up
c203550.graph_c0	2.98878	1.71084	9.6826	0	0	0		down
c203597.graph_c0	5.44563	2.4584	28.4067	0	0	0		down
c204463.graph_c0	0	0	0.0739749	2.41765	4.73303	3.70293	7.32955	up
c204720.graph_c0	0	0	0	0.915017	2.81285	0.972157	Inf	up
c204976.graph_c1	0	0	0.0230581	1.72595	0.585777	2.16414	7.72398	up
c206304.graph_c0	0	0	0	0.639717	0.618513	0.922822	Inf	up
c206612.graph_c0	0	0.348921	0	4.47606	14.3069	7.82553	5.84775	up
c206976.graph_c0	0	0.129888	0	4.02999	5.67169	3.52639	6.22746	up
c207277.graph_c0	5.31244	3.54956	36.5465	0	0	0		down
c208559.graph_c0	0.25522	0.465672	0.26355	12.7811	36.5764	15.666	5.88456	up
c208610.graph_c0	0	0	0	0.861538	0.902629	1.88969	Inf	up
c208642.graph_c0	0	0	0	0.673482	1.12701	0.860497	Inf	up
c208908.graph_c0	0.0926891	0	0.574287	2.32088	2.07134	4.49169	3.89297	up
c208944.graph_c0	1.09294	0.221574	0.627006	4.09837	3.42173	3.26936	2.49329	up
c211473.graph_c0	0.250926	0.515067	0.583012	1.84394	2.25519	3.44529	2.40427	up
c217067.graph_c0	2.5232	4.60381	4.09445	0.981048	0.52534	0.0970428	-3.07447	down
c219138.graph_c0	0	0	0	5.05164	13.1156	6.51118	Inf	up
c219194.graph_c0	9.27422	5.49558	55.94	0	0	0.0466694	-10.3089	down
c219600.graph_c0	0	0.252136	0.285396	2.50734	2.68531	3.17466	3.80365	up
c222923.graph_c0	7.04363	3.71365	42.8855	0	0	0		down
c229746.graph_c0	0.13319	0.303771	0.412611	67.7147	88.4512	159.996	8.49053	up
c229770.graph_c0	73.8872	73.1194	64.9187	15.2697	4.29929	7.73203	-3.12468	down
c229826.graph_c0	0.962919	0.951672	6.46326	0	0	0		down
c229853.graph_c0	26.3044	8.11422	74.1608	0.051505	0	0	-11.2289	down
c229901.graph_c0	8.45576	7.12974	7.27646	38.4958	50.3526	29.0422	2.2664	up
c229954.graph_c0	20.2633	7.82326	97.867	0	0.0617183	0	-10.9178	down
c229970.graph_c0	0.557452	0	0.151486	4.88699	4.44706	2.90677	4.18551	up
c230042.graph_c0	0	0	0	0.99502	1.50283	1.70351	Inf	up
c230044.graph_c0	0	0.0290156	0	1.31576	2.22497	1.26726	6.93648	up
c230136.graph_c0	0.25232	0.0575477	0.065139	9.2709	7.23218	12.2953	6.2972	up
c230161.graph_c0	26.9796	21.2169	30.3567	226.448	258.662	198.587	3.05361	up
c230255.graph_c0	62.1996	45.6871	49.2382	25.8824	25.2995	11.7612	-1.44038	down
c230433.graph_c0	1.71247	2.1736	2.22968	0.0810571	0.0723419	0.0801796	-4.82104	down
c230434.graph_c0	5.00971	2.20983	19.5559	0	0	0		down
c230491.graph_c1	15.2528	8.74552	53.4115	0.0463835	0	0	-10.9163	down
c230509.graph_c0	3.54556	3.07716	26.682	0	0	0		down
c230557.graph_c0	7.7004	6.06301	42.1392	0.0266981	0	0.026409	-10.0099	down
c230574.graph_c0	10.1935	6.14798	39.7657	0.123304	0	0	-9.03937	down
c230665.graph_c0	9.38571	7.35125	66.8515	0	0.0444844	0	-10.8155	down
c230733.graph_c0	0	0.0383651	0	1.14456	2.22686	1.42653	6.54562	up
c230756.graph_c1	0	0	0	1.23082	1.62878	2.47696	Inf	up
c230796.graph_c0	3.94268	1.4481	13.2716	0	0	0		down
c230821.graph_c0	87.7415	38.1089	105.491	36.3742	27.4833	15.0407	-1.60902	down
c230883.graph_c0	0	0.32619	0	3.89253	8.07706	3.75413	5.15622	up
c230906.graph_c0	0.055601	0	0	2.30018	5.18619	3.17342	7.7162	up
c230938.graph_c0	0	0	0	1.5775	1.67187	2.87703	Inf	up
c230998.graph_c1	0.505776	0.0922834	1.11421	5.06573	2.29329	3.41322	2.68946	up
c230999.graph_c0	12.6827	12.2739	11.7693	225.207	208.07	234.397	4.09017	up
c231185.graph_c0	32.1282	8.79314	101.793	0.0794933	0	0	-10.9889	down
c231209.graph_c0	23.1879	15.618	31.0029	58.8331	58.4657	50.5605	1.22271	up
c231260.graph_c0	2.32601	1.32036	9.60772	0	0	0		down
c231297.graph_c0	7.4982	2.83395	27.8746	0	0	0		down
c231322.graph_c0	0.341144	0.103741	0.352279	5.81849	4.08802	8.32712	4.56909	up
c231337.graph_c0	8.30782	6.2799	5.02483	0.559896	0.384382	0.170411	-4.30427	down
c231348.graph_c1	8.74092	2.96532	27.7137	0.047819	0	0.141904	-7.54039	down
c231379.graph_c0	2.94229	1.65623	9.37355	0	0	0		down
c231671.graph_c0	0	0	0	1.15194	1.50258	1.40242	Inf	up
c231789.graph_c0	39.277	49.3618	17.5875	1.63975	2.58918	0.873385	-4.57964	down
c232339.graph_c0	0	0.0305563	0.24211	1.13038	1.30173	1.69524	3.98293	up
c232674.graph_c0	35.6853	11.4348	29.0841	3.69231	5.15788	1.58797	-2.89719	down
c232725.graph_c0	0	0	0	1.7881	6.24461	2.84537	Inf	up
c233017.graph_c0	61.0056	23.3351	41.8516	15.2731	13.2179	5.34114	-1.97237	down
c233020.graph_c0	8.25776	3.56851	50.3409	0	0	0		down
c233021.graph_c0	5.95015	2.98805	33.2021	0	0	0		down
c233031.graph_c0	0.090654	0	0	5.82284	8.80809	5.17407	7.87878	up
c233052.graph_c0	1.83204	1.24381	8.57928	0	0	0		down
c233070.graph_c0	1.86329	3.87783	25.8552	0	0	0		down
c233242.graph_c1	3.74287	2.38161	27.6723	0	0	0		down
c233251.graph_c0	14.6284	14.2775	30.2117	6.26908	6.5877	4.30084	-1.85298	down
c233272.graph_c0	1.9706	1.19851	9.64165	0	0	0		down
c233279.graph_c0	0.108395	0.0988886	0.8395	13.5118	18.8521	23.4042	5.81922	up
c233295.graph_c0	6.58806	2.73193	4.02001	28.0368	42.3828	36.8703	3.00682	up
c233295.graph_c1	1.90815	0.53563	2.34936	17.5376	27.1681	23.5913	3.88974	up
c233364.graph_c0	0	0	0	1.23227	1.97043	1.77761	Inf	up
c233642.graph_c1	6.54178	1.89609	13.1588	0	0	0		down
c233752.graph_c0	2.80639	1.30625	9.40367	0	0	0		down
c233790.graph_c0	1.00513	0.554448	5.38277	0	0	0		down
c233883.graph_c0	0.816864	0.596177	0.168705	7.02543	8.57173	7.65311	3.76437	up
c233887.graph_c0	1.71851	2.48855	5.88716	0.0296966	0	0	-8.7019	down
c233956.graph_c0	0.577131	0.595189	3.7831	0	0	0		down
c234118.graph_c0	1.16456	1.58001	4.19356	0	0	0.0321562	-7.58884	down
c234204.graph_c0	0.0355659	0.0324466	0	0.81311	2.59173	1.80012	6.12685	up
c234252.graph_c0	0	0	0.081142	1.88198	3.28292	1.86161	6.54287	up
c234276.graph_c0	2.85322	1.3655	1.44902	0	0	0		down
c234300.graph_c0	8.87783	1.62972	33.5959	0	0	0		down
c234302.graph_c0	0	0	0.0265422	0.671576	1.07387	1.2179	6.94844	up
c234342.graph_c0	109.297	103.428	71.0662	43.4058	34.0228	17.9211	-1.74697	down
c234344.graph_c0	1.18429	0.486191	0.611474	6.63992	4.31505	2.10432	2.41329	up
c234531.graph_c0	0	0	0	0.649424	2.05494	1.37239	Inf	up
c234599.graph_c0	4.8929	3.46599	29.6618	0	0.0559297	0	-9.35058	down
c234620.graph_c0	10.7146	16.4233	147.33	0.0472252	0	0	-12.0519	down
c238079.graph_c0	4.76409	4.92576	3.6077	0	0	0		down
c240059.graph_c1	0	0	0	2.6275	5.61378	4.41052	Inf	up
c242232.graph_c0	1.29584	0.836183	5.38519	0	0	0		down
c242235.graph_c1	2.67323	1.7171	10.6758	0	0	0.0293751	-8.7686	down
c242244.graph_c0	0	0	0	1.81846	5.33252	2.82665	Inf	up
c242338.graph_c1	1.72579	1.49763	9.60604	0	0	0		down
c242562.graph_c1	4.60955	3.03027	32.2001	0	0	0		down
c242563.graph_c0	0	0	0	1.88361	3.43222	2.7172	Inf	up
c242600.graph_c1	0.236237	0.137148	0.620958	40.5416	24.5599	46.879	6.84487	up
c242641.graph_c0	1.18565	0.551869	6.04679	0	0	0		down
c242652.graph_c0	1.61306	3.26508	2.18624	0	0.195909	0	-5.33013	down
c242782.graph_c0	8.09424	4.16101	12.0733	0.699361	0.936249	1.52194	-2.89064	down
c242910.graph_c0	2.00101	1.41717	14.4099	0	0	0		down
c242911.graph_c0	3.29489	4.11922	4.97764	18.1345	17.6668	25.626	2.23911	up
c242957.graph_c0	1.53637	1.17122	6.32434	0.0458247	0.0204488	0	-7.22842	down
c243060.graph_c0	0	0	0	0.430377	0.537745	0.749264	Inf	up
c243109.graph_c0	6.62083	2.31445	35.0153	0	0	0		down
c243131.graph_c0	0.111318	1.1171	0	6.30179	12.6545	21.338	4.7215	up
c243194.graph_c0	16.1104	7.60932	83.7712	0	0	0		down
c243268.graph_c0	1.55992	1.72415	11.4927	0	0	0		down
c243323.graph_c0	7.92453	5.7008	50.1085	0	0	0.0375938	-10.4785	down
c243324.graph_c0	3.48679	4.15974	2.95434	52.8514	60.6333	48.0431	3.79393	up
c243438.graph_c0	2.24516	1.87756	9.75676	0	0	0.0503703	-7.88563	down
c243576.graph_c0	0.412888	0.125559	0.710607	18.7291	37.8436	29.0493	6.17021	up
c243606.graph_c0	0	0	0	1.3863	3.04157	2.62832	Inf	up
c243626.graph_c0	2.4028	2.19206	1.7028	0.615496	0.274659	0.202944	-2.71798	down
c243667.graph_c0	40.5873	20.7172	197.188	0.136588	0.060951	0.0675546	-9.93518	down
c243704.graph_c0	0.541247	0.665525	3.81519	0	0	0		down
c243714.graph_c0	6.42565	4.30775	52.6306	0	0	0		down
c243724.graph_c0	0.26253	0.0958019	0.542197	7.20237	8.51962	10.3473	4.92076	up
c243857.graph_c0	0.618528	0.161223	1.0037	2.98208	4.72193	6.9463	3.14602	up
c243879.graph_c0	0.22182	0.0505914	0	1.26782	3.66391	2.09015	4.71057	up
c243928.graph_c0	0	0	0	1.42599	0.940671	1.13458	Inf	up
c243949.graph_c0	0	0.308636	0	4.32757	13.3947	5.82907	5.8357	up
c244100.graph_c0	37.5343	15.9225	169.415	0.170794	0	0	-10.5353	down
c244138.graph_c0	0	0.0322195	0.0364697	1.65329	2.8138	1.59736	6.29029	up
c244208.graph_c0	0	0	0	2.59615	1.15851	3.65752	Inf	up
c244237.graph_c0	0	0	0	18.3621	11.7972	10.8323	Inf	up
c244257.graph_c0	0.0435452	0	0	1.56441	3.51167	4.31417	7.92922	up
c244573.graph_c0	5.07357	2.62101	16.4434	0	0	0		down
c244936.graph_c0	0	0	0	1.4778	1.92341	1.4618	Inf	up
c244940.graph_c0	0.044968	0	0	1.56657	3.84486	3.05079	7.70901	up
c245011.graph_c0	0.597286	0.348737	2.6645	0.0130049	0	0	-8.31852	down
c245064.graph_c0	0	0.165959	0	5.54521	13.3741	7.31358	6.88618	up
c245088.graph_c0	0	0	0	0.860741	2.09973	3.19757	Inf	up
c245117.graph_c0	0.0610452	0.0278456	0	0.830726	0.860032	0.95321	4.82213	up
c245149.graph_c0	5.35902	5.25568	43.5105	0	0	0		down
c245226.graph_c0	0	0.0155593	0.0176117	0.649857	0.762266	0.863218	5.9466	up
c245343.graph_c0	0.0708544	0	0	2.46838	5.36978	3.8914	7.5125	up
c245366.graph_c0	0.116256	0.530298	0.360151	242.75	90.026	139.216	8.61722	up
c245602.graph_c0	0	0	0	1.82165	3.01932	2.31677	Inf	up
c245699.graph_c0	0	0	0	4.16776	9.63727	5.05961	Inf	up
c245704.graph_c0	3.64098	3.86088	19.5559	0.0257391	0	0	-10.2683	down
c245802.graph_c0	0	0.264474	0.0997874	6.3121	10.8913	5.41127	5.64309	up
c245895.graph_c0	0.529599	0.433169	2.37612	0	0	0		down
c245939.graph_c0	1.54986	0.922129	2.85297	9.83028	12.3089	12.2637	2.70538	up
c245939.graph_c1	4.81139	1.72134	4.57875	16.2276	25.5741	22.3508	2.56139	up
c245993.graph_c0	1.49073	1.08799	2.87353	10.8194	8.01459	13.913	2.58735	up
c246057.graph_c0	0.880547	0.0422799	0.765716	43.5922	40.4812	48.111	6.39047	up
c246219.graph_c0	0	0	0.0567798	1.73596	5.34244	2.25008	7.48122	up
c246374.graph_c0	4.47648	1.44637	17.8163	0	0	0		down
c246628.graph_c0	2.28553	2.13855	16.7327	0.0318999	0	0	-9.57813	down
c246653.graph_c0	140.382	107.887	108.627	74.402	40.5959	25.8816	-1.49797	down
c246891.graph_c0	0	0.0262077	0	1.25098	2.31668	1.6396	7.21668	up
c246892.graph_c0	0.170743	0.116826	0.220395	13.2441	17.0044	22.8459	6.71071	up
c247025.graph_c0	0	0.667994	1.20978	24.5518	62.7481	46.6797	6.08365	up
c247039.graph_c0	0.228229	0.416425	0.707036	6.3773	4.80462	8.43833	3.79805	up
c247207.graph_c1	0	0.032079	0	0.401948	1.04203	1.53359	6.18219	up
c247245.graph_c1	2.11442	6.71282	23.4937	0	0	0		down
c247253.graph_c0	1071.57	233.227	761.512	72.2286	47.7286	43.3841	-3.66457	down
c247463.graph_c0	17.1258	7.56521	31.3672	448.838	327.365	313.717	4.27436	up
c248090.graph_c0	97.3066	90.0493	109.029	47.7004	32.934	26.4755	-1.59264	down
c248112.graph_c0	0	0	0	2.92673	4.21946	3.78583	Inf	up
c248215.graph_c0	1144.6	529.604	795.358	99.1628	102.885	130.651	-2.89757	down
c248250.graph_c0	1.49347	2.04373	4.18022	0.342294	0.0381864	0.0423236	-4.41784	down
c248450.graph_c0	0.383479	0.0291538	0.989989	14.8554	9.84271	21.5085	5.16498	up
c248519.graph_c0	6.86197	5.39937	48.273	0	0	0		down
c248574.graph_c0	1.05079	2.69838	15.0305	0	0	0		down
c248710.graph_c0	1.97073	2.21278	15.3725	0	0	0		down
c248889.graph_c0	2.0134	0.989054	2.39898	10.3695	9.14172	6.92156	2.2544	up
c248949.graph_c0	0	0.0611126	0	1.53148	2.47328	2.95766	6.44091	up
c249028.graph_c0	25.5624	10.5067	25.3028	55.2859	45.9216	55.6075	1.3531	up
c249125.graph_c0	0	0	0	0.453622	1.60494	0.641016	Inf	up
c249200.graph_c0	4.73329	9.11611	14.8444	1.24053	1.61815	0.283178	-3.34527	down
c249275.graph_c0	1.25623	1.14606	2.79405	31.0345	31.5472	54.7371	4.50849	up
c249286.graph_c0	2.85362	1.57634	3.37932	0.769538	0.432428	0.253736	-2.52349	down
c249289.graph_c0	2.00064	1.85461	13.2287	0	0	0		down
c249314.graph_c0	2.28357	1.92897	4.4542	0	0	0		down
c249323.graph_c0	8.39239	7.09338	8.79377	0.403083	0	0.132906	-5.6956	down
c249359.graph_c0	2.53641	1.80778	14.8967	0	0	0		down
c249410.graph_c0	3.62914	5.35579	4.73961	15.3389	32.0463	23.449	2.26571	up
c249411.graph_c0	0	0	0	1.48469	5.86239	2.09167	Inf	up
c249558.graph_c0	7.22094	5.84883	8.71101	0.9551	0.0655699	0.508718	-3.96179	down
c249575.graph_c0	0.825292	0.947209	5.93811	0	0	0		down
c249726.graph_c0	1.72037	1.72643	2.13182	15.0769	17.4676	20.6569	3.1935	up
c249789.graph_c0	9.35195	7.9487	9.72319	3.15408	2.06982	1.51409	-2.13271	down
c249845.graph_c0	64.5251	16.6102	31.0429	0	0	0		down
c249856.graph_c0	11.9595	16.1061	11.9088	69.1297	65.1553	64.2417	2.17089	up
c249864.graph_c0	0	0.165296	0.0623671	3.35331	9.97587	4.48771	6.00117	up
c249879.graph_c0	0.0824801	0.0752462	0.425861	1.97546	3.76653	3.2864	4.00836	up
c249902.graph_c0	3.78802	1.76009	4.05744	15.3174	14.1734	20.371	2.38978	up
c249970.graph_c0	0.98734	0.840696	0.135942	32.4616	37.5412	14.0349	5.2236	up
c249992.graph_c0	0.162061	0.0739239	0.0418377	3.94765	3.70034	2.4433	5.0944	up
c250212.graph_c0	192.066	228.083	205.111	99.7245	67.0621	42.4862	-1.75528	down
c250376.graph_c0	0.0849722	0.0775198	0.570347	4.76409	6.93508	11.9414	5.11457	up
c250482.graph_c0	1.78609	0.640137	0.922193	23.5418	3.96661	13.6699	3.55101	up
c250510.graph_c0	0.647143	0.415953	3.1287	0	0	0		down
c250523.graph_c0	0	0	0	5.81449	11.7859	4.09432	Inf	up
c250532.graph_c0	0.0592147	0	0.550327	3.99684	5.63833	11.9883	5.33271	up
c250533.graph_c0	4.12888	2.54378	18.5496	0	0.0520998	0	-8.86667	down
c250563.graph_c0	0.965914	1.27684	9.9337	0	0	0		down
c250634.graph_c0	1.07013	0.71785	3.6077	0	0	0		down
c250651.graph_c0	47.6332	60.2987	117.441	14.3377	11.2414	19.6168	-2.35305	down
c250721.graph_c0	0.518565	0.118271	0.0892485	6.39819	5.20641	6.88736	4.68273	up
c250772.graph_c0	0	0	0.0818501	2.76132	8.93353	4.09714	7.71939	up
c250813.graph_c1	7.7637	7.22445	54.9974	0	0	0		down
c250827.graph_c0	28.6423	18.9039	24.8658	10.21	6.34164	2.93431	-2.03278	down
c250929.graph_c0	1.41576	0	0	3.08259	5.84621	4.49761	3.38303	up
c251026.graph_c0	0.0651616	0.0594467	0	1.77349	3.41885	2.87703	5.87334	up
c251026.graph_c1	0	0.0349657	0.158313	2.04455	2.60675	2.47643	5.2095	up
c251096.graph_c1	0	0	0	7.8426	9.16585	4.24827	Inf	up
c251191.graph_c1	0	0	0	2.10403	3.56784	3.53814	Inf	up
c251358.graph_c0	0.10051	0.0916952	0.103791	13.0213	12.5978	13.9627	6.98529	up
c251370.graph_c0	2.11949	3.2595	11.5062	0.0659264	0	0	-8.26194	down
c251371.graph_c0	112.517	166.414	208.104	23.1074	5.21116	17.8803	-3.52879	down
c251373.graph_c0	86.9408	107.089	95.5561	9.25597	2.61147	2.18557	-4.60036	down
c251404.graph_c0	1.62711	0.968092	2.77602	21.3337	19.796	26.8926	3.67348	up
c251413.graph_c1	0	0.230511	0	5.0889	8.53111	2.38085	5.64685	up
c251428.graph_c0	1.16946	0.484952	1.53699	41.204	58.3629	62.7398	5.7091	up
c251825.graph_c1	18.2576	22.7132	23.1124	319.338	387.676	369.503	3.97228	up
c251894.graph_c0	1.0997	0.300976	2.44153	14.7856	5.60956	5.38834	2.71845	up
c251914.graph_c0	8.2317	3.58674	31.1258	0	0	0		down
c251931.graph_c0	28.8482	43.8814	19.1506	195.295	225.093	181.325	2.53023	up
c252095.graph_c0	0.534325	0.974925	1.47138	12.1511	13.7289	5.75407	3.27037	up
c252141.graph_c0	0	0.0614753	0	2.64097	5.36876	2.75751	7.02164	up
c252164.graph_c1	81.2917	63.5119	84.5609	48.0533	31.4613	16.3338	-1.39743	down
c252245.graph_c0	0.320475	0	0.066187	3.76802	2.24192	4.48648	4.8873	up
c252283.graph_c0	108.573	87.308	95.4752	59.2426	36.401	24.004	-1.42769	down
c252337.graph_c0	6.40724	3.15542	5.79664	0.679017	0.385643	0.305303	-3.57008	down
c252441.graph_c0	76.3926	449.61	251.255	0.60217	5.13539	3.83864	-6.49831	down
c252506.graph_c0	55.0992	33.8359	160.989	1.1625	0.207501	0.0766608	-7.59149	down
c252593.graph_c0	12.0873	9.67167	14.0161	30.0778	40.8121	31.1793	1.45607	up
c252619.graph_c0	314.901	77.9722	198.415	53.5347	51.3742	29.7346	-2.14846	down
c252645.graph_c0	2.47733	1.94616	1.91864	0.674247	0.46803	0.370527	-2.19389	down
c252722.graph_c0	67.236	111.06	47.176	2.61767	3.37454	0.767209	-5.30345	down
c252801.graph_c0	573.388	1160.16	753.065	5.44659	1.21524	3.11472	-8.21894	down
c252801.graph_c1	964.41	2467.22	1531.18	8.56524	2.25855	5.58416	-8.47242	down
c252831.graph_c0	1.36843	1.09774	4.82401	0	0	0		down
c252847.graph_c0	289.497	295.555	222.072	120.114	69.8437	41.1685	-1.99683	down
c252922.graph_c0	21.4598	4.4024	20.0498	3.27572	2.81319	1.46729	-2.60926	down
c253016.graph_c0	0	0.0877846	0	3.14268	8.04037	5.07748	7.12591	up
c253059.graph_c0	0.99175	1.17209	6.84299	0	0	0		down
c253222.graph_c0	1.24243	1.8891	9.64612	0	0	0		down
c253239.graph_c0	0	0.134965	0	2.17428	4.24037	3.50492	5.79453	up
c253244.graph_c0	17.2503	5.17241	33.2598	0	0	0.0649529	-9.49551	down
c253246.graph_c0	24.1432	30.9385	29.6856	640.962	695.591	792.358	4.55131	up
c253344.graph_c0	326.611	1152.88	287.205	1.73857	0.930982	0.550319	-9.45322	down
c253360.graph_c0	14.5623	12.5229	13.805	4.74306	3.36328	1.79956	-2.19301	down
c253373.graph_c0	51.4861	86.869	66.2491	14.2962	15.2322	9.40688	-2.56873	down
c253596.graph_c0	0	0.0763063	0	4.1887	3.8196	3.15255	6.73607	up
c253633.graph_c0	0	0	0.140982	3.56716	4.02375	10.5856	7.19649	up
c253677.graph_c0	0.104169	0	0.107569	8.73223	16.5988	6.05761	7.3051	up
c253709.graph_c0	0	0	0	1.53684	4.00929	2.57265	Inf	up
c253717.graph_c0	0	0	0	1.14131	1.96444	1.97567	Inf	up
c253789.graph_c0	2.75367	1.85965	11.9281	0	0	0		down
c253837.graph_c0	0	0.429817	0	7.59111	12.4512	3.75447	5.32222	up
c253919.graph_c0	1.46323	0.845435	0.755494	96.2687	98.9502	109.828	6.58481	up
c253974.graph_c0	0	0.0926839	0.20982	4.86651	4.73811	4.48561	5.45249	up
c254178.graph_c0	5.30804	2.81818	4.98708	15.1099	12.6398	22.0681	1.9282	up
c254244.graph_c0	79.8323	58.5306	63.6166	53.2578	26.2096	19.4709	-1.179	down
c254280.graph_c0	1.46204	1.59197	1.60717	9.9095	32.031	16.1	3.56399	up
c254350.graph_c0	5.29628	2.45383	7.21584	27.3503	34.917	18.8125	2.41974	up
c254371.graph_c0	0.258226	0	0.0888848	10.4015	47.5031	23.6368	8.02625	up
c254409.graph_c0	257.565	557.809	353.635	54.3779	25.1213	14.1112	-3.91867	down
c254446.graph_c0	2.98467	1.54126	9.42072	0	0	0		down
c254472.graph_c0	0	0	0.0687684	4.56748	7.63514	4.87661	8.06722	up
c254474.graph_c0	14.2666	10.2093	6.5552	0.854954	1.65323	0.704749	-3.37212	down
c254534.graph_c1	0	0	0.029386	1.33216	2.8479	1.53225	7.7183	up
c254614.graph_c0	21.9274	11.6223	34.2825	10.8789	6.21205	4.64105	-1.70856	down
c254663.graph_c0	2.64027	2.50135	17.617	0.0552765	0	0	-8.89578	down
c254682.graph_c0	3.99018	2.97642	24.0439	0	0	0		down
c254711.graph_c0	0	0	0	2.14128	2.67547	4.59465	Inf	up
c254715.graph_c0	0.320823	0.40976	0.265036	2.37504	3.36655	2.90211	2.99187	up
c254716.graph_c0	0	0	0	1.1348	2.02557	1.33633	Inf	up
c254766.graph_c0	5.00171	8.59702	5.7638	1.02591	0.845172	0.156123	-3.51076	down
c254770.graph_c0	11.6239	6.96986	12.1969	49.0876	33.4721	35.1301	1.87355	up
c254784.graph_c0	0	0.741322	0	172.947	68.8861	95.1633	8.33851	up
c254836.graph_c0	4.93464	3.87852	48.2524	0	0	0		down
c254881.graph_c0	18.6004	16.7075	22.6609	10.2635	7.08661	4.28733	-1.55453	down
c254902.graph_c2	22.406	15.9522	168.098	0.041204	0.110321	0.122274	-9.43749	down
c254982.graph_c0	17.9241	13.3542	17.0353	7.11878	4.70859	4.25363	-1.69082	down
c255006.graph_c0	1.28564	1.35333	8.22092	0	0	0		down
c255038.graph_c0	39.763	22.0068	28.8234	21.6771	10.5792	7.38502	-1.3184	down
c255196.graph_c0	13.532	5.72323	14.9909	0.620882	0.705251	0.893325	-3.91887	down
c255208.graph_c0	0.447295	0.0941689	0.852729	4.00803	2.90847	4.40927	3.09249	up
c255209.graph_c0	0	0	0	4.28262	11.0495	4.77542	Inf	up
c255253.graph_c0	0	0.213213	0	3.56206	2.34646	2.26511	4.78852	up
c255265.graph_c0	8.61941	6.30084	14.0358	1.5038	2.79159	1.84452	-2.2524	down
c255267.graph_c0	5.17791	1.82203	15.2005	0	0	0		down
c255434.graph_c0	116.609	104.603	186.521	610.477	823.62	546.107	2.22195	up
c255478.graph_c0	0	0	0	3.6457	5.49065	2.77981	Inf	up
c255547.graph_c0	21.9447	7.02655	26.0065	4.32559	6.11742	6.38523	-1.65425	down
c255637.graph_c0	0	0.279571	0	7.67328	15.3838	6.82019	6.30049	up
c255645.graph_c1	64.6268	59.7018	52.1766	26.6935	17.3286	12.8242	-1.78883	down
c255653.graph_c0	0.098734	0	0	3.22466	9.1135	6.27318	7.70951	up
c255778.graph_c0	41.3785	30.7482	38.9753	17.2471	12.1659	8.07104	-1.68613	down
c255822.graph_c0	0	0.103845	0	16.1098	17.5851	27.8257	8.81523	up
c255823.graph_c0	0	0.0837057	0	5.39398	9.1823	4.44632	7.38373	up
c255829.graph_c0	63.9976	58.008	48.6055	30.5659	22.5992	11.7087	-1.56019	down
c255829.graph_c1	88.1845	58.1209	63.8717	44.4426	24.4682	15.6054	-1.45531	down
c255834.graph_c1	325.259	336.272	274.337	8.80957	4.99727	3.69246	-5.91875	down
c255836.graph_c0	0	0	0	3.46859	11.3185	12.4375	Inf	up
c255861.graph_c0	1.80206	1.06377	1.69668	14.8869	9.01203	17.0088	3.13644	up
c255863.graph_c0	114.07	141.563	64.1533	10.1605	7.60253	12.5885	-3.5384	down
c255867.graph_c0	3.18304	1.47361	1.66799	0.465485	0.369277	0.358124	-2.46363	down
c255889.graph_c1	7.04317	1.32136	4.57499	22.7248	28.532	29.9105	2.71243	up
c255918.graph_c0	0.0396093	0	0.0409022	1.16428	1.73183	3.45503	6.48707	up
c255996.graph_c0	163.205	54.4084	159.47	27.1728	32.2739	14.5826	-2.36845	down
c256023.graph_c0	3.66967	3.09984	6.10523	15.9063	22.7137	18.8077	2.12645	up
c256037.graph_c0	0	0	0	0.989478	1.09088	3.31054	Inf	up
c256042.graph_c0	0	0	0	1.16039	2.03427	2.78759	Inf	up
c256066.graph_c1	42.7748	62.9532	49.6467	6.6965	4.67129	5.86263	-3.32165	down
c256109.graph_c0	38.5604	14.9326	41.7833	15.084	10.1993	7.61209	-1.57694	down
c256143.graph_c0	28.0391	43.6991	33.78	108.199	182.097	207.239	2.13886	up
c256157.graph_c0	5.49407	11.0269	7.37542	107.463	142.172	153.828	3.93464	up
c256161.graph_c0	1.7197	0.96546	1.54816	119.628	110.107	166.245	6.53786	up
c256166.graph_c0	0.396325	0.774782	0.876987	8.7526	10.122	11.0357	3.76237	up
c256178.graph_c0	36.9395	41.0421	43.7568	13.4798	10.5601	5.70395	-2.19031	down
c256194.graph_c0	56.3021	42.2919	49.8122	1.77743	1.10562	0.799176	-5.46137	down
c256197.graph_c0	0	0	0	1.45816	3.43091	1.70462	Inf	up
c256198.graph_c0	2.22636	1.857	2.16765	0.207751	0.0618047	0.274003	-3.57587	down
c256205.graph_c0	0	0.0578692	0	1.51925	2.40365	1.91266	6.23611	up
c256207.graph_c0	17.0406	4.25121	11.9828	123.943	78.7455	137.557	3.38856	up
c256208.graph_c0	28.0468	21.914	25.2251	8.71687	5.49409	4.28689	-2.14951	down
c256213.graph_c0	3.42535	1.85181	3.66816	26.4488	63.3577	21.1759	3.60444	up
c256218.graph_c1	0	0.0170012	0	0.527489	0.995868	1.70582	7.2114	up
c256230.graph_c0	28.5749	27.0823	34.9686	8.1763	6.17454	4.68996	-2.36859	down
c256235.graph_c0	83.4234	59.1416	58.4415	29.396	17.2292	9.11393	-2.00676	down
c256257.graph_c0	12.3732	4.39352	14.8428	46.3797	41.7529	23.5372	1.79517	up
c256261.graph_c0	0.666126	0.883932	0.562801	35.3366	15.3567	8.47766	4.55836	up
c256271.graph_c0	24.5861	6.07703	16.1336	244.323	346.733	111.97	3.89583	up
c256278.graph_c0	0	0	0.0855841	2.88729	5.31475	1.96352	6.98021	up
c256284.graph_c0	74.235	44.1569	70.639	45.2821	23.7406	17.8766	-1.23138	down
c256293.graph_c0	16.9514	9.1617	18.5963	41.6767	43.2115	37.7291	1.42791	up
c256297.graph_c0	1.86306	2.09959	0.735599	8.35166	15.4398	6.96305	2.54405	up
c256313.graph_c0	0.668801	0.388273	0.627846	8.60485	16.3636	9.10098	4.3074	up
c256317.graph_c0	0.155529	0.49661	0.56212	2.79378	4.00454	2.42856	2.77842	up
c256321.graph_c0	3.3172	4.16603	30.0285	0	0	0		down
c256326.graph_c0	0	0.0482355	0	2.24488	1.59253	1.82201	6.42108	up
c256329.graph_c0	1.88595	1.0395	2.39381	0.384971	0.41993	0.084623	-2.66941	down
c256330.graph_c0	7.75909	3.99304	25.9447	0	0	0		down
c256345.graph_c0	0	0.0496814	0.22494	1.89716	2.16939	2.22849	4.52142	up
c256347.graph_c0	0.5776	0.175647	0	14.9868	5.9862	6.53109	5.08397	up
c256347.graph_c1	0.064331	0.234755	0.332154	30.3252	11.9385	9.97589	6.16066	up
c256353.graph_c0	50.845	53.396	51.0938	18.1258	8.75213	5.05706	-2.47873	down
c256372.graph_c0	86.8708	110.208	115.655	250.017	385.431	402.578	1.65592	up
c256376.graph_c0	0	0	0	4.28775	8.96134	4.34871	Inf	up
c256382.graph_c0	41.4849	40.8116	53.213	150.48	228.466	154.006	1.90057	up
c256383.graph_c0	0.200078	0.36506	0.206608	7.0428	21.0599	26.5735	6.04969	up
c256393.graph_c0	4.159	1.15756	6.04176	0.38371	0.308208	0.113867	-3.84973	down
c256400.graph_c0	3.49367	3.02168	4.73218	9.87908	14.636	14.3162	1.75418	up
c256409.graph_c0	0	0.023317	0	0.584323	1.19199	2.06428	7.01011	up
c256415.graph_c0	0.314932	0.215484	0.55286	2.88	2.14195	2.08575	2.67077	up
c256420.graph_c0	20.245	11.7533	16.1045	37.753	57.0348	55.7035	1.62826	up
c256425.graph_c0	0.286023	0.130469	0.295359	10.7428	8.33715	9.00941	5.28046	up
c256427.graph_c0	4.30657	6.78046	6.16861	2.11736	1.14732	0.710612	-2.32948	down
c256438.graph_c1	3.19548	3.53649	4.54395	82.7502	96.6553	111.809	4.62717	up
c256442.graph_c0	108.603	168.935	111.897	30.0485	24.2163	14.9402	-2.69406	down
c256456.graph_c0	1.8544	1.30349	7.65972	0	0	0		down
c256462.graph_c0	2.46709	2.7141	5.61974	0.631963	0	0	-4.39045	down
c256467.graph_c0	0.675858	0.184975	0.488543	4.78261	3.80871	6.47761	3.52598	up
c256469.graph_c0	5.07108	3.88341	4.43391	15.716	9.49465	18.2165	1.63725	up
c256484.graph_c0	0.553482	0	0.0762064	18.358	10.1101	10.4902	6.01661	up
c256489.graph_c0	0.839513	0.574413	1.30037	9.82499	13.7987	15.2937	3.84743	up
c256492.graph_c0	18.2829	46.9166	24.2588	0.0555978	0.14886	0.219984	-7.83861	down
c256502.graph_c0	5.26624	3.0525	5.16772	17.0729	13.117	11.5616	1.56704	up
c256518.graph_c1	3.13517	2.47369	5.68751	11.2081	17.9478	16.6074	2.01511	up
c256522.graph_c1	51.3229	87.9932	58.8482	347.368	371.128	484.339	2.46747	up
c256546.graph_c0	0.489962	0.391116	0.632443	8.73454	7.25984	7.58472	3.8973	up
c256558.graph_c0	3.76925	3.47961	3.24356	0.732762	0.26159	0.628186	-2.80539	down
c256560.graph_c0	1.12249	1.02404	3.20989	0	0	0		down
c256573.graph_c0	0.0383042	0.244613	0.316435	1.54292	1.67476	1.69122	2.90049	up
c256575.graph_c0	0.0250658	0.137204	0.103536	1.93747	0.901109	1.5116	3.81012	up
c256589.graph_c0	0.0690238	0.031485	0.605852	3.98264	6.37114	14.8661	5.32579	up
c256590.graph_c1	121.602	153.16	104.153	16.1287	18.3099	14.933	-3.08119	down
c256598.graph_c0	3.97819	1.87513	5.06658	1.29928	0.322106	0.642607	-2.33954	down
c256600.graph_c0	54.3757	56.5389	50.1755	27.8151	19.5412	13.9634	-1.55076	down
c256615.graph_c0	3.36209	1.93719	2.80182	0.834783	0.401169	0.508151	-2.30027	down
c256652.graph_c0	8.72497	13.1936	9.75028	1.17106	1.97417	1.15838	-3.02154	down
c256658.graph_c0	7.84728	8.80824	10.5641	29.6995	27.5841	37.2977	1.72273	up
c256666.graph_c1	2.5232	2.55767	17.6599	0	0	0		down
c256669.graph_c0	0	0	0	0.645364	0.863963	0.883908	Inf	up
c256682.graph_c0	94.7203	104.006	97.3156	45.3898	36.7543	24.7567	-1.61923	down
c256687.graph_c0	0.399364	0.121446	0.274933	7.17379	2.45751	3.65558	4.0113	up
c256694.graph_c0	44.5737	98.8848	81.4628	5.93166	3.54804	6.80374	-3.93475	down
c256716.graph_c0	3.43665	11.4344	6.40179	0	0.0654726	0.0725661	-7.36367	down
c256719.graph_c0	0	0	0.061468	1.55528	1.90857	3.01278	6.87252	up
c256730.graph_c0	1.59874	1.91046	12.8121	0	0	0		down
c256744.graph_c0	0.711876	0.909217	4.96935	0	0	0		down
c256748.graph_c0	1.29527	1.25552	1.92272	48.4727	68.2737	63.0298	5.28088	up
c256750.graph_c0	0.570532	0.0867489	0.441865	2.3292	1.98638	2.55999	2.70985	up
c256763.graph_c0	0	1.31605	0.192213	3.59691	4.83786	3.05685	2.54345	up
c256784.graph_c0	23.3763	6.2024	14.0412	6.21862	2.83533	1.4041	-2.14816	down
c256801.graph_c0	63.1067	17.2822	79.5079	1887.54	527.393	1822.49	4.7599	up
c256912.graph_c0	19.194	25.5829	18.9771	5.03874	5.15829	2.19891	-2.5475	down
c256912.graph_c1	170.002	276.507	193.607	56.176	39.5314	25.4763	-2.61027	down
c257000.graph_c0	0.0315182	0	0	0.823508	1.22494	1.3916	6.91933	up
c257127.graph_c0	2.72602	2.45333	3.0052	1.08282	0.357925	0.158681	-2.56778	down
c257226.graph_c0	0.0743333	0	0	1.94219	3.97229	2.00121	6.85188	up
c257399.graph_c1	1.47301	0.335954	0.633785	3.34087	2.74313	2.90814	1.891	up
c257715.graph_c0	0.57767	1.0423	2.26679	0	0	0		down
c257822.graph_c0	0.710846	1.01166	1.17448	0	0.0276268	0.03062	-5.62857	down
c257829.graph_c2	0.553004	0.488228	2.1	0	0.0173325	0	-7.48296	down
c257995.graph_c0	5.06	4.13392	5.30315	0.575532	0.440273	0.162658	-3.76797	down
c257995.graph_c1	2.25158	1.81935	2.19221	0.490246	0	0	-3.99262	down
c258026.graph_c0	4.87431	5.31955	5.78607	0.495936	0.486875	0.29434	-3.77598	down
c258337.graph_c0	0.288978	0	0.09947	2.93628	2.90135	5.29032	4.99597	up
c258344.graph_c1	333.8	205.184	282	29.664	28.4393	15.6786	-3.56498	down
c258348.graph_c0	0	0	0	2.48374	3.98183	2.13837	Inf	up
c258350.graph_c0	0.113983	0.207972	0.176555	35.4276	39.2047	38.3583	7.68616	up
c258365.graph_c0	0.847488	0.843447	0.795591	135.334	185.871	140.879	7.442	up
c258414.graph_c0	0.26291	0.0599628	0.203618	5.36666	2.23517	1.4864	4.04653	up
c258460.graph_c0	1004.14	1210.91	1033.47	311.571	292.019	182.938	-2.20095	down
c258473.graph_c0	3.82248	4.27467	4.71123	16.1982	17.1722	10.5786	1.6544	up
c258523.graph_c0	3.43985	3.72324	2.64904	0.0634722	0.509829	0	-4.23486	down
c258524.graph_c0	8.56155	14.7258	11.1498	1.42482	2.54325	0.469799	-3.14995	down
c258535.graph_c0	19.0727	18.6934	18.9867	2.48967	1.11099	0.492543	-4.00039	down
c258548.graph_c0	8.22076	8.83635	12.1032	104.073	165.798	146.29	3.77901	up
c258559.graph_c0	7.20747	6.96213	7.66162	1.1539	0.257459	0.171212	-4.02114	down
c258595.graph_c0	3.63174	3.31322	6.94018	0.363565	0.60839	0.404583	-3.36785	down
c258622.graph_c0	28.0237	28.1518	16.3651	2.10403	0.438156	0.138751	-5.0595	down
c258655.graph_c0	20.4861	14.4986	19.7393	62.7941	150.599	83.8165	2.40307	up
c258666.graph_c0	0.0669877	0.305563	0.345871	6.41762	19.7212	31.38	6.26635	up
c258669.graph_c0	49.8693	19.59	39.5597	18.9507	12.3747	6.36914	-1.61277	down
c258695.graph_c0	10.0785	3.53636	11.675	31.791	34.3989	14.4711	1.64579	up
c258697.graph_c0	0.518636	0.0675927	0.382546	2.50047	6.40692	3.19149	3.72237	up
c258703.graph_c0	3.19606	3.58074	0.984323	269.627	162.894	277.637	6.34935	up
c258715.graph_c0	107.699	113.146	100.143	46.1602	27.8486	18.5079	-1.96999	down
c258718.graph_c0	0.558643	0.441694	2.46134	0	0	0		down
c258747.graph_c0	0	0.132632	0.150128	3.35541	6.30004	4.1332	5.44819	up
c258752.graph_c0	2.98896	1.66269	2.48427	32.3812	20.4705	18.606	3.24266	up
c258803.graph_c0	0	0	0	2.33558	5.01158	2.80185	Inf	up
c258813.graph_c0	23.733	8.48997	14.8977	9.35573	3.46106	2.54138	-1.72552	down
c258839.graph_c0	10.3638	9.53426	11.2866	35.3651	28.2626	21.5709	1.33329	up
c258855.graph_c0	11.0267	8.71834	9.01441	36.0634	23.2577	31.0221	1.55908	up
c258858.graph_c0	2.14632	1.88815	4.74938	22.2397	17.428	13.6204	2.53688	up
c258873.graph_c0	100.482	56.5627	91.8369	57.4173	36.2265	20.7771	-1.22781	down
c258890.graph_c1	0.25053	0.380928	0.0862356	8.63689	5.43635	6.74478	4.63215	up
c258918.graph_c0	0	0.330417	0	2.60236	3.16712	1.87214	4.07575	up
c258922.graph_c0	2.55777	1.82891	1.9274	0.301034	0.503751	0.186109	-2.76535	down
c258926.graph_c0	27.2075	23.6416	6.78744	77.4225	50.3055	51.7525	1.46732	up
c258941.graph_c0	31.6568	28.4474	32.6901	10.6638	6.42169	5.07345	-2.20457	down
c258958.graph_c0	1.74887	4.10959	2.51739	0.11539	0.154476	0.399495	-3.74056	down
c258970.graph_c0	1.88804	1.72245	2.67383	8.51545	10.0109	9.70128	2.11449	up
c258981.graph_c0	5.0101	3.67643	9.67244	0	0	0		down
c259012.graph_c0	179.953	673.938	124.273	0.323816	0.4624	0.320311	-10.0744	down
c259014.graph_c0	16.8794	12.6208	18.4635	5.92012	6.63619	4.31004	-1.58359	down
c259034.graph_c0	115.256	95.0311	94.8151	17.3763	11.1005	8.86551	-3.1657	down
c259034.graph_c1	26.4936	19.2159	19.5417	3.94125	3.19772	1.77209	-3.00012	down
c259075.graph_c0	33.9374	27.9751	32.6013	16.3354	9.7846	4.82589	-1.77022	down
c259097.graph_c0	0	0	0	2.53323	3.68436	2.78423	Inf	up
c259110.graph_c0	0.946612	3.25645	3.9304	0	0	0		down
c259111.graph_c0	23.6821	9.64828	22.043	102.986	88.8245	139.322	2.60121	up
c259121.graph_c0	0	0	0.0234149	0.814618	1.85062	2.19763	7.86546	up
c259122.graph_c0	0.385362	0.30134	1.25067	13.9644	17.2235	12.3904	4.49237	up
c259125.graph_c0	7.88713	4.86645	8.45933	0.497767	0	0	-5.69464	down
c259163.graph_c0	146.592	202.611	185.644	53.4889	34.2773	22.6096	-2.46263	down
c259166.graph_c0	0	0.522191	0.295538	1.49555	1.72405	2.89708	2.68902	up
c259179.graph_c0	24.8411	21.1548	23.2299	14.2183	8.54602	6.37202	-1.39008	down
c259216.graph_c0	54.0438	69.6916	64.5912	12.6233	10.0186	11.5361	-2.58728	down
c259224.graph_c0	18.8802	15.185	15.7676	9.06035	6.01452	3.14791	-1.60441	down
c259242.graph_c0	8.09394	3.4667	7.73029	0.248215	0.147685	0	-5.75652	down
c259247.graph_c0	806.448	1404.95	1118.94	197.676	117.897	88.1831	-3.25252	down
c259279.graph_c0	21.7853	23.1939	23.3777	12.861	7.98671	4.88554	-1.57973	down
c259282.graph_c0	235.574	150.665	109.043	17.492	6.5241	2.15207	-4.45797	down
c259311.graph_c0	10.5273	3.70439	3.72716	1.53901	0.847502	0.291514	-2.87245	down
c259314.graph_c0	4.80247	5.19494	6.16361	1.19504	0.599935	0.295526	-3.13937	down
c259319.graph_c0	1.21607	0.144707	0.600583	14.9083	19.8296	28.1273	5.10982	up
c259330.graph_c0	52.4847	69.1406	49.9513	10.1476	9.88527	15.8439	-2.35982	down
c259341.graph_c0	16.6744	15.4005	11.9534	7.95126	1.67367	1.6324	-2.20573	down
c259355.graph_c0	0.398361	0	0.352597	2.29232	3.87054	3.37062	3.80133	up
c259419.graph_c0	48.2722	24.6002	48.9529	3.38511	1.73344	0.823393	-4.47569	down
c259423.graph_c0	1.0797	0.738755	1.02203	31.345	22.8461	37.5621	4.97343	up
c259452.graph_c0	349.128	442.214	355.068	99.1268	84.3945	98.2883	-2.15171	down
c259458.graph_c0	4.00009	1.59655	2.83982	15.4232	12.9552	18.5767	2.4797	up
c259461.graph_c0	36.95	21.4633	18.929	6.07585	3.45923	2.17606	-2.86254	down
c259461.graph_c1	26.7626	19.0655	18.0854	8.78352	3.78572	2.45819	-2.26153	down
c259466.graph_c0	7.1262	3.7707	26.4426	0	0	0		down
c259558.graph_c0	25.616	35.4794	21.2976	4.53841	2.93124	3.30789	-3.11192	down
c259588.graph_c0	0.204944	0	1.97525	4.31358	5.04455	3.60478	2.66651	up
c259591.graph_c0	15.2282	5.11431	9.93628	147.885	162.593	93.6185	3.71148	up
c259599.graph_c0	18.5532	13.3681	19.6621	184.282	130.504	211.345	3.30715	up
c259641.graph_c0	4.45956	1.55243	4.7869	22.7418	19.3844	25.9394	2.68228	up
c259650.graph_c0	0	0	0	6.50192	6.54506	7.92724	Inf	up
c259699.graph_c0	0.469131	1.90216	0.161481	102.089	76.9316	103.342	6.48278	up
c259711.graph_c0	0	0	0.106109	4.47464	10.8824	3.43031	7.56494	up
c259734.graph_c0	248.936	167.552	227.072	127.334	80.8534	49.4451	-1.44306	down
c259750.graph_c0	2.69565	1.3414	1.94011	14.1398	15.5561	19.7925	3.04224	up
c259750.graph_c1	1.77306	1.30649	3.16892	16.6301	16.9623	26.8782	3.28671	up
c259750.graph_c2	3.59539	2.0736	1.83504	21.0107	20.5585	29.684	3.21065	up
c259762.graph_c0	45.6408	88.8751	39.698	1.51858	0.487908	0.0600855	-6.75832	down
c259766.graph_c0	3.62669	3.44008	27.6539	0	0.0233361	0	-10.4858	down
c259880.graph_c0	0	0	0.484934	3.21355	4.13909	9.96975	5.34586	up
c259898.graph_c0	1.04928	0.522139	1.08353	5.08852	5.5609	6.36883	2.681	up
c259898.graph_c1	2.76738	0.792054	1.06464	24.3975	14.8677	26.7045	3.84164	up
c259899.graph_c0	0.1824	0.221871	0	8.20771	11.106	6.61294	5.77726	up
c259906.graph_c0	65.2627	28.1243	68.5911	388.195	531.69	509.997	3.15963	up
c259964.graph_c2	0.161551	0.294765	0.166824	2.90195	3.92414	4.08834	3.98028	up
c259966.graph_c0	0	0.0653538	0.0739749	1.71575	3.20176	2.31433	5.54374	up
c259984.graph_c0	0.10119	0.0923153	0.365725	9.80447	23.6946	14.2751	6.4417	up
c259995.graph_c2	121.51	265.991	132.384	2.49141	1.71041	3.27012	-6.2948	down
c259996.graph_c0	0.0236012	0.17225	0	1.07914	2.24727	0.711641	3.96954	up
c260002.graph_c0	0.186393	0.226727	0.834064	1.82628	4.64829	3.34539	3.00453	up
c260006.graph_c0	0.783546	0.842472	0.866915	0.0304651	0.462221	0.150676	-2.00647	down
c260032.graph_c0	2.78398	3.69158	3.27599	62.9073	110.18	77.2164	4.57393	up
c260047.graph_c0	1.08304	0.350598	0.216462	42.0281	33.2661	43.9057	6.1539	up
c260049.graph_c0	1.03658	0.472833	1.24881	6.77094	8.33702	3.84494	2.74742	up
c260061.graph_c0	0.0181895	0.165942	0.169049	3.80206	4.20624	3.89802	4.90321	up
c260068.graph_c0	2.28517	2.50169	1.9468	40.3022	32.583	38.0818	3.91956	up
c260072.graph_c0	0	0.0936369	0	3.29632	8.72598	5.19491	7.11359	up
c260096.graph_c0	0.44968	0.546988	0.567548	17.6239	21.7973	23.6208	5.24785	up
c260101.graph_c0	1.81745	2.5543	1.31881	0.213903	0.238631	0.370279	-2.91026	down
c260121.graph_c0	2.9964	3.49294	22.92	0	0	0		down
c260128.graph_c0	28.0164	115.945	50.5039	0.949847	0.612242	0.939565	-6.52315	down
c260129.graph_c0	1.82943	1.95306	1.80875	7.07668	15.5059	12.2397	2.56741	up
c260132.graph_c0	0	0	0	0.675808	1.78864	3.8957	Inf	up
c260136.graph_c0	7.81379	10.8412	6.89213	0.827034	0.316334	0.409041	-4.25103	down
c260150.graph_c0	0.10026	0.0457332	0	7.36761	8.96209	9.87908	7.42668	up
c260150.graph_c1	0.0826632	0.150827	0.0853613	5.66955	4.57807	8.90187	5.76906	up
c260154.graph_c0	317.041	253.043	320.247	124.086	119.884	93.7853	-1.48581	down
c260173.graph_c0	21.2924	23.3554	20.2961	9.22565	6.43475	5.67485	-1.75499	down
c260176.graph_c0	16.5509	11.1469	70.7774	0	0.0472975	0	-10.9789	down
c260200.graph_c0	0.852842	0.466826	1.54119	10.9094	8.53494	13.2251	3.53173	up
c260218.graph_c0	0.892	3.08553	8.55869	0	0	0		down
c260231.graph_c0	61.817	35.3139	79.0099	6.2603	4.656	3.09627	-3.72096	down
c260258.graph_c0	0.195515	0	0	1.19196	1.6337	2.10547	4.80972	up
c260314.graph_c0	0.0791455	0.36102	0.204322	7.10847	9.26634	11.293	5.23524	up
c260334.graph_c0	1.19997	0.640311	2.59517	0	0	0		down
c260335.graph_c0	41.263	38.3763	48.3627	27.8577	19.6789	11.4393	-1.25786	down
c260356.graph_c0	0.228757	0.387574	1.07988	5.65677	8.28726	9.22032	3.7688	up
c260359.graph_c0	133.426	781.133	375.293	1.05228	2.77985	4.49663	-7.43183	down
c260373.graph_c0	0.0316519	0.115504	0.0980551	3.0668	1.96823	3.06769	4.87063	up
c260385.graph_c0	8.016	9.48189	9.23358	25.9971	31.297	20.5045	1.41796	up
c260427.graph_c0	32.7803	13.8947	26.7448	8.83755	4.35682	6.41071	-1.94523	down
c260435.graph_c0	0.034883	0	0	1.70892	2.06747	1.5026	7.34682	up
c260436.graph_c0	49.5856	38.1415	56.0405	24.0441	14.5704	10.1799	-1.68052	down
c260453.graph_c0	3.74867	1.83756	15.0219	0	0	0		down
c260460.graph_c0	2.99663	1.53777	8.96098	0	0	0		down
c260481.graph_c0	0.198982	0	0	3.24939	1.88501	2.14281	5.27039	up
c260510.graph_c0	247.13	288.403	207.987	68.9839	69.5594	50.1981	-2.12667	down
c260512.graph_c0	30.9137	13.5386	30.8545	17.9319	9.70283	5.18423	-1.29258	down
c260529.graph_c0	1.92458	1.79396	1.9442	0.728777	0.121954	0.360444	-2.38464	down
c260538.graph_c0	0	0.0406219	0	1.59969	4.67243	2.20573	7.28863	up
c260558.graph_c0	12.257	7.52848	14.7561	26.2913	33.1038	31.4629	1.37948	up
c260578.graph_c0	4.95571	7.07415	3.67254	0.253889	0.0566477	0.0627851	-5.67708	down
c260581.graph_c0	33.8725	84.9102	55.9335	1.05202	0.592993	0.27385	-6.78322	down
c260585.graph_c0	0.995061	0.81388	0.283459	5.67795	5.30083	5.72733	2.8707	up
c260600.graph_c0	16.1215	17.6664	32.261	73.3712	61.1725	91.1706	1.73027	up
c260612.graph_c0	88.7612	106.06	104.619	53.0924	40.4598	27.6047	-1.461	down
c260624.graph_c0	21.5777	15.2402	8.73312	1.93233	1.25115	0.78705	-3.68156	down
c260644.graph_c0	1.99001	2.62236	8.56237	131.232	91.3056	167.75	4.88866	up
c260648.graph_c0	2.92049	6.19616	5.40041	22.7737	37.2187	37.0821	2.62466	up
c260657.graph_c0	33.3671	21.239	31.9703	16.8525	12.1982	8.10532	-1.31819	down
c260668.graph_c0	56.9476	139.195	40.8316	0.545886	0.487193	0.0771395	-8.06724	down
c260690.graph_c0	2.91937	3.18726	4.64553	12.6087	34.503	21.0275	2.61808	up
c260702.graph_c0	1.12942	2.13097	1.72291	44.4598	54.7931	64.1848	4.91199	up
c260733.graph_c0	49.4446	15.5321	52.3218	2.66369	4.01169	1.31743	-3.88632	down
c260740.graph_c0	118.409	141.602	119.024	53.0056	51.5302	41.6422	-1.51083	down
c260749.graph_c0	0.117662	0	0.44551	2.30572	1.10512	2.11181	3.39046	up
c260762.graph_c0	127.118	107.232	120.883	60.593	46.2759	32.3684	-1.47476	down
c260836.graph_c0	1.85633	1.85229	1.97682	31.5454	22.4891	41.7302	4.00372	up
c260860.graph_c0	47.646	123.351	72.8278	1.85489	3.48828	3.14539	-5.00232	down
c260865.graph_c0	1.37122	0.990341	2.41896	14.4304	16.8758	20.2423	3.43244	up
c260877.graph_c0	26.8652	33.8264	29.7072	14.1229	7.39626	5.67	-1.92431	down
c260910.graph_c0	0	0.401787	0.113697	9.7691	4.70705	6.28414	4.95966	up
c260912.graph_c1	0	0.0478213	0	1.48373	1.3242	2.08861	6.26804	up
c260951.graph_c0	0.0749999	0	0.0774478	2.53115	1.96752	2.18069	5.54999	up
c260979.graph_c0	42.8573	23.6619	28.4413	22.3875	12.9003	6.18469	-1.33107	down
c260990.graph_c0	62.0392	16.4327	39.4863	14.976	10.0574	2.7501	-2.16563	down
c260995.graph_c0	13.7163	3.92576	7.68376	2.24476	0.435524	0.965419	-2.86888	down
c261005.graph_c0	0	0.0725105	0.0820757	0.908554	1.66035	1.79744	4.69092	up
c261006.graph_c1	0.44223	1.61378	1.76142	7.08408	5.6472	10.341	2.47692	up
c261033.graph_c0	0.385814	0.59836	0.398407	7.68644	12.1831	16.8268	4.63169	up
c261035.graph_c0	0	0	0	2.94665	3.11684	4.2102	Inf	up
c261051.graph_c0	2.62647	1.73257	2.46184	10.9535	10.4825	11.3571	2.21786	up
c261055.graph_c0	1.23866	1.31836	7.54132	0	0	0		down
c261068.graph_c0	21.4879	8.30733	14.6781	6.10519	3.34479	1.19586	-2.17755	down
c261083.graph_c0	0	0.291764	0.110084	34.9331	22.7873	65.4362	8.00418	up
c261106.graph_c0	5.82104	3.76676	3.91416	12.527	19.072	20.7009	1.92388	up
c261106.graph_c1	7.01369	6.03293	6.00103	21.9796	21.028	27.3524	1.81471	up
c261125.graph_c0	24.3006	25.6684	23.9621	13.8689	10.9403	10.857	-1.17509	down
c261129.graph_c0	25.383	11.7254	27.6163	48.2128	46.6118	57.3293	1.23951	up
c261188.graph_c0	0.0629053	0	0	16.8468	20.4752	22.0161	10.0137	up
c261208.graph_c1	31.9974	26.9238	20.595	1014.4	865.91	751.039	4.9272	up
c261223.graph_c0	0.929804	0.0498974	0.734235	16.6723	10.7347	20.2025	4.90065	up
c261250.graph_c0	44.0828	27.6074	37.3338	18.6106	14.6306	8.77372	-1.47739	down
c261292.graph_c0	2.06828	0.154031	1.35121	8.45525	6.88996	9.45464	2.88436	up
c261318.graph_c0	0.0799067	0	0.11002	1.53686	2.01861	2.69624	5.18926	up
c261320.graph_c0	0.655259	0.261533	1.09955	4.01265	4.01892	4.54255	2.67445	up
c261369.graph_c0	55.889	7.55367	41.8188	427.993	309.933	221.196	3.20197	up
c261379.graph_c0	0.0549518	0	0.113491	2.33315	2.64291	3.90566	5.86609	up
c261384.graph_c0	4.56112	0.719756	5.47378	21.9558	18.5172	20.5233	2.56311	up
c261395.graph_c0	96.7145	190.508	99.9176	1.66119	1.00292	0.966592	-6.96503	down
c261398.graph_c0	1.24423	1.277	1.60606	7.87338	8.31131	9.29553	2.5554	up
c261407.graph_c0	4.71375	4.06789	5.39384	0	0.0618914	0.342984	-5.02641	down
c261439.graph_c0	10.6092	18.1131	7.09501	41.8548	44.6685	44.1764	1.67979	up
c261475.graph_c0	0	0	0.231892	4.40053	3.43646	2.53919	5.54863	up
c261492.graph_c0	3.28584	2.63897	3.97311	223.743	390.586	218.418	6.33766	up
c261507.graph_c0	4.5714	3.23329	4.34933	21.4727	24.8034	26.9375	2.55001	up
c261508.graph_c0	0.470087	0.956684	1.26959	5.98377	5.41067	10.6698	2.96767	up
c261509.graph_c0	0.0819813	0.59833	0.5926	14.8602	30.1094	23.8368	5.61242	up
c261511.graph_c1	5.29138	2.27956	5.95737	18.7218	19.0295	14.6808	1.93922	up
c261544.graph_c0	132.435	174.442	162.66	23.2441	13.1529	12.3805	-3.43634	down
c261561.graph_c0	532.617	817.243	575.342	141.178	89.1563	65.7131	-2.90685	down
c261563.graph_c2	226.399	373.708	294.896	62.149	57.3608	70.1728	-2.37369	down
c261563.graph_c3	178.003	205.991	195.621	56.609	42.8707	56.9256	-1.99941	down
c261603.graph_c0	155.539	133.977	131.238	70.4516	59.6323	37.8291	-1.45596	down
c261619.graph_c0	16.4671	22.5344	22.5387	1.43206	2.31949	0.944372	-3.84787	down
c261639.graph_c0	1.43139	0.988212	1.35826	0	0	0		down
c261646.graph_c0	1.50798	0.707513	0.177965	7.17652	6.69794	6.31007	2.99394	up
c261650.graph_c0	45.0587	20.6047	53.8395	13.0281	7.69694	8.16783	-2.08811	down
c261661.graph_c0	36.2948	45.468	40.4843	11.1166	11.8234	8.03356	-2.12047	down
c261685.graph_c1	33.0775	31.0518	29.3073	16.3284	12.9045	9.73449	-1.39521	down
c261686.graph_c0	22.7744	16.3697	12.6335	386.489	298.057	285.792	4.11879	up
c261693.graph_c0	30.1724	17.8862	34.9039	9.59791	6.9579	4.62704	-2.04966	down
c261696.graph_c0	0.0311934	0	0.0966348	2.27528	1.39417	3.15762	5.87211	up
c261704.graph_c0	0.246602	0.224974	0.152791	1.34234	2.30018	2.01827	3.09654	up
c261713.graph_c0	6.31473	1.66112	13.0417	187.935	172.509	122.905	4.55021	up
c261720.graph_c1	49.7366	37.4644	54.6409	8.43719	5.07772	2.87788	-3.24653	down
c261732.graph_c0	0	0	0.0500946	1.16188	1.83824	1.51499	6.61739	up
c261741.graph_c0	0.761964	0	0.190748	6.13347	19.9667	24.2186	5.91239	up
c261741.graph_c2	0	0.0490928	0	3.92512	8.52246	10.0833	8.46604	up
c261757.graph_c0	0.50927	0.380131	0.478084	4.48582	2.83394	3.68941	2.92766	up
c261786.graph_c0	0.0743893	0	0	6.0739	11.3476	5.60761	8.38521	up
c261806.graph_c0	1.08844	0	0.85149	5.27842	3.17264	3.55189	2.70554	up
c261814.graph_c0	104.555	138.741	130.051	26.8921	16.9133	8.80749	-3.0235	down
c261815.graph_c1	0	0	0	0.523886	0.868322	0.764983	Inf	up
c261828.graph_c0	0	0.0620172	0	1.62815	5.48214	2.92823	6.93448	up
c261833.graph_c1	0	0.102221	0	2.80562	10.4513	5.06785	7.08087	up
c261834.graph_c0	0.377631	0.689022	0	10.3807	18.5291	8.74329	4.87012	up
c261837.graph_c0	0.171867	1.09756	0.354954	3.74213	2.92231	2.9613	2.26753	up
c261843.graph_c0	3.9121	1.66553	1.26965	0.0811236	0.325806	0.0802454	-3.85022	down
c261848.graph_c0	52.9745	38.2331	51.9988	29.4766	21.4462	17.8115	-1.155	down
c261853.graph_c1	245.143	468.835	308.642	17.9753	6.72608	3.27407	-5.48111	down
c261856.graph_c0	6.48824	11.2679	9.44459	105.187	128.892	140.92	3.66375	up
c261856.graph_c1	5.31866	15.685	8.30226	74.3308	100.35	118.814	3.14906	up
c261856.graph_c2	2.80987	6.29205	5.2756	37.0975	43.7811	52.7607	3.08638	up
c261871.graph_c0	2.6095	2.26727	2.43803	178.942	186.746	196.608	6.18847	up
c261874.graph_c0	11.8324	9.24785	10.7658	3.45603	3.50505	1.74816	-1.9846	down
c261881.graph_c0	0	0	0.237405	2.08572	1.787	1.98061	4.7245	up
c261887.graph_c0	34.6974	35.0249	38.6831	23.6088	15.7638	8.78772	-1.33073	down
c261933.graph_c0	52.5101	52.4645	49.1872	30.7465	21.5898	9.27325	-1.5022	down
c261955.graph_c0	171.374	136.095	137.254	36.1752	22.9904	13.0497	-2.77552	down
c262018.graph_c0	12.2508	10.2495	17.5258	120.099	112.528	163.203	3.27712	up
c262041.graph_c0	0	0.275914	0	2.09901	6.24442	1.75059	4.75434	up
c262049.graph_c1	0.0799607	0	0.660565	4.17844	4.97223	3.0999	4.13575	up
c262068.graph_c0	29.3961	15.7923	34.672	1.73121	0.264869	0.684987	-5.006	down
c262078.graph_c1	47.6472	18.3411	66.4337	108.888	123.551	121.312	1.44514	up
c262087.graph_c0	0.733267	0.0418098	0.331275	16.8139	24.0008	10.5615	5.59796	up
c262101.graph_c0	0.41613	0.108467	0.306938	14.4969	12.0141	26.1833	6.05774	up
c262116.graph_c1	71.4969	40.5942	48.9541	35.1287	16.7137	12.3761	-1.45643	down
c262139.graph_c0	35.415	21.8023	52.9859	13.1853	13.7114	11.7034	-1.53857	down
c262154.graph_c0	0.206214	0.564385	0.692071	4.20936	9.8177	10.6593	4.00724	up
c262157.graph_c1	0.0327318	0	0.0507002	0.979938	0.874576	2.1149	5.74025	up
c262165.graph_c0	0.423052	1.7919	0.43686	63.7552	91.2225	68.7272	6.12389	up
c262179.graph_c0	0.510783	0.7169	1.70409	39.8235	92.2327	86.6547	6.22311	up
c262200.graph_c0	23.6519	12.0147	18.3873	11.1555	6.26743	2.96672	-1.5292	down
c262219.graph_c0	0.344726	0.353803	0.311481	28.8975	8.87595	28.3991	5.92288	up
c262220.graph_c0	7.60051	4.52395	5.45572	24.2683	36.7888	16.9686	2.07991	up
c262221.graph_c0	13.0511	6.69934	43.0546	0.0378887	0.06763	0	-9.25505	down
c262237.graph_c0	0.718514	8.31446	0.820068	140.8	133.892	168.19	5.14002	up
c262274.graph_c0	0.377084	0.152894	0.346126	2.00699	2.15758	2.52669	2.94792	up
c262278.graph_c0	1.0967	2.37623	2.21781	7.86015	13.3197	8.26715	2.23185	up
c262307.graph_c0	79.7908	82.8375	107.114	24.7321	20.2448	16.247	-2.25191	down
c262313.graph_c0	1.23107	1.16321	1.77067	0	0	0		down
c262333.graph_c0	0.0407333	0.111482	0.29444	3.05981	2.92871	4.69356	4.56282	up
c262335.graph_c0	3.92009	3.03442	3.0667	30.3911	32.048	33.5161	3.18805	up
c262382.graph_c0	20.9124	10.9299	39.7755	3.7399	2.00268	2.58959	-3.12552	down
c262385.graph_c0	126.089	94.4485	72.4494	11.8484	4.57665	3.63084	-4.05331	down
c262413.graph_c0	5.65503	2.58964	8.72506	260.817	332.257	260.238	5.66349	up
c262483.graph_c0	1.51797	1.35714	9.24835	0	0.0294977	0	-8.63768	down
c262490.graph_c0	40.9469	62.4755	47.9787	9.73431	6.17069	5.03944	-3.04605	down
c262507.graph_c0	27.8485	16.5567	32.2399	63.4743	68.574	65.8572	1.34384	up
c262508.graph_c0	17.0372	11.9991	18.1562	35.0554	36.2855	43.0055	1.24146	up
c262548.graph_c0	321.318	146.239	253.36	58.2055	29.4306	18.536	-2.86833	down
c262553.graph_c0	156.889	214.908	162.107	54.3346	44.2201	40.9609	-2.09331	down
c262564.graph_c0	8.92285	6.86529	8.02995	3.12097	1.32307	1.69795	-2.07941	down
c262576.graph_c0	0.915327	0.715756	0.630135	21.9702	13.0861	11.2652	4.2175	up
c262587.graph_c0	20.1193	25.7874	22.1568	9.88524	9.18495	6.39603	-1.57074	down
c262599.graph_c0	107.217	83.7963	73.0043	55.5947	36.4994	21.6565	-1.36905	down
c262602.graph_c0	275.782	288.984	307.067	75.4894	74.1513	99.2487	-1.88364	down
c262612.graph_c0	46.2715	40.062	51.1816	26.059	15.476	11.2594	-1.51716	down
c262613.graph_c0	10.5653	8.1009	13.3036	3.01481	4.00674	3.30632	-1.67307	down
c262619.graph_c0	12.0314	30.8623	11.1573	0	0.229213	0.101619	-7.50694	down
c262624.graph_c0	2.56709	1.51325	2.52853	0.128986	0.153491	0.680481	-2.69557	down
c262632.graph_c0	40.0281	33.7402	36.0507	14.7021	9.84886	6.48677	-1.96406	down
c262635.graph_c0	510.958	443.936	370.458	241.91	152.881	64.8572	-1.71226	down
c262664.graph_c0	0.187418	0.227974	0.70963	6.39314	6.13065	5.04569	3.92735	up
c262665.graph_c0	0.953738	1.26013	3.36213	26.0292	29.0782	42.4638	4.13036	up
c262670.graph_c1	0.0229024	0	0.0236499	2.51824	1.64667	2.78694	7.33825	up
c262674.graph_c0	4.54177	1.06857	11.9719	0.0260236	0	0	-9.57818	down
c262675.graph_c0	4.1987	3.73703	5.2875	0.501695	0.597004	0.165421	-3.51159	down
c262675.graph_c1	13.7899	7.59651	9.19003	1.48687	0.6421	0.427	-3.72263	down
c262690.graph_c0	14.7418	10.8036	15.0271	8.703	4.92365	4.05634	-1.31558	down
c262699.graph_c0	0.468115	0.533824	0.241697	7.0073	6.82242	6.04926	3.83829	up
c262720.graph_c0	0	0	0	3.73952	4.38813	2.05502	Inf	up
c262721.graph_c0	58.8894	47.8781	50.2996	22.6528	13.8881	9.40039	-1.91882	down
c262738.graph_c0	294.257	332.785	193.251	9.23367	4.78502	3.46197	-5.76497	down
c262738.graph_c1	4.58075	4.53466	4.73027	0.848838	0.946965	0.314868	-2.86163	down
c262740.graph_c0	3.26309	2.66537	4.97603	126.689	84.7548	111.998	4.83434	up
c262762.graph_c0	2.84239	2.67954	1.32083	36.3595	29.7345	47.4444	3.94397	up
c262763.graph_c1	0.989731	0.551789	0.851696	2.81345	5.50271	5.2107	2.50264	up
c262775.graph_c1	351.068	1186.49	377.66	1.58223	0.353028	0.521702	-9.96026	down
c262789.graph_c0	0.0842394	0	0	7.70354	10.4766	4.71723	8.17241	up
c262793.graph_c0	176.603	171.88	185.887	58.9275	49.2802	39.7016	-1.97177	down
c262795.graph_c0	72.1147	132.445	99.3846	20.5865	24.1023	14.9625	-2.52324	down
c262798.graph_c0	3.56773	1.16244	3.72804	10.8662	12.1326	11.8005	2.06748	up
c262799.graph_c1	20.1871	2.70453	8.94094	0.768429	0.228603	0.050674	-5.03175	down
c262812.graph_c0	0.0597208	0.54483	0.0616701	9.03725	7.92051	13.0554	5.1708	up
c262813.graph_c1	0.738891	0.319304	0.24095	1.98985	3.0606	1.54952	2.28844	up
c262816.graph_c0	46.9671	56.832	49.4748	20.3869	13.0959	10.7743	-1.95924	down
c262819.graph_c0	35.7116	22.5323	28.7241	74.6265	72.0317	54.3285	1.13372	up
c262826.graph_c0	18.6209	34.8449	17.5253	433.812	479.411	623.246	4.27839	up
c262842.graph_c0	0.105622	0.192718	0.163605	1.83981	2.00118	1.93363	3.50359	up
c262844.graph_c0	2.18011	2.75735	1.43263	43.4228	40.9685	22.7836	3.87822	up
c262854.graph_c0	0	0	0	1.15286	1.37187	0.971433	Inf	up
c262855.graph_c0	5.44538	3.7989	3.8275	15.5429	21.2077	13.1079	1.85091	up
c262866.graph_c0	11.0811	8.2163	14.3149	0.336438	0.0428949	0.285253	-5.7267	down
c262866.graph_c1	7.13319	5.18959	9.79028	0.589799	0	0.0972357	-5.221	down
c262875.graph_c0	0	0.0422368	0	3.07455	3.14883	1.34613	6.99982	up
c262876.graph_c0	11.3544	6.83106	10.3624	3.34087	1.81881	1.52016	-2.19914	down
c262886.graph_c0	144.856	211.904	174.144	34.616	20.6917	13.9871	-3.13926	down
c262889.graph_c0	0	0.260266	0	1.36657	3.15996	3.80954	4.62935	up
c262891.graph_c0	24.5328	21.2849	20.6804	10.9558	7.39416	5.6612	-1.60804	down
c262916.graph_c0	0.501513	0	1.35944	7.91674	9.62375	22.8855	4.62629	up
c262929.graph_c1	24.8422	17.5887	21.7692	93.2811	80.9791	80.9373	1.9183	up
c262930.graph_c0	1.15749	0.498654	2.22453	7.98079	11.59	10.9067	3.02046	up
c262934.graph_c0	7.26198	2.97597	5.09291	97.9147	105.385	108.104	4.33795	up
c262935.graph_c0	0.575032	5.32093	1.35726	10.374	16.043	9.90788	2.01328	up
c262959.graph_c0	0.579616	0.279943	0.422495	13.4368	11.6939	11.0884	4.77733	up
c262964.graph_c0	28.5682	16.5275	26.3609	7.99944	3.38504	1.70535	-2.59651	down
c262965.graph_c0	77.5532	63.8603	110.849	26.0491	14.9519	13.0351	-2.32804	down
c262968.graph_c0	13.3802	9.18132	8.63557	2.38591	0.616399	0.24843	-3.49126	down
c262977.graph_c0	21.3082	12.7103	18.4646	10.7471	7.78186	3.77091	-1.34809	down
c262981.graph_c0	0	0	0	1.56802	2.14579	1.96465	Inf	up
c262984.graph_c0	14.1085	4.23159	9.30019	2.44068	2.21582	0.832503	-2.38537	down
c262995.graph_c0	0.136032	0.496405	0.491652	5.62756	9.78064	6.9583	4.17101	up
c262997.graph_c0	12.6144	24.3007	30.2327	1.53297	2.56528	1.89547	-3.58454	down
c263014.graph_c0	1.82674	1.2744	2.70008	8.53976	10.9277	9.60448	2.30384	up
c263018.graph_c0	50.7586	21.2684	46.417	16.807	13.2196	6.12944	-1.78309	down
c263019.graph_c0	38.5201	10.4171	28.035	9.85203	5.52424	4.49002	-1.99318	down
c263048.graph_c0	0.0547201	0	0	7.08908	14.9399	5.53915	9.08063	up
c263052.graph_c0	0.887844	0	0	8.28487	1.72529	5.0537	4.14572	up
c263062.graph_c0	13.8655	12.6992	20.8006	176.444	377.586	414.497	4.34907	up
c263067.graph_c0	12.1441	10.713	12.804	25.7668	44.6108	31.4965	1.45103	up
c263081.graph_c0	0.0259616	0	0	0.593535	0.681066	0.754855	6.41893	up
c263087.graph_c0	27.4725	21.7187	26.9768	99.863	66.2815	63.7523	1.48951	up
[truncated: 3,044 more rows]

## Sheet: T01_T04_T12_vs_T08_T11_T15.DEG
Additional file 6. A list of 6822 differentially expressed genes (DEGs) in each development stage. We defined genes with expression change of |log2FC| ≥ 1 and FDR < 0.01 as DEGs. During the submerged leaves development, there were 2,242 up-regulated genes, and 1,284 down-regulated genes by analyzing T01_T04_T12_vs_T08_T11_T15 (Shoot/ASL). The FPKM of two stages, value of log2FC and expression pat…
[truncated: 3,527 more rows]

[truncated: 1 more sheets: T07_T10_T14_vs_T08_T11_T15.DEG]
