# Supplementary material for: Investigating the molecular basis for heterophylly in the aquatic plant Potamogeton octandrus (Potamogetonaceae) with comparative transcriptomics
Source: PeerJ. 2018 Feb 28;6:e4448. doi: 10.7717/peerj.4448 (PMC5834931; doi:10.7717/peerj.4448)
Supplement: Supplemental Information 1 [file peerj-06-4448-s001.zip › Supplemental files/Additional file 7.xlsx]

## Sheet: Shoot vs. JFL
Table S. Full list of enriched Gene Ontology terms of differentially expressed genes (DEGs) in each development stage. GO.ID: the number of GO term. Term: a description of the GO functional classification. Annotated: the number of all genes that are annotated to the certain GO terms. Significant: the number of DEGs in certain GO terms. Expected:the number of DEGs that are expectated to annotate t…
Ontology	GO.ID	Term	Annotated	Significant	Expected	KS	Ontology	GO.ID	Term	Annotated	Significant	Expected	KS	Ontology	GO.ID	Term	Annotated	Significant	Expected	KS
biological process	GO:0006412	translation	3465	141	306.66	< 1e-30	cellular component	GO:0005840	ribosome	3278	118	291.28	< 1e-30	molecular function	GO:0003735	structural constituent of ribosome	2779	104	242.43	< 1e-30
	GO:0006355	regulation of transcription, DNA-templated	688	103	60.89	4e-09		GO:0022627	cytosolic small ribosomal subunit	418	15	37.14	1.7e-20		GO:0019843	rRNA binding	286	8	24.95	3.9e-13
	GO:0015979	photosynthesis	712	84	63.01	1.7e-07		GO:0015935	small ribosomal subunit	676	24	60.07	3.4e-16		GO:0003700	sequence-specific DNA binding transcription factor activity	229	49	19.98	1.6e-08
	GO:0001510	RNA methylation	288	17	25.49	5e-07		GO:0022625	cytosolic large ribosomal subunit	370	22	32.88	4.7e-16		GO:0003723	RNA binding	1533	90	133.73	5e-06
	GO:0042254	ribosome biogenesis	718	65	63.54	8.1e-07		GO:0005730	nucleolus	796	52	70.73	6.4e-15		GO:0016168	chlorophyll binding	98	7	8.55	1.7e-05
	GO:0006407	rRNA export from nucleus	26	0	2.3	3.8e-05		GO:0022626	cytosolic ribosome	1148	50	102.01	8.9e-12		GO:0004601	peroxidase activity	139	12	12.13	3.4e-05
	GO:0009697	salicylic acid biosynthetic process	72	19	6.37	4.6e-05		GO:0005886	plasma membrane	1668	221	148.22	2.2e-09		GO:0003743	translation initiation factor activity	175	10	15.27	5.2e-05
	GO:0006364	rRNA processing	422	48	37.35	7.7e-05		GO:0030529	ribonucleoprotein complex	3809	137	338.46	8.3e-09		GO:0004674	protein serine/threonine kinase activity	476	71	41.52	8.7e-05
	GO:0006413	translational initiation	225	12	19.91	9.1e-05		GO:0016023	cytoplasmic membrane-bounded vesicle	583	113	51.8	1e-06		GO:0046982	protein heterodimerization activity	146	10	12.74	0.0002
	GO:0042274	ribosomal small subunit biogenesis	117	4	10.35	9.6e-05		GO:0009535	chloroplast thylakoid membrane	462	58	41.05	1.3e-06		GO:0008194	UDP-glycosyltransferase activity	126	13	10.99	0.0002
	GO:0010363	regulation of plant-type hypersensitive response	110	32	9.74	9.9e-05		GO:0009941	chloroplast envelope	589	84	52.34	2.4e-06		GO:0043565	sequence-specific DNA binding	130	29	11.34	0.00033
	GO:0009765	photosynthesis, light harvesting	171	6	15.13	0.00012		GO:0015934	large ribosomal subunit	535	29	47.54	2.3e-05		GO:0046933	proton-transporting ATP synthase activity, rotational mechanism	101	5	8.81	0.00039
	GO:0009651	response to salt stress	485	61	42.92	0.00015		GO:0009579	thylakoid	802	91	71.26	0.00013		GO:0003755	peptidyl-prolyl cis-trans isomerase activity	137	12	11.95	0.0005
	GO:0010200	response to chitin	81	24	7.17	0.00021		GO:0043231	intracellular membrane-bounded organelle	8061	847	716.29	0.00016		GO:0047334	diphosphate-fructose-6-phosphate 1-phosphotransferase activity	8	6	0.7	0.00053
	GO:0006612	protein targeting to membrane	134	35	11.86	0.00027		GO:0009523	photosystem II	176	15	15.64	0.00034		GO:0019200	carbohydrate kinase activity	41	12	3.58	0.0007
	GO:0048438	floral whorl development	161	26	14.25	0.00029		GO:0010287	plastoglobule	124	20	11.02	0.00036		GO:0050378	UDP-glucuronate 4-epimerase activity	4	4	0.35	0.0008
	GO:0016117	carotenoid biosynthetic process	94	27	8.32	0.00038		GO:0009507	chloroplast	2750	333	244.36	0.00049		GO:0004713	protein tyrosine kinase activity	82	12	7.15	0.00093
	GO:0031348	negative regulation of defense response	87	26	7.7	0.00039		GO:0016021	integral component of membrane	1316	182	116.94	0.00064		GO:0046983	protein dimerization activity	260	27	22.68	0.00101
	GO:0006952	defense response	540	91	47.79	0.00041		GO:0031224	intrinsic component of membrane	1363	198	121.11	0.00154		GO:0004497	monooxygenase activity	118	30	10.29	0.00124
	GO:0043069	negative regulation of programmed cell death	49	18	4.34	0.00044		GO:0009538	photosystem I reaction center	40	0	3.55	0.00156		GO:0016758	transferase activity, transferring hexosyl groups	251	32	21.9	0.00129
	GO:0009862	systemic acquired resistance, salicylic acid mediated signaling pathway	71	20	6.28	0.00045		GO:0030686	90S preribosome	37	0	3.29	0.00183		GO:0045309	protein phosphorylated amino acid binding	13	2	1.13	0.00131
	GO:0009867	jasmonic acid mediated signaling pathway	84	22	7.43	0.00048		GO:0048046	apoplast	288	49	25.59	0.00201		GO:0050661	NADP binding	128	12	11.17	0.00146
	GO:1901700	response to oxygen-containing compound	896	162	79.3	0.00051		GO:0005945	6-phosphofructokinase complex	15	7	1.33	0.00224		GO:0003872	6-phosphofructokinase activity	15	7	1.31	0.00182
	GO:0048513	organ development	797	112	70.54	0.00053		GO:0005794	Golgi apparatus	550	41	48.87	0.00282		GO:0031369	translation initiation factor binding	7	2	0.61	0.00192
	GO:0030968	endoplasmic reticulum unfolded protein response	27	12	2.39	0.00056		GO:0072588	box H/ACA RNP complex	9	1	0.8	0.0036		GO:0051920	peroxiredoxin activity	35	2	3.05	0.00193
	GO:0006334	nucleosome assembly	118	3	10.44	0.00056		GO:0005622	intracellular	13018	1064	1156.77	0.0044		GO:0042887	amide transmembrane transporter activity	9	6	0.79	0.00218
	GO:0015977	carbon fixation	82	11	7.26	0.00056		GO:0045261	proton-transporting ATP synthase complex, catalytic core F(1)	93	5	8.26	0.00482		GO:0032440	2-alkenal reductase [NAD(P)] activity	60	11	5.23	0.00247
	GO:0008610	lipid biosynthetic process	671	123	59.39	0.00069		GO:0000786	nucleosome	114	2	10.13	0.00507		GO:0004365	glyceraldehyde-3-phosphate dehydrogenase (NAD+) (phosphorylating) activity	28	3	2.44	0.00273
	GO:0000028	ribosomal small subunit assembly	49	2	4.34	0.00085		GO:0010598	NAD(P)H dehydrogenase complex (plastoquinone)	5	4	0.44	0.0062		GO:0005506	iron ion binding	254	35	22.16	0.00278
	GO:0010207	photosystem II assembly	169	32	14.96	0.00087		GO:0005887	integral component of plasma membrane	12	5	1.07	0.00658		GO:0004133	glycogen debranching enzyme activity	4	3	0.35	0.00297
	GO:0009416	response to light stimulus	619	90	54.78	0.00101		GO:0009534	chloroplast thylakoid	594	78	52.78	0.00695		GO:0016705	oxidoreductase activity, acting on paired donors, with incorporation or reduction of molecular oxygen	178	37	15.53	0.00311
	GO:0048827	phyllome development	365	55	32.3	0.00109		GO:0005672	transcription factor TFIIA complex	4	1	0.36	0.0089		GO:0016984	ribulose-bisphosphate carboxylase activity	21	6	1.83	0.00314
	GO:0071705	nitrogen compound transport	308	58	27.26	0.00136		GO:0019773	proteasome core complex, alpha-subunit complex	61	0	5.42	0.00912		GO:0016209	antioxidant activity	210	16	18.32	0.00348
	GO:0007275	multicellular organismal development	1622	206	143.55	0.00161		GO:0009570	chloroplast stroma	733	108	65.13	0.00913		GO:0005313	L-glutamate transmembrane transporter activity	3	3	0.26	0.00352
	GO:0009611	response to wounding	86	24	7.61	0.00168		GO:0009654	photosystem II oxygen evolving complex	63	8	5.6	0.01042		GO:0015181	arginine transmembrane transporter activity	6	4	0.52	0.00366
	GO:0072330	monocarboxylic acid biosynthetic process	332	75	29.38	0.00172		GO:0044436	thylakoid part	596	66	52.96	0.01085		GO:0015189	L-lysine transmembrane transporter activity	6	4	0.52	0.00366
	GO:0010315	auxin efflux	9	6	0.8	0.00187		GO:0005852	eukaryotic translation initiation factor 3 complex	34	5	3.02	0.01267		GO:0042802	identical protein binding	110	18	9.6	0.00368
	GO:0000413	protein peptidyl-prolyl isomerization	136	11	12.04	0.00201		GO:0005773	vacuole	800	77	71.09	0.01456		GO:0008805	carbon-monoxide oxygenase activity	3	3	0.26	0.00447
	GO:0015819	lysine transport	5	4	0.44	0.00223		GO:0031225	anchored component of membrane	44	13	3.91	0.01868		GO:0003957	NAD(P)+ transhydrogenase (B-specific) activity	6	0	0.52	0.0063
	GO:0015711	organic anion transport	163	41	14.43	0.00239		GO:0009513	etioplast	2	2	0.18	0.01957		GO:0015398	high-affinity secondary active ammonium transmembrane transporter activity	3	3	0.26	0.00647
	GO:0055085	transmembrane transport	795	117	70.36	0.0024		GO:0032040	small-subunit processome	34	0	3.02	0.02086		GO:0004298	threonine-type endopeptidase activity	119	0	10.38	0.00664
	GO:0019761	glucosinolate biosynthetic process	86	22	7.61	0.00257		GO:0030076	light-harvesting complex	56	2	4.98	0.02288		GO:0009055	electron carrier activity	389	47	33.93	0.00666
	GO:0010016	shoot system morphogenesis	236	40	20.89	0.00257		GO:0031012	extracellular matrix	7	4	0.62	0.02323		GO:0016776	phosphotransferase activity, phosphate group as acceptor	74	6	6.46	0.00711
	GO:0030001	metal ion transport	294	49	26.02	0.00265		GO:0009547	plastid ribosome	28	1	2.49	0.02328		GO:0015294	solute:cation symporter activity	43	12	3.75	0.00736
	GO:0043091	L-arginine import	5	4	0.44	0.00267		GO:0045259	proton-transporting ATP synthase complex	122	6	10.84	0.024		GO:0008509	anion transmembrane transporter activity	176	36	15.35	0.00762
	GO:1901617	organic hydroxy compound biosynthetic process	243	49	21.51	0.00274		GO:0009521	photosystem	261	16	23.19	0.0244		GO:0005200	structural constituent of cytoskeleton	92	9	8.03	0.00879
	GO:0046939	nucleotide phosphorylation	48	5	4.25	0.0029		GO:0005768	endosome	127	14	11.29	0.02447		GO:0008422	beta-glucosidase activity	16	5	1.4	0.00881
	GO:0010310	regulation of hydrogen peroxide metabolic process	63	17	5.58	0.00306		GO:0009536	plastid	3402	400	302.3	0.02452		GO:0015291	secondary active transmembrane transporter activity	145	38	12.65	0.00905
	GO:0009073	aromatic amino acid family biosynthetic process	92	15	8.14	0.00311		GO:0005618	cell wall	550	58	48.87	0.02602		GO:0008559	xenobiotic-transporting ATPase activity	16	7	1.4	0.00974
	GO:0000165	MAPK cascade	112	22	9.91	0.00312		GO:0000312	plastid small ribosomal subunit	20	0	1.78	0.02607		GO:0015297	antiporter activity	62	13	5.41	0.01028
	GO:0046129	purine ribonucleoside biosynthetic process	246	18	21.77	0.00332		GO:0000313	organellar ribosome	31	3	2.75	0.02657		GO:0030604	1-deoxy-D-xylulose-5-phosphate reductoisomerase activity	4	1	0.35	0.01138
	GO:0051707	response to other organism	521	82	46.11	0.0034		GO:0033177	proton-transporting two-sector ATPase complex, proton-transporting domain	76	1	6.75	0.0271		GO:0015416	organic phosphonate transmembrane-transporting ATPase activity	10	5	0.87	0.01144
	GO:0048437	floral organ development	191	31	16.9	0.00342		GO:0031090	organelle membrane	978	86	86.9	0.0272		GO:0015604	organic phosphonate transmembrane transporter activity	10	5	0.87	0.01144
	GO:0051938	L-glutamate import	3	3	0.27	0.00354		GO:0044452	nucleolar part	4	0	0.36	0.02754		GO:0016682	oxidoreductase activity, acting on diphenols and related substances as donors, oxygen as acceptor	19	4	1.66	0.01208
	GO:0015995	chlorophyll biosynthetic process	142	25	12.57	0.00363		GO:0031429	box H/ACA snoRNP complex	4	0	0.36	0.02754		GO:0005319	lipid transporter activity	39	12	3.4	0.01226
	GO:0043269	regulation of ion transport	107	24	9.47	0.00371		GO:0042807	central vacuole	2	2	0.18	0.02776		GO:0008378	galactosyltransferase activity	21	2	1.83	0.0127
	GO:0000462	maturation of SSU-rRNA from tricistronic rRNA transcript (SSU-rRNA, 5.8S rRNA, LSU-rRNA)	45	1	3.98	0.00381		GO:0000326	protein storage vacuole	2	2	0.18	0.02776		GO:0004134	4-alpha-glucanotransferase activity	3	2	0.26	0.01272
	GO:0009624	response to nematode	33	12	2.92	0.00398		GO:0030312	external encapsulating structure	551	58	48.96	0.0296		GO:0010297	heteropolysaccharide binding	3	2	0.26	0.01272
	GO:0048509	regulation of meristem development	67	15	5.93	0.00409		GO:0031978	plastid thylakoid lumen	61	13	5.42	0.03059		GO:0015078	hydrogen ion transmembrane transporter activity	331	17	28.87	0.01277
	GO:0006464	cellular protein modification process	1654	179	146.38	0.00418		GO:0009543	chloroplast thylakoid lumen	61	13	5.42	0.03059		GO:0033743	peptide-methionine (R)-S-oxide reductase activity	19	0	1.66	0.01432
	GO:0014070	response to organic cyclic compound	251	57	22.21	0.00451		GO:0009344	nitrite reductase complex [NAD(P)H]	2	2	0.18	0.03067		GO:0015002	heme-copper terminal oxidase activity	53	4	4.62	0.01501
	GO:0009739	response to gibberellin	25	5	2.21	0.00454		GO:0034357	photosynthetic membrane	567	63	50.38	0.03105		GO:0052832	inositol monophosphate 3-phosphatase activity	3	2	0.26	0.01536
	GO:0050832	defense response to fungus	131	30	11.59	0.00459		GO:0009522	photosystem I	122	3	10.84	0.03127		GO:0052833	inositol monophosphate 4-phosphatase activity	3	2	0.26	0.01536
	GO:0048366	leaf development	229	30	20.27	0.0046		GO:0005960	glycine cleavage complex	14	2	1.24	0.03607		GO:0030515	snoRNA binding	6	1	0.52	0.01578
	GO:0009595	detection of biotic stimulus	53	13	4.69	0.00469		GO:0019898	extrinsic component of membrane	86	12	7.64	0.03633		GO:0003682	chromatin binding	91	19	7.94	0.01591
	GO:0009725	response to hormone	494	100	43.72	0.00489		GO:0031969	chloroplast membrane	66	14	5.86	0.03657		GO:0016004	phospholipase activator activity	7	1	0.61	0.01598
	GO:0030104	water homeostasis	5	4	0.44	0.0049		GO:0045263	proton-transporting ATP synthase complex, coupling factor F(o)	20	1	1.78	0.04042		GO:0060229	lipase activator activity	7	1	0.61	0.01598
	GO:0046474	glycerophospholipid biosynthetic process	91	14	8.05	0.00491		GO:0009840	chloroplastic endopeptidase Clp complex	8	0	0.71	0.04295		GO:0036442	hydrogen-exporting ATPase activity	100	5	8.72	0.01691
	GO:0010817	regulation of hormone levels	182	33	16.11	0.00516		GO:0009368	endopeptidase Clp complex	8	0	0.71	0.04295		GO:0004012	phospholipid-translocating ATPase activity	21	8	1.83	0.01762
	GO:0044092	negative regulation of molecular function	55	12	4.87	0.00539		GO:0031977	thylakoid lumen	89	14	7.91	0.04404		GO:0052834	inositol monophosphate phosphatase activity	5	2	0.44	0.0179
	GO:0022900	electron transport chain	360	38	31.86	0.00556		GO:0000314	organellar small ribosomal subunit	22	1	1.95	0.0449		GO:0016709	oxidoreductase activity, acting on paired donors, with incorporation or reduction of molecular oxygen, NAD(P)H as one donor, and incorporation of one atom of oxygen	33	5	2.88	0.01876
	GO:0015748	organophosphate ester transport	77	20	6.81	0.00587		GO:0005758	mitochondrial intermembrane space	51	1	4.53	0.04526		GO:0016992	lipoate synthase activity	6	3	0.52	0.01967
	GO:0009699	phenylpropanoid biosynthetic process	47	12	4.16	0.00603		GO:0031970	organelle envelope lumen	51	1	4.53	0.04526		GO:0016979	lipoate-protein ligase activity	6	3	0.52	0.01967
	GO:0010119	regulation of stomatal movement	32	9	2.83	0.00605		GO:0005753	mitochondrial proton-transporting ATP synthase complex	58	1	5.15	0.04688		GO:0009978	allene oxide synthase activity	2	2	0.17	0.0197
	GO:0000478	endonucleolytic cleavage involved in rRNA processing	33	5	2.92	0.00606		GO:0005742	mitochondrial outer membrane translocase complex	7	2	0.62	0.04832		GO:0005507	copper ion binding	221	20	19.28	0.02007
	GO:0019725	cellular homeostasis	288	39	25.49	0.00606		GO:0005853	eukaryotic translation elongation factor 1 complex	19	2	1.69	0.05091		GO:0004129	cytochrome-c oxidase activity	48	4	4.19	0.02042
	GO:0080148	negative regulation of response to water deprivation	3	3	0.27	0.0061		GO:0005791	rough endoplasmic reticulum	2	1	0.18	0.0537		GO:0016675	oxidoreductase activity, acting on a heme group of donors	48	4	4.19	0.02042
	GO:0071248	cellular response to metal ion	15	4	1.33	0.00616		GO:0005785	signal recognition particle receptor complex	2	1	0.18	0.0537		GO:0016676	oxidoreductase activity, acting on a heme group of donors, oxygen as acceptor	48	4	4.19	0.02042
	GO:0042777	plasma membrane ATP synthesis coupled proton transport	11	2	0.97	0.00623		GO:0030867	rough endoplasmic reticulum membrane	2	1	0.18	0.0537		GO:0015203	polyamine transmembrane transporter activity	4	3	0.35	0.02047
	GO:0009206	purine ribonucleoside triphosphate biosynthetic process	185	12	16.37	0.0063		GO:0042170	plastid membrane	73	15	6.49	0.05469		GO:0051117	ATPase binding	2	2	0.17	0.02052
	GO:0009813	flavonoid biosynthetic process	50	15	4.43	0.00644		GO:0008352	katanin complex	8	0	0.71	0.05667		GO:0046872	metal ion binding	2825	260	246.44	0.02052
	GO:0009414	response to water deprivation	142	27	12.57	0.00667		GO:0009504	cell plate	17	2	1.51	0.06013		GO:0004550	nucleoside diphosphate kinase activity	35	2	3.05	0.02153
	GO:0044255	cellular lipid metabolic process	845	137	74.78	0.00692		GO:0005740	mitochondrial envelope	423	29	37.59	0.07056		GO:0090484	drug transporter activity	38	15	3.31	0.02166
	GO:0015804	neutral amino acid transport	17	7	1.5	0.00708		GO:0009533	chloroplast stromal thylakoid	24	4	2.13	0.07242		GO:0015238	drug transmembrane transporter activity	38	15	3.31	0.02166
	GO:0070592	cell wall polysaccharide biosynthetic process	46	1	4.07	0.00708		GO:0044444	cytoplasmic part	9623	863	855.09	0.07472		GO:0005548	phospholipid transporter activity	22	8	1.92	0.02176
	GO:0009738	abscisic acid-activated signaling pathway	64	16	5.66	0.00748		GO:0042651	thylakoid membrane	495	62	43.99	0.07571		GO:0008515	sucrose transmembrane transporter activity	2	2	0.17	0.0226
	GO:0016310	phosphorylation	1229	168	108.77	0.00753		GO:0098588	bounding membrane of organelle	587	51	52.16	0.07766		GO:0008506	sucrose:proton symporter activity	2	2	0.17	0.0226
	GO:0006636	unsaturated fatty acid biosynthetic process	55	16	4.87	0.00753		GO:0009517	PSII associated light-harvesting complex II	14	0	1.24	0.08141		GO:0008686	3,4-dihydroxy-2-butanone-4-phosphate synthase activity	3	2	0.26	0.02263
	GO:0006605	protein targeting	484	57	42.84	0.00761		GO:0033290	eukaryotic 48S preinitiation complex	31	4	2.75	0.08177		GO:0003935	GTP cyclohydrolase II activity	3	2	0.26	0.02263
	GO:0009886	post-embryonic morphogenesis	181	36	16.02	0.00782		GO:0016282	eukaryotic 43S preinitiation complex	31	4	2.75	0.08177		GO:0052745	inositol phosphate phosphatase activity	10	4	0.87	0.023
	GO:0046349	amino sugar biosynthetic process	10	1	0.89	0.00798		GO:0030095	chloroplast photosystem II	9	4	0.8	0.08283		GO:0042277	peptide binding	36	4	3.14	0.02323
	GO:0001101	response to acid chemical	457	96	40.45	0.00801		GO:0000346	transcription export complex	2	1	0.18	0.09956		GO:0043225	anion transmembrane-transporting ATPase activity	22	8	1.92	0.02407
	GO:0019288	isopentenyl diphosphate biosynthetic process, methylerythritol 4-phosphate pathway	213	40	18.85	0.00815		GO:0000347	THO complex	2	1	0.18	0.09956		GO:0008514	organic anion transmembrane transporter activity	97	20	8.46	0.02419
	GO:0016998	cell wall macromolecule catabolic process	24	8	2.12	0.00822		GO:0000445	THO complex part of transcription export complex	2	1	0.18	0.09956		GO:0005384	manganese ion transmembrane transporter activity	2	2	0.17	0.02461
	GO:0000023	maltose metabolic process	106	22	9.38	0.0085		GO:0000276	mitochondrial proton-transporting ATP synthase complex, coupling factor F(o)	9	0	0.8	0.10153		GO:0031409	pigment binding	6	0	0.52	0.02498
	GO:0010035	response to inorganic substance	773	102	68.41	0.00863		GO:0005739	mitochondrion	1702	167	151.24	0.10322		GO:0000976	transcription regulatory region sequence-specific DNA binding	11	0	0.96	0.02533
	GO:0042549	photosystem II stabilization	20	1	1.77	0.00863		GO:0000419	DNA-directed RNA polymerase V complex	4	0	0.36	0.11184		GO:0050377	UDP-glucose 4,6-dehydratase activity	2	2	0.17	0.0258
	GO:0009147	pyrimidine nucleoside triphosphate metabolic process	48	2	4.25	0.00863		GO:0009783	photosystem II antenna complex	13	0	1.16	0.11522		GO:0010280	UDP-L-rhamnose synthase activity	2	2	0.17	0.0258
	GO:0010027	thylakoid membrane organization	151	30	13.36	0.00888		GO:0009505	plant-type cell wall	81	12	7.2	0.11892		GO:0004702	receptor signaling protein serine/threonine kinase activity	28	6	2.44	0.02593
	GO:0019252	starch biosynthetic process	137	26	12.12	0.00911		GO:0005774	vacuolar membrane	361	28	32.08	0.12308		GO:0003834	beta-carotene 15,15'-monooxygenase activity	2	2	0.17	0.0264
	GO:0032147	activation of protein kinase activity	21	6	1.86	0.00938		GO:0043036	starch grain	3	2	0.27	0.13279		GO:0016759	cellulose synthase activity	24	2	2.09	0.02695
	GO:0006002	fructose 6-phosphate metabolic process	12	5	1.06	0.00951		GO:0009512	cytochrome b6f complex	14	0	1.24	0.13414		GO:0004008	copper-exporting ATPase activity	7	4	0.61	0.02766
	GO:0006955	immune response	288	54	25.49	0.00962		GO:0034425	etioplast envelope	1	1	0.09	0.13992		GO:0008477	purine nucleosidase activity	2	2	0.17	0.02781
	GO:0019464	glycine decarboxylation via glycine cleavage system	9	2	0.8	0.00982		GO:0034426	etioplast membrane	1	1	0.09	0.13992		GO:0015391	nucleobase:cation symporter activity	2	2	0.17	0.02806
	GO:0045935	positive regulation of nucleobase-containing compound metabolic process	176	27	15.58	0.0099		GO:0044437	vacuolar part	362	28	32.17	0.14109		GO:0019205	nucleobase-containing compound kinase activity	95	8	8.29	0.0286
	GO:0009658	chloroplast organization	178	30	15.75	0.00999		GO:0032578	aleurone grain membrane	1	1	0.09	0.14149		GO:0046961	proton-transporting ATPase activity, rotational mechanism	88	4	7.68	0.02894
	GO:0009832	plant-type cell wall biogenesis	62	7	5.49	0.01024		GO:0033095	aleurone grain	1	1	0.09	0.14149		GO:0003854	3-beta-hydroxy-delta5-steroid dehydrogenase activity	4	3	0.35	0.02943
	GO:0006468	protein phosphorylation	579	82	51.24	0.01035		GO:0000178	exosome (RNase complex)	3	1	0.27	0.14191		GO:0015563	uptake transmembrane transporter activity	2	2	0.17	0.02971
	GO:0019253	reductive pentose-phosphate cycle	63	6	5.58	0.01054		GO:0000418	DNA-directed RNA polymerase IV complex	11	0	0.98	0.14304		GO:0010340	carboxyl-O-methyltransferase activity	4	2	0.35	0.02988
	GO:0006629	lipid metabolic process	1012	170	89.56	0.01064		GO:0005943	phosphatidylinositol 3-kinase complex, class IA	1	1	0.09	0.14455		GO:0004017	adenylate kinase activity	15	1	1.31	0.03012
	GO:0045087	innate immune response	287	54	25.4	0.0107		GO:0019867	outer membrane	53	8	4.71	0.14567		GO:0004375	glycine dehydrogenase (decarboxylating) activity	8	1	0.7	0.03023
	GO:1902680	positive regulation of RNA biosynthetic process	175	27	15.49	0.011		GO:0031966	mitochondrial membrane	368	28	32.7	0.14777		GO:0016642	oxidoreductase activity, acting on the CH-NH2 group of donors, disulfide as acceptor	8	1	0.7	0.03023
	GO:0051254	positive regulation of RNA metabolic process	175	27	15.49	0.011		GO:0098589	membrane region	83	9	7.38	0.14792		GO:0015434	cadmium-transporting ATPase activity	2	2	0.17	0.03034
	GO:0097305	response to alcohol	237	47	20.98	0.01121		GO:0005680	anaphase-promoting complex	6	2	0.53	0.15021		GO:0015633	zinc transporting ATPase activity	2	2	0.17	0.03034
	GO:0009808	lignin metabolic process	24	7	2.12	0.01125		GO:0005777	peroxisome	145	23	12.88	0.1517		GO:0004715	non-membrane spanning protein tyrosine kinase activity	17	4	1.48	0.03035
	GO:0019685	photosynthesis, dark reaction	66	6	5.84	0.01128		GO:0042579	microbody	145	23	12.88	0.1517		GO:0052852	very-long-chain-(S)-2-hydroxy-acid oxidase activity	4	2	0.35	0.03072
	GO:0043244	regulation of protein complex disassembly	34	0	3.01	0.0116		GO:0044426	cell wall part	1	1	0.09	0.15369		GO:0052853	long-chain-(S)-2-hydroxy-long-chain-acid oxidase activity	4	2	0.35	0.03072
	GO:0015824	proline transport	14	6	1.24	0.01175		GO:0043680	filiform apparatus	1	1	0.09	0.15369		GO:0052854	medium-chain-(S)-2-hydroxy-acid oxidase activity	4	2	0.35	0.03072
	GO:0009944	polarity specification of adaxial/abaxial axis	16	7	1.42	0.01215		GO:0009897	external side of plasma membrane	4	2	0.36	0.15403		GO:0051499	D-aminoacyl-tRNA deacylase activity	2	2	0.17	0.03088
	GO:0046471	phosphatidylglycerol metabolic process	51	12	4.51	0.01236		GO:0009571	proplastid stroma	1	1	0.09	0.15525		GO:0019904	protein domain specific binding	38	4	3.31	0.03141
	GO:0006655	phosphatidylglycerol biosynthetic process	51	12	4.51	0.01236		GO:0009537	proplastid	1	1	0.09	0.15525		GO:0016760	cellulose synthase (UDP-forming) activity	23	2	2.01	0.03279
	GO:0030643	cellular phosphate ion homeostasis	4	3	0.35	0.01246		GO:0019866	organelle inner membrane	372	29	33.06	0.16012		GO:0043169	cation binding	2882	273	251.41	0.03374
	GO:0072502	cellular trivalent inorganic anion homeostasis	4	3	0.35	0.01246		GO:0048196	plant extracellular matrix	1	1	0.09	0.16237		GO:0015295	solute:proton symporter activity	26	6	2.27	0.03443
	GO:0030002	cellular anion homeostasis	4	3	0.35	0.01246		GO:0012505	endomembrane system	999	87	88.77	0.16377		GO:0035251	UDP-glucosyltransferase activity	79	7	6.89	0.03447
	GO:0043086	negative regulation of catalytic activity	47	10	4.16	0.01267		GO:0031463	Cul3-RING ubiquitin ligase complex	1	1	0.09	0.16391		GO:0004610	phosphoacetylglucosamine mutase activity	5	1	0.44	0.03524
	GO:0000025	maltose catabolic process	3	2	0.27	0.01284		GO:0042175	nuclear outer membrane-endoplasmic reticulum membrane network	77	9	6.84	0.16559		GO:0046527	glucosyltransferase activity	87	9	7.59	0.03612
	GO:1901073	glucosamine-containing compound biosynthetic process	9	1	0.8	0.01293		GO:0005789	endoplasmic reticulum membrane	77	9	6.84	0.16559		GO:0008375	acetylglucosaminyltransferase activity	25	5	2.18	0.03619
	GO:0016120	carotene biosynthetic process	5	3	0.44	0.01321		GO:0043673	sexine	1	1	0.09	0.16631		GO:0004620	phospholipase activity	26	4	2.27	0.03689
	GO:0042445	hormone metabolic process	107	19	9.47	0.01331		GO:0043674	columella	1	1	0.09	0.16631		GO:0033764	steroid dehydrogenase activity, acting on the CH-OH group of donors, NAD or NADP as acceptor	7	4	0.61	0.03697
	GO:0010311	lateral root formation	20	8	1.77	0.0134		GO:0031519	PcG protein complex	1	1	0.09	0.16728		GO:0052654	L-leucine transaminase activity	7	1	0.61	0.03714
	GO:0010501	RNA secondary structure unwinding	6	1	0.53	0.01345		GO:0005737	cytoplasm	10610	925	942.79	0.16757		GO:0052655	L-valine transaminase activity	7	1	0.61	0.03714
	GO:0006733	oxidoreduction coenzyme metabolic process	303	51	26.82	0.01374		GO:0016328	lateral plasma membrane	1	1	0.09	0.17296		GO:0052656	L-isoleucine transaminase activity	7	1	0.61	0.03714
	GO:0009070	serine family amino acid biosynthetic process	237	23	20.98	0.01378		GO:0009706	chloroplast inner membrane	35	7	3.11	0.18077		GO:0004618	phosphoglycerate kinase activity	24	3	2.09	0.03926
	GO:0006720	isoprenoid metabolic process	358	73	31.68	0.0138		GO:0005911	cell-cell junction	451	41	40.08	0.18103		GO:1901476	carbohydrate transporter activity	29	6	2.53	0.03961
	GO:0009967	positive regulation of signal transduction	30	4	2.66	0.01397		GO:0055044	symplast	451	41	40.08	0.18103		GO:0015144	carbohydrate transmembrane transporter activity	29	6	2.53	0.03961
	GO:0023056	positive regulation of signaling	30	4	2.66	0.01397		GO:0009506	plasmodesma	451	41	40.08	0.18103		GO:0030246	carbohydrate binding	93	12	8.11	0.04106
	GO:0015914	phospholipid transport	24	9	2.12	0.01414		GO:0043235	receptor complex	5	1	0.44	0.18232		GO:0015077	monovalent inorganic cation transmembrane transporter activity	382	29	33.32	0.04154
	GO:0098656	anion transmembrane transport	52	15	4.6	0.01414		GO:0010319	stromule	51	8	4.53	0.18474		GO:0020037	heme binding	228	29	19.89	0.04206
	GO:0010604	positive regulation of macromolecule metabolic process	253	35	22.39	0.0145		GO:0009569	chloroplast starch grain	1	1	0.09	0.18852		GO:0016298	lipase activity	40	8	3.49	0.04227
	GO:0006066	alcohol metabolic process	202	36	17.88	0.01473		GO:0009532	plastid stroma	752	108	66.82	0.19291		GO:0051119	sugar transmembrane transporter activity	25	5	2.18	0.04404
	GO:0016125	sterol metabolic process	66	13	5.84	0.01474		GO:0000815	ESCRT III complex	7	1	0.62	0.19367		GO:0004396	hexokinase activity	11	1	0.96	0.04634
	GO:0016119	carotene metabolic process	10	4	0.89	0.01481		GO:0009501	amyloplast	4	2	0.36	0.19496		GO:0005057	receptor signaling protein activity	35	7	3.05	0.04673
	GO:0098542	defense response to other organism	388	57	34.34	0.0149		GO:0005743	mitochondrial inner membrane	331	22	29.41	0.19714		GO:0050815	phosphoserine binding	6	0	0.52	0.0468
	GO:0010628	positive regulation of gene expression	172	27	15.22	0.01499		GO:0005771	multivesicular body	10	2	0.89	0.19884		GO:0004749	ribose phosphate diphosphokinase activity	15	0	1.31	0.04687
	GO:0045893	positive regulation of transcription, DNA-templated	172	27	15.22	0.01499		GO:0005783	endoplasmic reticulum	398	38	35.37	0.19959		GO:0045156	electron transporter, transferring electrons within the cyclic electron transport pathway of photosynthesis activity	16	6	1.4	0.04719
	GO:0009409	response to cold	310	41	27.44	0.01514		GO:0031968	organelle outer membrane	50	7	4.44	0.20003		GO:0004478	methionine adenosyltransferase activity	26	0	2.27	0.04837
	GO:0080167	response to karrikin	51	13	4.51	0.01556		GO:0009782	photosystem I antenna complex	4	0	0.36	0.20195		GO:1901677	phosphate transmembrane transporter activity	53	13	4.62	0.04887
	GO:0045682	regulation of epidermis development	8	3	0.71	0.01593		GO:0005802	trans-Golgi network	75	9	6.66	0.20784		GO:0004650	polygalacturonase activity	19	0	1.66	0.04923
	GO:0006869	lipid transport	63	16	5.58	0.01597		GO:0036125	fatty acid beta-oxidation multienzyme complex	1	0	0.09	0.21308		GO:0005047	signal recognition particle binding	4	2	0.35	0.04962
	GO:0061640	cytoskeleton-dependent cytokinesis	133	11	11.77	0.01617		GO:0016507	mitochondrial fatty acid beta-oxidation multienzyme complex	1	0	0.09	0.21308		GO:0051744	3,8-divinyl protochlorophyllide a 8-vinyl reductase activity	2	1	0.17	0.0498
	GO:0009809	lignin biosynthetic process	19	5	1.68	0.01621		GO:0030532	small nuclear ribonucleoprotein complex	18	0	1.6	0.21493		GO:0008374	O-acyltransferase activity	35	7	3.05	0.05004
	GO:0045229	external encapsulating structure organization	258	31	22.83	0.01667		GO:0030054	cell junction	453	41	40.25	0.21844		GO:0016774	phosphotransferase activity, carboxyl group as acceptor	38	4	3.31	0.05035
	GO:0048653	anther development	24	5	2.12	0.01672		GO:0009842	cyanelle	8	0	0.71	0.21897		GO:0005484	SNAP receptor activity	12	5	1.05	0.05128
	GO:0019684	photosynthesis, light reaction	476	61	42.13	0.01678		GO:0071944	cell periphery	2020	262	179.5	0.22239		GO:0003824	catalytic activity	11546	1112	1007.22	0.0521
	GO:0048584	positive regulation of response to stimulus	56	6	4.96	0.01704		GO:0009527	plastid outer membrane	20	3	1.78	0.23432		GO:0016767	geranylgeranyl-diphosphate geranylgeranyltransferase activity	2	1	0.17	0.05217
	GO:0048439	flower morphogenesis	16	7	1.42	0.01732		GO:0043245	extraorganismal space	1	0	0.09	0.23465		GO:0046905	phytoene synthase activity	2	1	0.17	0.05217
	GO:0010038	response to metal ion	507	55	44.87	0.01756		GO:0005761	mitochondrial ribosome	4	2	0.36	0.23657		GO:0016788	hydrolase activity, acting on ester bonds	614	70	53.56	0.05239
	GO:0042793	transcription from plastid promoter	62	14	5.49	0.01767		GO:0000118	histone deacetylase complex	2	0	0.18	0.2425		GO:0016778	diphosphotransferase activity	18	1	1.57	0.05254
	GO:0045730	respiratory burst	6	4	0.53	0.01767		GO:0033110	Cvt vesicle membrane	5	0	0.44	0.24279		GO:0033218	amide binding	45	4	3.93	0.05343
	GO:0000910	cytokinesis	159	13	14.07	0.01769		GO:0033107	CVT vesicle	5	0	0.44	0.24279		GO:0004647	phosphoserine phosphatase activity	4	0	0.35	0.05402
	GO:0016126	sterol biosynthetic process	60	10	5.31	0.01777		GO:0000421	autophagic vacuole membrane	5	0	0.44	0.24279		GO:0004366	glycerol-3-phosphate O-acyltransferase activity	5	3	0.44	0.05436
	GO:0031407	oxylipin metabolic process	22	8	1.95	0.01795		GO:0000322	storage vacuole	9	2	0.8	0.24328		GO:0016847	1-aminocyclopropane-1-carboxylate synthase activity	6	3	0.52	0.05542
	GO:0006721	terpenoid metabolic process	149	40	13.19	0.01799		GO:0090406	pollen tube	9	0	0.8	0.24513		GO:0016701	oxidoreductase activity, acting on single donors with incorporation of molecular oxygen	69	15	6.02	0.0555
	GO:0035303	regulation of dephosphorylation	97	19	8.58	0.01817		GO:0090575	RNA polymerase II transcription factor complex	21	4	1.87	0.26452		GO:0042578	phosphoric ester hydrolase activity	310	40	27.04	0.0555
	GO:0006754	ATP biosynthetic process	152	10	13.45	0.0186		GO:0044798	nuclear transcription factor complex	21	4	1.87	0.26452		GO:0015605	organophosphate ester transmembrane transporter activity	37	8	3.23	0.05691
	GO:0010075	regulation of meristem growth	57	14	5.04	0.01873		GO:0000325	plant-type vacuole	61	10	5.42	0.26671		GO:0004712	protein serine/threonine/tyrosine kinase activity	21	1	1.83	0.0594
	GO:0065001	specification of axis polarity	17	7	1.5	0.01883		GO:0009503	thylakoid light-harvesting complex	24	0	2.13	0.2694		GO:1901474	azole transmembrane transporter activity	3	1	0.26	0.06053
	GO:0032875	regulation of DNA endoreduplication	4	3	0.35	0.01889		GO:0005786	signal recognition particle, endoplasmic reticulum targeting	10	3	0.89	0.27225		GO:0045118	azole transporter activity	3	1	0.26	0.06053
	GO:0048440	carpel development	91	18	8.05	0.01924		GO:0005689	U12-type spliceosomal complex	3	0	0.27	0.27272		GO:0000064	L-ornithine transmembrane transporter activity	3	1	0.26	0.06053
	GO:0019344	cysteine biosynthetic process	215	21	19.03	0.01932		GO:0005770	late endosome	14	3	1.24	0.28152		GO:0005290	L-histidine transmembrane transporter activity	3	1	0.26	0.06053
	GO:0071669	plant-type cell wall organization or biogenesis	189	20	16.73	0.01937		GO:0098552	side of membrane	9	2	0.8	0.29151		GO:0004747	ribokinase activity	10	3	0.87	0.06128
	GO:0045338	farnesyl diphosphate metabolic process	4	3	0.35	0.0195		GO:0030089	phycobilisome	1	0	0.09	0.29945		GO:0016762	xyloglucan:xyloglucosyl transferase activity	12	5	1.05	0.06147
	GO:0030154	cell differentiation	432	51	38.23	0.01954		GO:0005669	transcription factor TFIID complex	4	1	0.36	0.29969		GO:0015105	arsenite transmembrane transporter activity	8	4	0.7	0.0618
	GO:0009411	response to UV	96	21	8.5	0.01956		GO:0009707	chloroplast outer membrane	15	2	1.33	0.30091		GO:0008187	poly-pyrimidine tract binding	20	4	1.74	0.06253
	GO:0015706	nitrate transport	31	10	2.74	0.01966		GO:0031332	RNAi effector complex	4	0	0.36	0.30383		GO:0008266	poly(U) RNA binding	20	4	1.74	0.06253
	GO:1901652	response to peptide	2	2	0.18	0.01967		GO:0016442	RISC complex	4	0	0.36	0.30383		GO:0004857	enzyme inhibitor activity	27	4	2.36	0.06407
	GO:0043434	response to peptide hormone	2	2	0.18	0.01967		GO:0044455	mitochondrial membrane part	191	9	16.97	0.30666		GO:0016768	spermine synthase activity	2	1	0.17	0.06454
	GO:0060416	response to growth hormone	2	2	0.18	0.01967		GO:0005776	autophagic vacuole	7	0	0.62	0.30676		GO:0015296	anion:cation symporter activity	16	4	1.4	0.06458
	GO:0042886	amide transport	29	10	2.57	0.01968		GO:0005779	integral component of peroxisomal membrane	5	2	0.44	0.30763		GO:0047918	GDP-mannose 3,5-epimerase activity	5	1	0.44	0.06478
	GO:0042537	benzene-containing compound metabolic process	92	27	8.14	0.01982		GO:0031231	intrinsic component of peroxisomal membrane	5	2	0.44	0.30763		GO:0008934	inositol monophosphate 1-phosphatase activity	4	2	0.35	0.06517
	GO:0009208	pyrimidine ribonucleoside triphosphate metabolic process	46	2	4.07	0.02004		GO:0005674	transcription factor TFIIF complex	3	1	0.27	0.30926		GO:0042803	protein homodimerization activity	50	6	4.36	0.06607
	GO:0009962	regulation of flavonoid biosynthetic process	17	4	1.5	0.0201		GO:0005576	extracellular region	424	61	37.68	0.31474		GO:0004623	phospholipase A2 activity	12	0	1.05	0.06608
	GO:0000169	activation of MAPK activity involved in osmosensory signaling pathway	2	2	0.18	0.02033		GO:0070382	exocytic vesicle	2	0	0.18	0.31506		GO:0008568	microtubule-severing ATPase activity	20	2	1.74	0.06704
	GO:0044093	positive regulation of molecular function	127	29	11.24	0.02068		GO:0044464	cell part	13558	1170	1204.75	0.31576		GO:0008441	3'(2'),5'-bisphosphate nucleotidase activity	6	2	0.52	0.06872
	GO:0051365	cellular response to potassium ion starvation	2	2	0.18	0.02072		GO:0005787	signal peptidase complex	8	1	0.71	0.31847		GO:0015446	arsenite-transmembrane transporting ATPase activity	5	3	0.44	0.06898
	GO:0046686	response to cadmium ion	434	47	38.41	0.02073		GO:0005663	DNA replication factor C complex	5	2	0.44	0.32447		GO:0008490	arsenite secondary active transmembrane transporter activity	5	3	0.44	0.06898
	GO:0015833	peptide transport	23	7	2.04	0.02085		GO:0008305	integrin complex	4	1	0.36	0.32645		GO:0008252	nucleotidase activity	8	2	0.7	0.06928
	GO:0006031	chitin biosynthetic process	8	0	0.71	0.02097		GO:0098636	protein complex involved in cell adhesion	4	1	0.36	0.32645		GO:0015171	amino acid transmembrane transporter activity	38	10	3.31	0.06959
	GO:0035266	meristem growth	61	15	5.4	0.02134		GO:0070993	translation preinitiation complex	44	4	3.91	0.327		GO:0004565	beta-galactosidase activity	16	4	1.4	0.07039
	GO:0046165	alcohol biosynthetic process	133	24	11.77	0.02203		GO:0044450	microtubule organizing center part	12	1	1.07	0.32904		GO:0004683	calmodulin-dependent protein kinase activity	38	7	3.31	0.0717
	GO:0035304	regulation of protein dephosphorylation	96	19	8.5	0.02208		GO:0031226	intrinsic component of plasma membrane	34	10	3.02	0.33462		GO:0004719	protein-L-isoaspartate (D-aspartate) O-methyltransferase activity	3	1	0.26	0.07187
	GO:0010557	positive regulation of macromolecule biosynthetic process	224	29	19.82	0.02218		GO:0046658	anchored component of plasma membrane	22	5	1.95	0.3353		GO:0051998	protein carboxyl O-methyltransferase activity	3	1	0.26	0.07187
	GO:0042214	terpene metabolic process	13	4	1.15	0.0225		GO:0000311	plastid large ribosomal subunit	7	1	0.62	0.3374		GO:0015417	polyamine-transporting ATPase activity	3	2	0.26	0.07214
	GO:0042964	thioredoxin biosynthetic process	8	1	0.71	0.02275		GO:0000315	organellar large ribosomal subunit	7	1	0.62	0.3374		GO:0008429	phosphatidylethanolamine binding	3	0	0.26	0.07408
	GO:0006818	hydrogen transport	337	20	29.83	0.02319		GO:0005795	Golgi stack	13	1	1.16	0.33753		GO:0008199	ferric iron binding	8	1	0.7	0.07435
	GO:0015992	proton transport	337	20	29.83	0.02319		GO:0031975	envelope	1056	115	93.84	0.33888		GO:0008061	chitin binding	11	4	0.96	0.07657
	GO:0042180	cellular ketone metabolic process	54	9	4.78	0.02323		GO:0031560	cellular bud neck polarisome	1	0	0.09	0.33992		GO:0061134	peptidase regulator activity	12	1	1.05	0.07706
	GO:0044070	regulation of anion transport	19	7	1.68	0.02323		GO:0031561	cellular bud tip polarisome	1	0	0.09	0.33992		GO:0030414	peptidase inhibitor activity	12	1	1.05	0.07706
	GO:0009698	phenylpropanoid metabolic process	61	18	5.4	0.02392		GO:0045298	tubulin complex	9	1	0.8	0.34055		GO:0016671	oxidoreductase activity, acting on a sulfur group of donors, disulfide as acceptor	44	3	3.84	0.07726
	GO:0045905	positive regulation of translational termination	28	0	2.48	0.024		GO:0005623	cell	13559	1170	1204.84	0.34378		GO:0016765	transferase activity, transferring alkyl or aryl (other than methyl) groups	103	10	8.99	0.07737
	GO:0043243	positive regulation of protein complex disassembly	28	0	2.48	0.024		GO:0005851	eukaryotic translation initiation factor 2B complex	2	0	0.18	0.34509		GO:0043021	ribonucleoprotein complex binding	45	3	3.93	0.0774
	GO:0006452	translational frameshifting	28	0	2.48	0.024		GO:0044796	DNA polymerase processivity factor complex	7	0	0.62	0.35025		GO:0003677	DNA binding	856	101	74.67	0.0775
	GO:0006449	regulation of translational termination	28	0	2.48	0.024		GO:0043626	PCNA complex	7	0	0.62	0.35025		GO:0004756	selenide, water dikinase activity	2	0	0.17	0.07836
	GO:1901070	guanosine-containing compound biosynthetic process	41	3	3.63	0.02412		GO:0031967	organelle envelope	1055	115	93.75	0.35087		GO:0043958	acryloyl-CoA reductase activity	2	0	0.17	0.07883
	GO:0043900	regulation of multi-organism process	73	14	6.46	0.0245		GO:0005778	peroxisomal membrane	11	3	0.98	0.35796		GO:0004568	chitinase activity	13	5	1.13	0.07927
	GO:0010077	maintenance of inflorescence meristem identity	2	2	0.18	0.02451		GO:0031903	microbody membrane	11	3	0.98	0.35796		GO:0015245	fatty acid transporter activity	3	2	0.26	0.07976
	GO:0071421	manganese ion transmembrane transport	2	2	0.18	0.02471		GO:0005744	mitochondrial inner membrane presequence translocase complex	11	0	0.98	0.35891		GO:0046873	metal ion transmembrane transporter activity	126	23	10.99	0.08233
	GO:0048467	gynoecium development	98	18	8.67	0.02508		GO:0030132	clathrin coat of coated pit	21	0	1.87	0.3606		GO:0016703	oxidoreductase activity, acting on single donors with incorporation of molecular oxygen, incorporation of one atom of oxygen (internal monooxygenases or internal mixed function oxidases)	12	4	1.05	0.08313
	GO:0071554	cell wall organization or biogenesis	380	51	33.63	0.02508		GO:0031227	intrinsic component of endoplasmic reticulum membrane	11	2	0.98	0.36166		GO:0003852	2-isopropylmalate synthase activity	4	1	0.35	0.08327
	GO:0045488	pectin metabolic process	28	3	2.48	0.02517		GO:0000790	nuclear chromatin	9	0	0.8	0.36514		GO:0005345	purine nucleobase transmembrane transporter activity	3	2	0.26	0.08416
	GO:0010393	galacturonan metabolic process	28	3	2.48	0.02517		GO:0005657	replication fork	10	3	0.89	0.36824		GO:0003942	N-acetyl-gamma-glutamyl-phosphate reductase activity	12	3	1.05	0.0842
	GO:0043408	regulation of MAPK cascade	32	6	2.83	0.02529		GO:0044434	chloroplast part	1435	206	127.51	0.37933		GO:0022891	substrate-specific transmembrane transporter activity	795	104	69.35	0.08477
	GO:0046246	terpene biosynthetic process	6	3	0.53	0.02564		GO:0070938	contractile ring	3	0	0.27	0.38068		GO:0003713	transcription coactivator activity	13	1	1.13	0.08513
	GO:0009965	leaf morphogenesis	122	17	10.8	0.02581		GO:0000142	cellular bud neck contractile ring	3	0	0.27	0.38068		GO:0015154	disaccharide transmembrane transporter activity	3	2	0.26	0.08563
	GO:0010073	meristem maintenance	94	21	8.32	0.02603		GO:0032155	cell division site part	3	0	0.27	0.38068		GO:0015157	oligosaccharide transmembrane transporter activity	3	2	0.26	0.08563
	GO:0010218	response to far red light	106	22	9.38	0.02613		GO:0005826	actomyosin contractile ring	3	0	0.27	0.38068		GO:0003933	GTP cyclohydrolase activity	6	2	0.52	0.0858
	GO:0032876	negative regulation of DNA endoreduplication	2	2	0.18	0.02617		GO:0034708	methyltransferase complex	3	0	0.27	0.38134		GO:0016794	diphosphoric monoester hydrolase activity	3	2	0.26	0.08659
	GO:2000104	negative regulation of DNA-dependent DNA replication	2	2	0.18	0.02617		GO:0031304	intrinsic component of mitochondrial inner membrane	2	1	0.18	0.38189		GO:0008893	guanosine-3',5'-bis(diphosphate) 3'-diphosphatase activity	3	2	0.26	0.08659
	GO:0010167	response to nitrate	18	7	1.59	0.02625		GO:0000152	nuclear ubiquitin ligase complex	9	2	0.8	0.38338		GO:0004324	ferredoxin-NADP+ reductase activity	7	1	0.61	0.08696
	GO:0009744	response to sucrose	115	22	10.18	0.02642		GO:0033565	ESCRT-0 complex	1	0	0.09	0.39189		GO:0008460	dTDP-glucose 4,6-dehydratase activity	5	2	0.44	0.08708
	GO:0034285	response to disaccharide	115	22	10.18	0.02642		GO:0009528	plastid inner membrane	41	7	3.64	0.39441		GO:0004034	aldose 1-epimerase activity	4	2	0.35	0.08766
	GO:0006633	fatty acid biosynthetic process	189	41	16.73	0.02656		GO:0000407	pre-autophagosomal structure	3	0	0.27	0.39612		GO:0008134	transcription factor binding	7	0	0.61	0.0879
	GO:0006367	transcription initiation from RNA polymerase II promoter	11	2	0.97	0.02673		GO:0000439	core TFIIH complex	5	1	0.44	0.39635		GO:0008661	1-deoxy-D-xylulose-5-phosphate synthase activity	7	1	0.61	0.0903
	GO:0033383	geranyl diphosphate metabolic process	2	2	0.18	0.02674		GO:0036452	ESCRT complex	13	1	1.16	0.39666		GO:0004412	homoserine dehydrogenase activity	3	1	0.26	0.09055
	GO:0033384	geranyl diphosphate biosynthetic process	2	2	0.18	0.02674		GO:0005801	cis-Golgi network	3	0	0.27	0.40052		GO:0004672	protein kinase activity	816	117	71.18	0.09102
	GO:0071277	cellular response to calcium ion	10	3	0.89	0.02678		GO:0000808	origin recognition complex	3	0	0.27	0.4009		GO:0015932	nucleobase-containing compound transmembrane transporter activity	37	8	3.23	0.09131
	GO:0006098	pentose-phosphate shunt	244	41	21.59	0.02686		GO:0045111	intermediate filament cytoskeleton	2	1	0.18	0.40638		GO:0015205	nucleobase transmembrane transporter activity	6	3	0.52	0.09268
	GO:0009069	serine family amino acid metabolic process	310	31	27.44	0.02693		GO:0005882	intermediate filament	2	1	0.18	0.40638		GO:0005048	signal sequence binding	17	3	1.48	0.09277
	GO:0015985	energy coupled proton transport, down electrochemical gradient	114	6	10.09	0.02727		GO:0034045	pre-autophagosomal structure membrane	1	0	0.09	0.41163		GO:0022892	substrate-specific transporter activity	879	112	76.68	0.09323
	GO:0015986	ATP synthesis coupled proton transport	114	6	10.09	0.02727		GO:0070469	respiratory chain	190	10	16.88	0.41313		GO:0010291	carotene beta-ring hydroxylase activity	2	1	0.17	0.0934
	GO:0009891	positive regulation of biosynthetic process	245	32	21.68	0.02734		GO:0044462	external encapsulating structure part	2	1	0.18	0.4169		GO:0015035	protein disulfide oxidoreductase activity	94	9	8.2	0.09604
	GO:0043581	mycelium development	46	0	4.07	0.02736		GO:0033179	proton-transporting V-type ATPase, V0 domain	52	0	4.62	0.42198		GO:0008964	phosphoenolpyruvate carboxylase activity	6	3	0.52	0.09644
	GO:0009943	adaxial/abaxial axis specification	18	7	1.59	0.02767		GO:0005885	Arp2/3 protein complex	22	0	1.95	0.42836		GO:0008810	cellulase activity	15	5	1.31	0.09644
	GO:0043255	regulation of carbohydrate biosynthetic process	14	1	1.24	0.02776		GO:0001534	radial spoke	1	0	0.09	0.43819		GO:0016018	cyclosporin A binding	3	1	0.26	0.09662
	GO:0048527	lateral root development	42	12	3.72	0.02789		GO:0005667	transcription factor complex	28	4	2.49	0.43823		GO:0004709	MAP kinase kinase kinase activity	13	4	1.13	0.0967
	GO:1902600	hydrogen ion transmembrane transport	195	6	17.26	0.02793		GO:0009705	plant-type vacuole membrane	33	4	2.93	0.4385		GO:0016667	oxidoreductase activity, acting on a sulfur group of donors	210	18	18.32	0.09704
	GO:0060003	copper ion export	7	4	0.62	0.02797		GO:0005741	mitochondrial outer membrane	30	4	2.67	0.43938		GO:0008168	methyltransferase activity	247	26	21.55	0.09712
	GO:0046051	UTP metabolic process	35	2	3.1	0.02802		GO:0034399	nuclear periphery	2	1	0.18	0.44073		GO:0016597	amino acid binding	52	7	4.54	0.09786
	GO:0009696	salicylic acid metabolic process	76	22	6.73	0.02814		GO:0016363	nuclear matrix	2	1	0.18	0.44073		GO:0016891	endoribonuclease activity, producing 5'-phosphomonoesters	12	4	1.05	0.09812
	GO:0048466	androecium development	55	8	4.87	0.02832		GO:0044420	extracellular matrix part	2	1	0.18	0.44955		GO:0017171	serine hydrolase activity	139	23	12.13	0.09836
	GO:0048443	stamen development	55	8	4.87	0.02832		GO:0043667	pollen wall	2	1	0.18	0.44955		GO:0008236	serine-type peptidase activity	139	23	12.13	0.09836
	GO:0006723	cuticle hydrocarbon biosynthetic process	2	2	0.18	0.02904		GO:0043668	exine	2	1	0.18	0.44955		GO:0004553	hydrolase activity, hydrolyzing O-glycosyl compounds	251	40	21.9	0.10042
	GO:0016123	xanthophyll biosynthetic process	3	2	0.27	0.02925		GO:0043190	ATP-binding cassette (ABC) transporter complex	2	1	0.18	0.45387		GO:0003993	acid phosphatase activity	25	5	2.18	0.10125
	GO:0010101	post-embryonic root morphogenesis	23	8	2.04	0.02994		GO:0098533	ATPase dependent transmembrane transport complex	2	1	0.18	0.45387		GO:0022890	inorganic cation transmembrane transporter activity	456	41	39.78	0.10191
	GO:0010102	lateral root morphogenesis	23	8	2.04	0.02994		GO:0044429	mitochondrial part	510	34	45.32	0.45408		GO:0045140	inositol phosphoceramide synthase activity	3	2	0.26	0.10224
	GO:0043085	positive regulation of catalytic activity	125	28	11.06	0.03007		GO:0016592	mediator complex	14	1	1.24	0.4543		GO:0030611	arsenate reductase activity	9	2	0.79	0.10303
	GO:0071555	cell wall organization	247	30	21.86	0.03025		GO:0000930	gamma-tubulin complex	2	1	0.18	0.45658		GO:0030613	oxidoreductase activity, acting on phosphorus or arsenic in donors	8	2	0.7	0.10499
	GO:0009743	response to carbohydrate	227	37	20.09	0.03037		GO:1990077	primosome complex	2	1	0.18	0.45789		GO:0030614	oxidoreductase activity, acting on phosphorus or arsenic in donors, disulfide as acceptor	8	2	0.7	0.10499
	GO:0015991	ATP hydrolysis coupled proton transport	145	4	12.83	0.0304		GO:0090404	pollen tube tip	5	0	0.44	0.458		GO:0008794	arsenate reductase (glutaredoxin) activity	8	2	0.7	0.10499
	GO:0015988	energy coupled proton transmembrane transport, against electrochemical gradient	145	4	12.83	0.0304		GO:0060187	cell pole	5	0	0.44	0.458		GO:0047750	cholestenol delta-isomerase activity	3	2	0.26	0.10572
	GO:0006820	anion transport	294	67	26.02	0.03053		GO:0051286	cell tip	5	0	0.44	0.458		GO:0046899	nucleoside triphosphate adenylate kinase activity	4	1	0.35	0.10599
	GO:0048869	cellular developmental process	571	62	50.53	0.03095		GO:0035838	growing cell tip	5	0	0.44	0.458		GO:0050347	trans-octaprenyltranstransferase activity	3	2	0.26	0.10739
	GO:0010107	potassium ion import	2	2	0.18	0.03096		GO:0031515	tRNA (m1A) methyltransferase complex	1	0	0.09	0.46849		GO:0052923	all-trans-nonaprenyl-diphosphate synthase (geranyl-diphosphate specific) activity	3	2	0.26	0.10739
	GO:0010647	positive regulation of cell communication	31	4	2.74	0.03103		GO:0043527	tRNA methyltransferase complex	1	0	0.09	0.46849		GO:0016411	acylglycerol O-acyltransferase activity	9	3	0.79	0.10765
	GO:0009637	response to blue light	123	24	10.89	0.03122		GO:0071458	integral component of cytoplasmic side of endoplasmic reticulum membrane	1	0	0.09	0.46888		GO:0016747	transferase activity, transferring acyl groups other than amino-acyl groups	202	31	17.62	0.1083
	GO:0048589	developmental growth	259	34	22.92	0.03131		GO:0071782	endoplasmic reticulum tubular network	1	0	0.09	0.46888		GO:0004252	serine-type endopeptidase activity	79	16	6.89	0.10891
	GO:0023051	regulation of signaling	123	16	10.89	0.03138		GO:0098554	cytoplasmic side of endoplasmic reticulum membrane	1	0	0.09	0.46888		GO:0004516	nicotinate phosphoribosyltransferase activity	6	1	0.52	0.10936
	GO:1901071	glucosamine-containing compound metabolic process	23	6	2.04	0.03152		GO:0016020	membrane	5454	601	484.64	0.47288		GO:0051738	xanthophyll binding	2	0	0.17	0.10944
	GO:0050891	multicellular organismal water homeostasis	2	2	0.18	0.03161		GO:0045177	apical part of cell	4	0	0.36	0.47665		GO:0016740	transferase activity	3545	395	309.25	0.10991
	GO:0050878	regulation of body fluid levels	2	2	0.18	0.03161		GO:0030684	preribosome	52	0	4.62	0.47782		GO:0070283	radical SAM enzyme activity	9	3	0.79	0.11034
	GO:0010224	response to UV-B	45	12	3.98	0.0318		GO:0045121	membrane raft	2	0	0.18	0.48035		GO:0015925	galactosidase activity	22	5	1.92	0.11207
	GO:0006534	cysteine metabolic process	225	21	19.91	0.03192		GO:0005901	caveola	2	0	0.18	0.48035		GO:0003920	GMP reductase activity	2	0	0.17	0.11246
	GO:0000096	sulfur amino acid metabolic process	336	38	29.74	0.03198		GO:0030896	checkpoint clamp complex	2	0	0.18	0.48388		GO:0016207	4-coumarate-CoA ligase activity	3	2	0.26	0.11277
	GO:0031408	oxylipin biosynthetic process	20	7	1.77	0.03214		GO:0016469	proton-transporting two-sector ATPase complex	229	6	20.35	0.48565		GO:0045289	luciferin monooxygenase activity	3	2	0.26	0.11277
	GO:1990066	energy quenching	24	0	2.12	0.03216		GO:0010494	cytoplasmic stress granule	2	1	0.18	0.49076		GO:0047077	Photinus-luciferin 4-monooxygenase (ATP-hydrolyzing) activity	3	2	0.26	0.11277
	GO:0010196	nonphotochemical quenching	24	0	2.12	0.03216		GO:0034967	Set3 complex	1	0	0.09	0.49246		GO:0015288	porin activity	4	1	0.35	0.11349
	GO:0006740	NADPH regeneration	248	41	21.95	0.03234		GO:0044438	microbody part	14	3	1.24	0.49863		GO:0022829	wide pore channel activity	4	1	0.35	0.11349
	GO:0031399	regulation of protein modification process	162	23	14.34	0.03235		GO:0044439	peroxisomal part	14	3	1.24	0.49863		GO:0004072	aspartate kinase activity	5	1	0.44	0.11444
	GO:0008299	isoprenoid biosynthetic process	346	70	30.62	0.03239		GO:0005905	coated pit	22	0	1.95	0.49998		GO:0008447	L-ascorbate oxidase activity	7	2	0.61	0.11451
	GO:0009737	response to abscisic acid	199	42	17.61	0.03242		GO:0098562	cytoplasmic side of membrane	5	0	0.44	0.50428		GO:0004760	serine-pyruvate transaminase activity	3	2	0.26	0.11462
	GO:0006865	amino acid transport	98	25	8.67	0.03284		GO:0031360	intrinsic component of thylakoid membrane	5	0	0.44	0.50587		GO:0050281	serine-glyoxylate transaminase activity	3	2	0.26	0.11462
	GO:0010374	stomatal complex development	96	18	8.5	0.03287		GO:0031361	integral component of thylakoid membrane	5	0	0.44	0.50587		GO:0046923	ER retention sequence binding	12	1	1.05	0.11516
	GO:0090558	plant epidermis development	96	18	8.5	0.03287		GO:0000275	mitochondrial proton-transporting ATP synthase complex, catalytic core F(1)	33	1	2.93	0.50634		GO:0046906	tetrapyrrole binding	332	36	28.96	0.11614
	GO:0022618	ribonucleoprotein complex assembly	100	6	8.85	0.03309		GO:0032580	Golgi cisterna membrane	2	0	0.18	0.50729		GO:0046408	chlorophyll synthetase activity	3	1	0.26	0.11698
	GO:0015698	inorganic anion transport	117	24	10.35	0.03323		GO:0031312	extrinsic component of organelle membrane	2	1	0.18	0.50752		GO:0004614	phosphoglucomutase activity	3	2	0.26	0.11736
	GO:0006030	chitin metabolic process	20	5	1.77	0.03339		GO:0031314	extrinsic component of mitochondrial inner membrane	2	1	0.18	0.50752		GO:0016273	arginine N-methyltransferase activity	3	2	0.26	0.11762
	GO:0010496	intercellular transport	2	2	0.18	0.03349		GO:0005675	holo TFIIH complex	2	0	0.18	0.50987		GO:0016274	protein-arginine N-methyltransferase activity	3	2	0.26	0.11762
	GO:0033993	response to lipid	254	51	22.48	0.03354		GO:0032806	carboxy-terminal domain protein kinase complex	2	0	0.18	0.50987		GO:0016655	oxidoreductase activity, acting on NAD(P)H, quinone or similar compound as acceptor	90	7	7.85	0.11851
	GO:0006037	cell wall chitin metabolic process	7	0	0.62	0.034		GO:0044440	endosomal part	30	1	2.67	0.51008		GO:0003676	nucleic acid binding	2966	232	258.74	0.11888
	GO:0006038	cell wall chitin biosynthetic process	7	0	0.62	0.034		GO:0030130	clathrin coat of trans-Golgi network vesicle	12	0	1.07	0.52115		GO:0016801	hydrolase activity, acting on ether bonds	17	1	1.48	0.11916
	GO:0071966	fungal-type cell wall polysaccharide metabolic process	7	0	0.62	0.034		GO:0048188	Set1C/COMPASS complex	2	0	0.18	0.52589		GO:0016802	trialkylsulfonium hydrolase activity	17	1	1.48	0.11916
	GO:0034221	fungal-type cell wall chitin biosynthetic process	7	0	0.62	0.034		GO:0035097	histone methyltransferase complex	2	0	0.18	0.52589		GO:0004013	adenosylhomocysteinase activity	17	1	1.48	0.11916
	GO:0007124	pseudohyphal growth	7	0	0.62	0.034		GO:0034099	luminal surveillance complex	2	0	0.18	0.54497		GO:0016773	phosphotransferase activity, alcohol group as acceptor	961	137	83.83	0.11919
	GO:0051278	fungal-type cell wall polysaccharide biosynthetic process	7	0	0.62	0.034		GO:0035145	exon-exon junction complex	10	0	0.89	0.54623		GO:0015562	efflux transmembrane transporter activity	10	4	0.87	0.12036
	GO:0022622	root system development	212	30	18.76	0.03457		GO:0005942	phosphatidylinositol 3-kinase complex	3	1	0.27	0.54778		GO:0016301	kinase activity	1390	182	121.26	0.12086
	GO:0048364	root development	212	30	18.76	0.03457		GO:0030880	RNA polymerase complex	44	5	3.91	0.54866		GO:0004170	dUTP diphosphatase activity	2	0	0.17	0.12106
	GO:0006857	oligopeptide transport	20	5	1.77	0.03457		GO:0030093	chloroplast photosystem I	3	0	0.27	0.55133		GO:0031491	nucleosome binding	4	1	0.35	0.12164
	GO:0000097	sulfur amino acid biosynthetic process	294	30	26.02	0.03492		GO:0032585	multivesicular body membrane	1	0	0.09	0.55582		GO:0005385	zinc ion transmembrane transporter activity	7	3	0.61	0.12235
	GO:0032870	cellular response to hormone stimulus	252	52	22.3	0.03501		GO:0030176	integral component of endoplasmic reticulum membrane	7	1	0.62	0.55865		GO:0042973	glucan endo-1,3-beta-D-glucosidase activity	6	3	0.52	0.12262
	GO:0071495	cellular response to endogenous stimulus	252	52	22.3	0.03501		GO:0010008	endosome membrane	29	1	2.58	0.55881		GO:0003849	3-deoxy-7-phosphoheptulonate synthase activity	10	0	0.87	0.12357
	GO:0001731	formation of translation preinitiation complex	31	4	2.74	0.03517		GO:0005763	mitochondrial small ribosomal subunit	3	1	0.27	0.5602		GO:0004351	glutamate decarboxylase activity	6	3	0.52	0.12365
	GO:0006446	regulation of translational initiation	31	4	2.74	0.03517		GO:0031082	BLOC complex	1	0	0.09	0.56035		GO:0015419	sulfate transmembrane-transporting ATPase activity	4	0	0.35	0.12365
	GO:0010114	response to red light	103	21	9.12	0.03525		GO:0031083	BLOC-1 complex	1	0	0.09	0.56035		GO:0016289	CoA hydrolase activity	3	2	0.26	0.12509
	GO:0001763	morphogenesis of a branching structure	9	3	0.8	0.03549		GO:0005876	spindle microtubule	7	2	0.62	0.57812		GO:0035250	UDP-galactosyltransferase activity	10	1	0.87	0.12519
	GO:0016072	rRNA metabolic process	424	50	37.53	0.03552		GO:0031988	membrane-bounded vesicle	586	113	52.07	0.57903		GO:0003862	3-isopropylmalate dehydrogenase activity	4	0	0.35	0.12567
	GO:0016075	rRNA catabolic process	2	2	0.18	0.03567		GO:0005750	mitochondrial respiratory chain complex III	33	0	2.93	0.58406		GO:0015114	phosphate ion transmembrane transporter activity	9	1	0.79	0.12603
	GO:0019362	pyridine nucleotide metabolic process	273	44	24.16	0.03628		GO:0045275	respiratory chain complex III	33	0	2.93	0.58406		GO:0004337	geranyltranstransferase activity	8	3	0.7	0.12677
	GO:0048583	regulation of response to stimulus	322	62	28.5	0.03703		GO:0032153	cell division site	4	0	0.36	0.5861		GO:0070330	aromatase activity	3	2	0.26	0.12769
	GO:0010118	stomatal movement	47	15	4.16	0.03728		GO:0032156	septin cytoskeleton	2	0	0.18	0.58657		GO:0016712	oxidoreductase activity, acting on paired donors, with incorporation or reduction of molecular oxygen, reduced flavin or flavoprotein as one donor, and incorporation of one atom of oxygen	3	2	0.26	0.12769
	GO:0003333	amino acid transmembrane transport	32	10	2.83	0.03772		GO:0031105	septin complex	2	0	0.18	0.58657		GO:0043495	protein anchor	3	2	0.26	0.12807
	GO:0051013	microtubule severing	8	0	0.71	0.03794		GO:0009516	leucoplast	1	0	0.09	0.59145		GO:0016791	phosphatase activity	276	31	24.08	0.12887
	GO:0016131	brassinosteroid metabolic process	42	7	3.72	0.03807		GO:0031984	organelle subcompartment	600	78	53.32	0.59606		GO:0015204	urea transmembrane transporter activity	3	2	0.26	0.12976
	GO:0016132	brassinosteroid biosynthetic process	42	7	3.72	0.03807		GO:0000323	lytic vacuole	9	1	0.8	0.59772		GO:0031406	carboxylic acid binding	80	8	6.98	0.1306
	GO:0009740	gibberellic acid mediated signaling pathway	13	3	1.15	0.03824		GO:0071203	WASH complex	5	0	0.44	0.6011		GO:0043177	organic acid binding	80	8	6.98	0.1306
	GO:0071370	cellular response to gibberellin stimulus	13	3	1.15	0.03824		GO:0005664	nuclear origin of replication recognition complex	1	0	0.09	0.60578		GO:0015036	disulfide oxidoreductase activity	113	10	9.86	0.13213
	GO:0010476	gibberellin mediated signaling pathway	13	3	1.15	0.03824		GO:0031985	Golgi cisterna	6	0	0.53	0.6059		GO:0051011	microtubule minus-end binding	3	2	0.26	0.13277
	GO:0009742	brassinosteroid mediated signaling pathway	20	4	1.77	0.03862		GO:0055029	nuclear DNA-directed RNA polymerase complex	43	4	3.82	0.61035		GO:0004001	adenosine kinase activity	4	1	0.35	0.13404
	GO:0043401	steroid hormone mediated signaling pathway	20	4	1.77	0.03862		GO:0000428	DNA-directed RNA polymerase complex	43	4	3.82	0.61035		GO:0008320	protein transmembrane transporter activity	35	1	3.05	0.1342
	GO:0071367	cellular response to brassinosteroid stimulus	20	4	1.77	0.03862		GO:0005666	DNA-directed RNA polymerase III complex	1	0	0.09	0.61302		GO:0022884	macromolecule transmembrane transporter activity	35	1	3.05	0.1342
	GO:0071383	cellular response to steroid hormone stimulus	20	4	1.77	0.03862		GO:0031300	intrinsic component of organelle membrane	31	5	2.75	0.61853		GO:0004030	aldehyde dehydrogenase [NAD(P)+] activity	8	2	0.7	0.13478
	GO:0009266	response to temperature stimulus	532	57	47.08	0.03864		GO:0000229	cytoplasmic chromosome	12	1	1.07	0.61972		GO:0016830	carbon-carbon lyase activity	208	33	18.14	0.13489
	GO:0032544	plastid translation	9	3	0.8	0.0389		GO:0009508	plastid chromosome	12	1	1.07	0.61972		GO:0008750	NAD(P)+ transhydrogenase (AB-specific) activity	10	0	0.87	0.13498
	GO:0009773	photosynthetic electron transport in photosystem I	64	11	5.66	0.03905		GO:0070552	BRISC complex	1	0	0.09	0.62954		GO:0050577	GDP-L-fucose synthase activity	1	1	0.09	0.13552
	GO:0006766	vitamin metabolic process	88	12	7.79	0.03921		GO:0070531	BRCA1-A complex	1	0	0.09	0.62954		GO:0050162	oxalate oxidase activity	1	1	0.09	0.13552
	GO:0009966	regulation of signal transduction	121	15	10.71	0.03968		GO:0043564	Ku70:Ku80 complex	2	0	0.18	0.63352		GO:0051183	vitamin transporter activity	5	2	0.44	0.13684
	GO:0042742	defense response to bacterium	198	23	17.52	0.03975		GO:0030894	replisome	3	1	0.27	0.63474		GO:0016210	naringenin-chalcone synthase activity	2	1	0.17	0.13723
	GO:0006739	NADP metabolic process	253	41	22.39	0.04033		GO:0033557	Slx1-Slx4 complex	1	0	0.09	0.63669		GO:0005356	hydrogen:glucose symporter activity	1	1	0.09	0.13785
	GO:0016482	cytoplasmic transport	512	43	45.31	0.04037		GO:0070069	cytochrome complex	52	1	4.62	0.63741		GO:0005358	high-affinity hydrogen:glucose symporter activity	1	1	0.09	0.13785
	GO:0009888	tissue development	455	69	40.27	0.04043		GO:0031228	intrinsic component of Golgi membrane	5	0	0.44	0.6384		GO:0009679	hexose:proton symporter activity	1	1	0.09	0.13785
	GO:0006995	cellular response to nitrogen starvation	6	3	0.53	0.04043		GO:0030173	integral component of Golgi membrane	5	0	0.44	0.6384		GO:0033558	protein deacetylase activity	18	1	1.57	0.13807
	GO:0050801	ion homeostasis	181	24	16.02	0.04045		GO:0008023	transcription elongation factor complex	4	0	0.36	0.63915		GO:0052893	N1-acetylspermine:oxygen oxidoreductase (propane-1,3-diamine-forming) activity	1	1	0.09	0.13811
	GO:1901698	response to nitrogen compound	200	48	17.7	0.04103		GO:0005719	nuclear euchromatin	4	0	0.36	0.63915		GO:0052896	spermidine oxidase (propane-1,3-diamine-forming) activity	1	1	0.09	0.13811
	GO:0042256	mature ribosome assembly	12	0	1.06	0.04114		GO:0000791	euchromatin	4	0	0.36	0.63915		GO:0052897	N8-acetylspermidine:oxygen oxidoreductase (propane-1,3-diamine-forming) activity	1	1	0.09	0.13811
	GO:0043628	ncRNA 3'-end processing	26	1	2.3	0.04176		GO:0016602	CCAAT-binding factor complex	7	1	0.62	0.63968		GO:0052898	N1-acetylspermidine:oxygen oxidoreductase (propane-1,3-diamine-forming) activity	1	1	0.09	0.13811
	GO:0009741	response to brassinosteroid	32	6	2.83	0.04177		GO:0009316	3-isopropylmalate dehydratase complex	7	1	0.62	0.64042		GO:0052900	spermine oxidase (propane-1,3-diamine-forming) activity	1	1	0.09	0.13811
	GO:0009617	response to bacterium	234	26	20.71	0.04258		GO:0044214	spanning component of plasma membrane	1	0	0.09	0.64635		GO:0004835	tubulin-tyrosine ligase activity	1	1	0.09	0.13854
	GO:0052546	cell wall pectin metabolic process	17	1	1.5	0.04258		GO:0009526	plastid envelope	613	88	54.47	0.64986		GO:0008685	2-C-methyl-D-erythritol 2,4-cyclodiphosphate synthase activity	2	1	0.17	0.13881
	GO:0006165	nucleoside diphosphate phosphorylation	34	2	3.01	0.04308		GO:0031461	cullin-RING ubiquitin ligase complex	80	11	7.11	0.65022		GO:0008887	glycerate kinase activity	1	1	0.09	0.13903
	GO:0000186	activation of MAPKK activity	12	4	1.06	0.04344		GO:0005684	U2-type spliceosomal complex	6	0	0.53	0.65288		GO:0008465	glycerate dehydrogenase activity	1	1	0.09	0.13932
	GO:0009152	purine ribonucleotide biosynthetic process	248	17	21.95	0.04345		GO:0048471	perinuclear region of cytoplasm	2	0	0.18	0.65668		GO:0016229	steroid dehydrogenase activity	10	4	0.87	0.13938
	GO:0006855	drug transmembrane transport	25	8	2.21	0.04363		GO:0005797	Golgi medial cisterna	2	0	0.18	0.6584		GO:0018786	haloalkane dehalogenase activity	1	1	0.09	0.13943
	GO:0009148	pyrimidine nucleoside triphosphate biosynthetic process	44	2	3.89	0.04409		GO:0000812	Swr1 complex	2	0	0.18	0.65988		GO:0015173	aromatic amino acid transmembrane transporter activity	1	1	0.09	0.13955
	GO:0009209	pyrimidine ribonucleoside triphosphate biosynthetic process	44	2	3.89	0.04409		GO:0032432	actin filament bundle	2	0	0.18	0.65988		GO:0004392	heme oxygenase (decyclizing) activity	5	1	0.44	0.1401
	GO:0009132	nucleoside diphosphate metabolic process	42	3	3.72	0.04425		GO:0032389	MutLalpha complex	3	1	0.27	0.66		GO:0046914	transition metal ion binding	1144	109	99.8	0.14025
	GO:2000038	regulation of stomatal complex development	6	3	0.53	0.04486		GO:0000151	ubiquitin ligase complex	99	13	8.8	0.6614		GO:0050616	secologanin synthase activity	1	1	0.09	0.1403
	GO:0010375	stomatal complex patterning	6	3	0.53	0.04486		GO:0009898	cytoplasmic side of plasma membrane	3	0	0.27	0.66317		GO:0047987	hydroperoxide dehydratase activity	1	1	0.09	0.14036
	GO:0046496	nicotinamide nucleotide metabolic process	271	43	23.98	0.04554		GO:0005782	peroxisomal matrix	3	0	0.27	0.66331		GO:0043682	copper-transporting ATPase activity	11	4	0.96	0.14094
	GO:0006812	cation transport	732	93	64.78	0.04604		GO:0031907	microbody lumen	3	0	0.27	0.66331		GO:0005509	calcium ion binding	252	34	21.98	0.14096
	GO:0009955	adaxial/abaxial pattern specification	37	9	3.27	0.04634		GO:0030125	clathrin vesicle coat	25	0	2.22	0.6637		GO:0050203	oxalate-CoA ligase activity	1	1	0.09	0.14111
	GO:0006732	coenzyme metabolic process	505	70	44.69	0.04645		GO:0044459	plasma membrane part	125	19	11.11	0.66811		GO:0000989	transcription factor binding transcription factor activity	20	2	1.74	0.14159
	GO:0009272	fungal-type cell wall biogenesis	10	0	0.89	0.04666		GO:0016591	DNA-directed RNA polymerase II, holoenzyme	39	4	3.47	0.66827		GO:0003712	transcription cofactor activity	20	2	1.74	0.14159
	GO:0017004	cytochrome complex assembly	18	2	1.59	0.04666		GO:0009986	cell surface	21	3	1.87	0.66903		GO:0004343	glucosamine 6-phosphate N-acetyltransferase activity	1	1	0.09	0.14275
	GO:0072506	trivalent inorganic anion homeostasis	5	3	0.44	0.04761		GO:0017119	Golgi transport complex	8	1	0.71	0.66958		GO:0004585	ornithine carbamoyltransferase activity	3	1	0.26	0.1428
	GO:0055062	phosphate ion homeostasis	5	3	0.44	0.04761		GO:0070603	SWI/SNF superfamily-type complex	3	0	0.27	0.66987		GO:0003727	single-stranded RNA binding	25	5	2.18	0.14293
	GO:0009106	lipoate metabolic process	27	8	2.39	0.04772		GO:0033202	DNA helicase complex	3	0	0.27	0.66987		GO:0031490	chromatin DNA binding	1	1	0.09	0.14349
	GO:0042446	hormone biosynthetic process	85	15	7.52	0.0482		GO:0097346	INO80-type complex	3	0	0.27	0.66987		GO:0031492	nucleosomal DNA binding	1	1	0.09	0.14349
	GO:0048481	ovule development	79	15	6.99	0.04886		GO:0031011	Ino80 complex	3	0	0.27	0.66987		GO:0045300	acyl-[acyl-carrier-protein] desaturase activity	3	1	0.26	0.1436
	GO:0035670	plant-type ovary development	79	15	6.99	0.04886		GO:0008278	cohesin complex	2	0	0.18	0.6706		GO:0004707	MAP kinase activity	13	2	1.13	0.14374
	GO:0044724	single-organism carbohydrate catabolic process	599	67	53.01	0.04888		GO:0009349	riboflavin synthase complex	2	0	0.18	0.67083		GO:0009815	1-aminocyclopropane-1-carboxylate oxidase activity	1	1	0.09	0.14375
	GO:0008361	regulation of cell size	20	7	1.77	0.04946		GO:0031371	ubiquitin conjugating enzyme complex	8	0	0.71	0.67231		GO:0050518	2-C-methyl-D-erythritol 4-phosphate cytidylyltransferase activity	1	1	0.09	0.14408
	GO:0045764	positive regulation of cellular amino acid metabolic process	2	1	0.18	0.04969		GO:0031372	UBC13-MMS2 complex	8	0	0.71	0.67231		GO:0004022	alcohol dehydrogenase (NAD) activity	8	3	0.7	0.14427
	GO:0090354	regulation of auxin metabolic process	2	1	0.18	0.04969		GO:0005956	protein kinase CK2 complex	5	0	0.44	0.68477		GO:0048037	cofactor binding	827	94	72.14	0.14428
	GO:0090355	positive regulation of auxin metabolic process	2	1	0.18	0.04969		GO:1990391	DNA repair complex	5	1	0.44	0.68995		GO:0043022	ribosome binding	41	1	3.58	0.14435
	GO:0090357	regulation of tryptophan metabolic process	2	1	0.18	0.04969		GO:0032300	mismatch repair complex	5	1	0.44	0.68995		GO:0005476	carnitine:acyl carnitine antiporter activity	1	1	0.09	0.1455
	GO:0090358	positive regulation of tryptophan metabolic process	2	1	0.18	0.04969		GO:0030136	clathrin-coated vesicle	30	2	2.67	0.69025		GO:0090448	glucosinolate:proton symporter activity	1	1	0.09	0.14601
	GO:0032350	regulation of hormone metabolic process	2	1	0.18	0.04969		GO:0016324	apical plasma membrane	2	0	0.18	0.69044		GO:0008825	cyclopropane-fatty-acyl-phospholipid synthase activity	1	1	0.09	0.14622
	GO:0032352	positive regulation of hormone metabolic process	2	1	0.18	0.04969		GO:0005764	lysosome	1	0	0.09	0.69109		GO:0016798	hydrolase activity, acting on glycosyl bonds	313	46	27.3	0.14757
	GO:0000461	endonucleolytic cleavage to generate mature 3'-end of SSU-rRNA from (SSU-rRNA, 5.8S rRNA, LSU-rRNA)	22	0	1.95	0.04981		GO:0032301	MutSalpha complex	1	0	0.09	0.69245		GO:0004348	glucosylceramidase activity	1	1	0.09	0.14808
	GO:0031328	positive regulation of cellular biosynthetic process	234	30	20.71	0.05098		GO:0032302	MutSbeta complex	1	0	0.09	0.69245		GO:0005351	sugar:proton symporter activity	19	4	1.66	0.14811
	GO:0071484	cellular response to light intensity	4	1	0.35	0.05117		GO:0009539	photosystem II reaction center	3	1	0.27	0.69378		GO:0005402	cation:sugar symporter activity	19	4	1.66	0.14811
	GO:0010117	photoprotection	4	1	0.35	0.05117		GO:0005747	mitochondrial respiratory chain complex I	62	3	5.51	0.69537		GO:0004024	alcohol dehydrogenase activity, zinc-dependent	1	1	0.09	0.1482
	GO:0010876	lipid localization	102	20	9.03	0.05189		GO:0005835	fatty acid synthase complex	1	0	0.09	0.69786		GO:0000988	protein binding transcription factor activity	23	2	2.01	0.14832
	GO:0009887	organ morphogenesis	218	34	19.29	0.05196		GO:0044431	Golgi apparatus part	144	11	12.8	0.69892		GO:0042907	xanthine transmembrane transporter activity	1	1	0.09	0.14905
	GO:0055114	oxidation-reduction process	2166	241	191.7	0.05205		GO:0065010	extracellular membrane-bounded organelle	2	0	0.18	0.69944		GO:0015210	uracil transmembrane transporter activity	1	1	0.09	0.14905
	GO:0009834	plant-type secondary cell wall biogenesis	14	2	1.24	0.05215		GO:0070062	extracellular vesicular exosome	2	0	0.18	0.69944		GO:0005350	pyrimidine nucleobase transmembrane transporter activity	1	1	0.09	0.14905
	GO:0048878	chemical homeostasis	204	28	18.05	0.05248		GO:0043230	extracellular organelle	2	0	0.18	0.69944		GO:0015505	uracil:cation symporter activity	1	1	0.09	0.14905
	GO:0072524	pyridine-containing compound metabolic process	290	45	25.67	0.05252		GO:0098687	chromosomal region	2	0	0.18	0.70023		GO:0005274	allantoin uptake transmembrane transporter activity	1	1	0.09	0.14905
	GO:0015893	drug transport	26	8	2.3	0.05262		GO:0000781	chromosome, telomeric region	2	0	0.18	0.70023		GO:0016985	mannan endo-1,4-beta-mannosidase activity	1	1	0.09	0.14966
	GO:0009963	positive regulation of flavonoid biosynthetic process	11	2	0.97	0.05277		GO:0000784	nuclear chromosome, telomeric region	2	0	0.18	0.70023		GO:0004163	diphosphomevalonate decarboxylase activity	1	1	0.09	0.14975
	GO:0010583	response to cyclopentenone	26	8	2.3	0.05298		GO:0005685	U1 snRNP	5	0	0.44	0.70098		GO:0031679	NADH dehydrogenase (plastoquinone) activity	1	1	0.09	0.14987
	GO:0015695	organic cation transport	8	4	0.71	0.05315		GO:0000243	commitment complex	5	0	0.44	0.70098		GO:0005544	calcium-dependent phospholipid binding	4	0	0.35	0.15013
	GO:0051667	establishment of plastid localization	94	19	8.32	0.05335		GO:0010369	chromocenter	1	0	0.09	0.70318		GO:0000257	nitrilase activity	1	1	0.09	0.15045
	GO:0051644	plastid localization	94	19	8.32	0.05335		GO:0005811	lipid particle	7	0	0.62	0.70769		GO:0047427	cyanoalanine nitrilase activity	1	1	0.09	0.15045
	GO:0009902	chloroplast relocation	94	19	8.32	0.05335		GO:0005677	chromatin silencing complex	2	0	0.18	0.70974		GO:0016815	hydrolase activity, acting on carbon-nitrogen (but not peptide) bonds, in nitriles	1	1	0.09	0.15045
	GO:0071826	ribonucleoprotein complex subunit organization	101	6	8.94	0.05366		GO:0030062	mitochondrial tricarboxylic acid cycle enzyme complex	6	0	0.53	0.71252		GO:0010174	nucleoside transmembrane transporter activity, against a concentration gradient	1	1	0.09	0.15063
	GO:0071396	cellular response to lipid	107	23	9.47	0.05422		GO:0005947	mitochondrial alpha-ketoglutarate dehydrogenase complex	6	0	0.53	0.71252		GO:0004523	RNA-DNA hybrid ribonuclease activity	3	1	0.26	0.15136
	GO:0010103	stomatal complex morphogenesis	78	15	6.9	0.05436		GO:0009353	mitochondrial oxoglutarate dehydrogenase complex	6	0	0.53	0.71252		GO:0015198	oligopeptide transporter activity	10	2	0.87	0.15184
	GO:0051352	negative regulation of ligase activity	6	0	0.53	0.05512		GO:0005754	mitochondrial proton-transporting ATP synthase, catalytic core	20	1	1.78	0.71275		GO:0046915	transition metal ion transmembrane transporter activity	32	8	2.79	0.15341
	GO:0051340	regulation of ligase activity	6	0	0.53	0.05512		GO:0045267	proton-transporting ATP synthase, catalytic core	20	1	1.78	0.71275		GO:0051766	inositol trisphosphate kinase activity	9	1	0.79	0.15356
	GO:0031397	negative regulation of protein ubiquitination	6	0	0.53	0.05512		GO:0070985	TFIIK complex	1	0	0.09	0.71407		GO:0070566	adenylyltransferase activity	20	3	1.74	0.15403
	GO:0051444	negative regulation of ubiquitin-protein transferase activity	6	0	0.53	0.05512		GO:0009509	chromoplast	4	1	0.36	0.71449		GO:0010486	manganese:proton antiporter activity	1	1	0.09	0.15449
	GO:0051436	negative regulation of ubiquitin-protein ligase activity involved in mitotic cell cycle	6	0	0.53	0.05512		GO:0035101	FACT complex	3	0	0.27	0.71484		GO:1901981	phosphatidylinositol phosphate binding	11	4	0.96	0.15494
	GO:0051438	regulation of ubiquitin-protein transferase activity	6	0	0.53	0.05512		GO:0012510	trans-Golgi network transport vesicle membrane	13	0	1.16	0.71543		GO:0030267	glyoxylate reductase (NADP) activity	1	1	0.09	0.15502
	GO:0051439	regulation of ubiquitin-protein ligase activity involved in mitotic cell cycle	6	0	0.53	0.05512		GO:0055035	plastid thylakoid membrane	464	58	41.23	0.71614		GO:0042625	ATPase activity, coupled to transmembrane movement of ions	265	29	23.12	0.15536
	GO:0001402	signal transduction involved in filamentous growth	6	0	0.53	0.05512		GO:0070652	HAUS complex	2	0	0.18	0.72649		GO:0001735	prenylcysteine oxidase activity	1	1	0.09	0.15564
	GO:0006873	cellular ion homeostasis	135	21	11.95	0.05544		GO:0009930	longitudinal side of cell surface	2	0	0.18	0.73265		GO:0004038	allantoinase activity	1	1	0.09	0.15596
	GO:0009567	double fertilization forming a zygote and endosperm	6	1	0.53	0.05607		GO:0030964	NADH dehydrogenase complex	68	3	6.04	0.73592		GO:0019900	kinase binding	31	3	2.7	0.15648
	GO:0010646	regulation of cell communication	122	15	10.8	0.05657		GO:0045271	respiratory chain complex I	68	3	6.04	0.73592		GO:0004609	phosphatidylserine decarboxylase activity	1	1	0.09	0.15659
	GO:0006839	mitochondrial transport	110	12	9.74	0.0566		GO:0045281	succinate dehydrogenase complex	5	0	0.44	0.73656		GO:0030599	pectinesterase activity	18	3	1.57	0.1574
	GO:0080152	regulation of reductive pentose-phosphate cycle	9	0	0.8	0.05689		GO:0045273	respiratory chain complex II	5	0	0.44	0.73656		GO:0045330	aspartyl esterase activity	18	3	1.57	0.1574
	GO:0080153	negative regulation of reductive pentose-phosphate cycle	9	0	0.8	0.05689		GO:0044421	extracellular region part	5	0	0.44	0.73673		GO:0051213	dioxygenase activity	99	13	8.64	0.15748
	GO:0010110	regulation of photosynthesis, dark reaction	9	0	0.8	0.05689		GO:0042646	plastid nucleoid	17	1	1.51	0.7369		GO:0018826	methionine gamma-lyase activity	1	1	0.09	0.15782
	GO:0045912	negative regulation of carbohydrate metabolic process	9	0	0.8	0.05689		GO:0000324	fungal-type vacuole	7	0	0.62	0.73701		GO:0009916	alternative oxidase activity	5	2	0.44	0.15785
	GO:0008643	carbohydrate transport	35	7	3.1	0.05707		GO:0005751	mitochondrial respiratory chain complex IV	5	1	0.44	0.73932		GO:0009881	photoreceptor activity	10	2	0.87	0.15836
	GO:1901607	alpha-amino acid biosynthetic process	530	55	46.91	0.05756		GO:0045277	respiratory chain complex IV	5	1	0.44	0.73932		GO:0008469	histone-arginine N-methyltransferase activity	1	1	0.09	0.15921
	GO:0030003	cellular cation homeostasis	120	17	10.62	0.05766		GO:0098573	intrinsic component of mitochondrial membrane	6	1	0.53	0.74329		GO:0003688	DNA replication origin binding	7	0	0.61	0.15924
	GO:0009639	response to red or far red light	277	43	24.52	0.05773		GO:0012511	monolayer-surrounded lipid storage body	6	0	0.53	0.74354		GO:0071991	phytochelatin transporter activity	4	2	0.35	0.15961
	GO:0072668	tubulin complex biogenesis	4	1	0.35	0.05836		GO:0043224	nuclear SCF ubiquitin ligase complex	2	0	0.18	0.74758		GO:0071992	phytochelatin transmembrane transporter activity	4	2	0.35	0.15961
	GO:0007021	tubulin complex assembly	4	1	0.35	0.05836		GO:0031209	SCAR complex	2	0	0.18	0.74812		GO:0044212	transcription regulatory region DNA binding	17	0	1.48	0.15971
	GO:0009755	hormone-mediated signaling pathway	243	51	21.51	0.05879		GO:0031965	nuclear membrane	1	0	0.09	0.75029		GO:0016831	carboxy-lyase activity	127	23	11.08	0.15988
	GO:0048528	post-embryonic root development	50	12	4.43	0.05898		GO:0030313	cell envelope	1	0	0.09	0.75151		GO:0010487	thermospermine synthase activity	1	1	0.09	0.16094
	GO:0045454	cell redox homeostasis	139	17	12.3	0.05903		GO:0030288	outer membrane-bounded periplasmic space	1	0	0.09	0.75151		GO:0004767	sphingomyelin phosphodiesterase activity	1	1	0.09	0.16116
	GO:0006026	aminoglycan catabolic process	12	5	1.06	0.05917		GO:0032783	ELL-EAF complex	1	0	0.09	0.75426		GO:0004370	glycerol kinase activity	4	1	0.35	0.16141
	GO:0006032	chitin catabolic process	12	5	1.06	0.05917		GO:0048500	signal recognition particle	20	3	1.78	0.75571		GO:0050515	4-(cytidine 5'-diphospho)-2-C-methyl-D-erythritol kinase activity	1	1	0.09	0.16171
	GO:1901072	glucosamine-containing compound catabolic process	12	5	1.06	0.05917		GO:0005673	transcription factor TFIIE complex	1	0	0.09	0.75593		GO:0030797	24-methylenesterol C-methyltransferase activity	1	1	0.09	0.1621
	GO:0046348	amino sugar catabolic process	12	5	1.06	0.05917		GO:0044297	cell body	1	0	0.09	0.75744		GO:0047006	17-alpha,20-alpha-dihydroxypregn-4-en-3-one dehydrogenase activity	1	1	0.09	0.16232
	GO:0044702	single organism reproductive process	727	83	64.34	0.05919		GO:0009346	citrate lyase complex	2	0	0.18	0.75867		GO:0004407	histone deacetylase activity	17	0	1.48	0.16233
	GO:0010565	regulation of cellular ketone metabolic process	23	4	2.04	0.05944		GO:0043625	delta DNA polymerase complex	1	0	0.09	0.76009		GO:0044318	L-aspartate:fumarate oxidoreductase activity	1	1	0.09	0.16252
	GO:0048569	post-embryonic organ development	239	43	21.15	0.05956		GO:0043601	nuclear replisome	1	0	0.09	0.76009		GO:0035673	oligopeptide transmembrane transporter activity	1	1	0.09	0.16281
	GO:0018871	1-aminocyclopropane-1-carboxylate metabolic process	6	3	0.53	0.05964		GO:0009328	phenylalanine-tRNA ligase complex	1	0	0.09	0.76092		GO:0015421	oligopeptide-transporting ATPase activity	1	1	0.09	0.16281
	GO:0042218	1-aminocyclopropane-1-carboxylate biosynthetic process	6	3	0.53	0.05964		GO:0097525	spliceosomal snRNP complex	1	0	0.09	0.76364		GO:0015440	peptide-transporting ATPase activity	1	1	0.09	0.16281
	GO:0072594	establishment of protein localization to organelle	359	27	31.77	0.05987		GO:0097526	spliceosomal tri-snRNP complex	1	0	0.09	0.76364		GO:0047631	ADP-ribose diphosphatase activity	1	1	0.09	0.16358
	GO:0009642	response to light intensity	168	25	14.87	0.0602		GO:0046540	U4/U6 x U5 tri-snRNP complex	1	0	0.09	0.76364		GO:0005527	macrolide binding	25	1	2.18	0.16382
	GO:0007389	pattern specification process	137	25	12.12	0.06033		GO:1990204	oxidoreductase complex	213	12	18.93	0.7644		GO:0005528	FK506 binding	25	1	2.18	0.16382
	GO:0003002	regionalization	91	18	8.05	0.06053		GO:0043227	membrane-bounded organelle	8067	848	716.83	0.76521		GO:0048038	quinone binding	37	1	3.23	0.16387
	GO:0009694	jasmonic acid metabolic process	46	12	4.07	0.06056		GO:0044435	plastid part	1474	206	130.98	0.76705		GO:0016314	phosphatidylinositol-3,4,5-trisphosphate 3-phosphatase activity	1	1	0.09	0.16417
	GO:0055082	cellular chemical homeostasis	146	22	12.92	0.06097		GO:0005953	CAAX-protein geranylgeranyltransferase complex	1	0	0.09	0.77083		GO:0034594	phosphatidylinositol trisphosphate phosphatase activity	1	1	0.09	0.16417
	GO:0022613	ribonucleoprotein complex biogenesis	756	69	66.91	0.06116		GO:0044432	endoplasmic reticulum part	116	10	10.31	0.7736		GO:0016741	transferase activity, transferring one-carbon groups	271	28	23.64	0.16468
	GO:0033365	protein localization to organelle	390	29	34.52	0.06121		GO:0030929	ADPG pyrophosphorylase complex	1	0	0.09	0.77448		GO:0008886	glyceraldehyde-3-phosphate dehydrogenase (NADP+) (non-phosphorylating) activity	1	1	0.09	0.16476
	GO:0005975	carbohydrate metabolic process	1663	193	147.18	0.06179		GO:0030931	heterotetrameric ADPG pyrophosphorylase complex	1	0	0.09	0.77448		GO:0047622	adenosine nucleosidase activity	1	1	0.09	0.16541
	GO:0006621	protein retention in ER lumen	11	1	0.97	0.06185		GO:0005746	mitochondrial respiratory chain	109	4	9.69	0.77824		GO:0045437	uridine nucleosidase activity	1	1	0.09	0.16541
	GO:0048511	rhythmic process	45	7	3.98	0.062		GO:0000785	chromatin	128	3	11.37	0.78041		GO:0072585	xanthosine nucleotidase activity	1	1	0.09	0.16541
	GO:0007623	circadian rhythm	45	7	3.98	0.062		GO:0033009	nucleomorph	19	0	1.69	0.78468		GO:0050263	ribosylpyrimidine nucleosidase activity	1	1	0.09	0.16541
	GO:0006862	nucleotide transport	46	9	4.07	0.06313		GO:0046930	pore complex	22	2	1.95	0.787		GO:0047724	inosine nucleosidase activity	1	1	0.09	0.16541
	GO:0072488	ammonium transmembrane transport	8	4	0.71	0.06341		GO:0010007	magnesium chelatase complex	7	1	0.62	0.79112		GO:0008710	8-amino-7-oxononanoate synthase activity	1	1	0.09	0.16564
	GO:0046488	phosphatidylinositol metabolic process	62	4	5.49	0.06453		GO:0033176	proton-transporting V-type ATPase complex	85	0	7.55	0.79439		GO:0046996	oxidoreductase activity, acting on paired donors, with incorporation or reduction of molecular oxygen, with NAD(P)H as one donor, and the other dehydrogenated	1	1	0.09	0.16623
	GO:0071407	cellular response to organic cyclic compound	190	43	16.82	0.0648		GO:0030666	endocytic vesicle membrane	6	0	0.53	0.79443		GO:0050046	lathosterol oxidase activity	1	1	0.09	0.16623
	GO:0006183	GTP biosynthetic process	33	2	2.92	0.06511		GO:0030669	clathrin-coated endocytic vesicle membrane	6	0	0.53	0.79443		GO:0016871	cycloartenol synthase activity	1	1	0.09	0.16633
	GO:0006228	UTP biosynthetic process	33	2	2.92	0.06511		GO:0030122	AP-2 adaptor complex	6	0	0.53	0.79443		GO:0031559	oxidosqualene cyclase activity	1	1	0.09	0.16633
	GO:0046036	CTP metabolic process	35	2	3.1	0.06539		GO:0030128	clathrin coat of endocytic vesicle	6	0	0.53	0.79443		GO:0045436	lycopene beta cyclase activity	1	1	0.09	0.16659
	GO:0006241	CTP biosynthetic process	35	2	3.1	0.06539		GO:0045334	clathrin-coated endocytic vesicle	6	0	0.53	0.79443		GO:0046429	4-hydroxy-3-methylbut-2-en-1-yl diphosphate synthase activity	5	2	0.44	0.1667
	GO:0006556	S-adenosylmethionine biosynthetic process	26	0	2.3	0.06556		GO:0030870	Mre11 complex	3	0	0.27	0.79507		GO:0008930	methylthioadenosine nucleosidase activity	1	1	0.09	0.16679
	GO:0032409	regulation of transporter activity	12	5	1.06	0.066		GO:0071010	prespliceosome	2	0	0.18	0.79654		GO:0008782	adenosylhomocysteine nucleosidase activity	1	1	0.09	0.16679
	GO:0022898	regulation of transmembrane transporter activity	12	5	1.06	0.066		GO:0071004	U2-type prespliceosome	2	0	0.18	0.79654		GO:0010177	2-(2'-methylthio)ethylmalate synthase activity	1	1	0.09	0.16695
	GO:0010359	regulation of anion channel activity	12	5	1.06	0.066		GO:0005846	nuclear cap binding complex	1	0	0.09	0.79718		GO:0016713	oxidoreductase activity, acting on paired donors, with incorporation or reduction of molecular oxygen, reduced iron-sulfur protein as one donor, and incorporation of one atom of oxygen	1	1	0.09	0.16794
	GO:0032412	regulation of ion transmembrane transporter activity	12	5	1.06	0.066		GO:0034518	RNA cap binding complex	1	0	0.09	0.79718		GO:0018685	alkane 1-monooxygenase activity	1	1	0.09	0.16794
	GO:0016122	xanthophyll metabolic process	7	3	0.62	0.06646		GO:0019005	SCF ubiquitin ligase complex	7	1	0.62	0.79833		GO:0090471	9,15,9'-tri-cis-zeta-carotene isomerase activity	1	1	0.09	0.16821
	GO:0044283	small molecule biosynthetic process	1126	159	99.65	0.06755		GO:0042644	chloroplast nucleoid	5	0	0.44	0.79942		GO:0000010	trans-hexaprenyltranstransferase activity	1	1	0.09	0.1688
	GO:0016101	diterpenoid metabolic process	12	4	1.06	0.06756		GO:0000133	polarisome	2	0	0.18	0.80253		GO:0015408	ferric-transporting ATPase activity	1	1	0.09	0.169
	GO:0052317	camalexin metabolic process	5	2	0.44	0.06771		GO:0009331	glycerol-3-phosphate dehydrogenase complex	8	0	0.71	0.80367		GO:0072510	trivalent inorganic cation transmembrane transporter activity	1	1	0.09	0.169
	GO:0010120	camalexin biosynthetic process	5	2	0.44	0.06771		GO:0030665	clathrin-coated vesicle membrane	26	0	2.31	0.80616		GO:0015091	ferric iron transmembrane transporter activity	1	1	0.09	0.169
	GO:0009657	plastid organization	357	57	31.6	0.06813		GO:0005665	DNA-directed RNA polymerase II, core complex	22	1	1.95	0.80616		GO:0009940	amino-terminal vacuolar sorting propeptide binding	1	1	0.09	0.16954
	GO:0016128	phytosteroid metabolic process	43	7	3.81	0.0684		GO:0030140	trans-Golgi network transport vesicle	14	0	1.24	0.81199		GO:0010209	vacuolar sorting signal binding	1	1	0.09	0.16954
	GO:0016129	phytosteroid biosynthetic process	43	7	3.81	0.0684		GO:1902911	protein kinase complex	6	0	0.53	0.81466		GO:0004398	histidine decarboxylase activity	1	1	0.09	0.17094
	GO:0048638	regulation of developmental growth	93	18	8.23	0.06859		GO:1902554	serine/threonine protein kinase complex	6	0	0.53	0.81466		GO:0052684	L-serine hydro-lyase (adding indole, L-tryptophan-forming) activity	1	1	0.09	0.17212
	GO:0010570	regulation of filamentous growth	11	0	0.97	0.06953		GO:0005955	calcineurin complex	4	0	0.36	0.8163		GO:0015439	heme-transporting ATPase activity	1	1	0.09	0.17228
	GO:1900428	regulation of filamentous growth of a population of unicellular organisms	11	0	0.97	0.06953		GO:0045239	tricarboxylic acid cycle enzyme complex	21	0	1.87	0.81868		GO:0046715	borate transmembrane transporter activity	1	1	0.09	0.17238
	GO:0051348	negative regulation of transferase activity	20	0	1.77	0.07019		GO:0005834	heterotrimeric G-protein complex	31	4	2.75	0.82188		GO:0080138	borate uptake transmembrane transporter activity	1	1	0.09	0.17238
	GO:0006414	translational elongation	387	13	34.25	0.07031		GO:0031234	extrinsic component of cytoplasmic side of plasma membrane	32	4	2.84	0.82617		GO:0010329	auxin efflux transmembrane transporter activity	7	3	0.61	0.17315
	GO:0009082	branched-chain amino acid biosynthetic process	46	5	4.07	0.07069		GO:0019897	extrinsic component of plasma membrane	32	4	2.84	0.82617		GO:0047800	cysteamine dioxygenase activity	2	1	0.17	0.17327
	GO:0009581	detection of external stimulus	19	5	1.68	0.07173		GO:0015030	Cajal body	14	1	1.24	0.8264		GO:0050372	ubiquitin-calmodulin ligase activity	1	1	0.09	0.1733
	GO:0002679	respiratory burst involved in defense response	5	3	0.44	0.07179		GO:0009341	beta-galactosidase complex	1	0	0.09	0.82801		GO:0004363	glutathione synthase activity	1	1	0.09	0.17374
	GO:0010942	positive regulation of cell death	3	2	0.27	0.07208		GO:0070971	endoplasmic reticulum exit site	1	0	0.09	0.83175		GO:0030410	nicotianamine synthase activity	1	1	0.09	0.17411
	GO:0010015	root morphogenesis	149	26	13.19	0.07242		GO:0009524	phragmoplast	33	4	2.93	0.8328		GO:0004499	N,N-dimethylaniline monooxygenase activity	6	2	0.52	0.1746
	GO:0009098	leucine biosynthetic process	15	2	1.33	0.07258		GO:0042719	mitochondrial intermembrane space protein transporter complex	7	0	0.62	0.83458		GO:0045157	electron transporter, transferring electrons within the noncyclic electron transport pathway of photosynthesis activity	1	1	0.09	0.17482
	GO:0000041	transition metal ion transport	68	13	6.02	0.07277		GO:0031301	integral component of organelle membrane	26	3	2.31	0.83583		GO:0003923	GPI-anchor transamidase activity	1	1	0.09	0.17486
	GO:0009107	lipoate biosynthetic process	8	3	0.71	0.07348		GO:0031897	Tic complex	1	0	0.09	0.83627		GO:0015197	peptide transporter activity	14	4	1.22	0.17489
	GO:0055080	cation homeostasis	160	19	14.16	0.07399		GO:0000506	glycosylphosphatidylinositol-N-acetylglucosaminyltransferase (GPI-GnT) complex	1	0	0.09	0.83921		GO:0010341	gibberellin carboxyl-O-methyltransferase activity	1	1	0.09	0.17527
	GO:0075260	regulation of spore-bearing organ development	2	0	0.18	0.07405		GO:0043076	megasporocyte nucleus	1	0	0.09	0.83975		GO:0019201	nucleotide kinase activity	42	4	3.66	0.17576
	GO:0034059	response to anoxia	5	0	0.44	0.07409		GO:0043078	polar nucleus	1	0	0.09	0.83975		GO:0008117	sphinganine-1-phosphate aldolase activity	1	1	0.09	0.17595
	GO:0018298	protein-chromophore linkage	56	5	4.96	0.07448		GO:0010009	cytoplasmic side of endosome membrane	1	0	0.09	0.84392		GO:0004602	glutathione peroxidase activity	23	1	2.01	0.17603
	GO:0010346	shoot axis formation	7	2	0.62	0.07455		GO:0000138	Golgi trans cisterna	2	0	0.18	0.84623		GO:0008398	sterol 14-demethylase activity	1	1	0.09	0.17715
	GO:0010223	secondary shoot formation	7	2	0.62	0.07455		GO:0030904	retromer complex	6	1	0.53	0.84744		GO:0052662	zeaxanthin epoxidase activity	1	1	0.09	0.17722
	GO:0009664	plant-type cell wall organization	139	15	12.3	0.07468		GO:0080008	Cul4-RING E3 ubiquitin ligase complex	58	7	5.15	0.85026		GO:0052663	antheraxanthin epoxidase activity	1	1	0.09	0.17722
	GO:0006109	regulation of carbohydrate metabolic process	28	1	2.48	0.07521		GO:0031981	nuclear lumen	922	62	81.93	0.85405		GO:0009540	zeaxanthin epoxidase [overall] activity	1	1	0.09	0.17722
	GO:0007267	cell-cell signaling	26	5	2.3	0.07582		GO:0080085	signal recognition particle, chloroplast targeting	1	0	0.09	0.85442		GO:0003955	NAD(P)H dehydrogenase (quinone) activity	1	1	0.09	0.17736
	GO:0009791	post-embryonic development	945	121	83.63	0.07602		GO:0008287	protein serine/threonine phosphatase complex	34	2	3.02	0.85546		GO:0008752	FMN reductase activity	1	1	0.09	0.17736
	GO:0045492	xylan biosynthetic process	33	1	2.92	0.07602		GO:1903293	phosphatase complex	34	2	3.02	0.85546		GO:0016731	oxidoreductase activity, acting on iron-sulfur proteins as donors, NAD or NADP as acceptor	8	1	0.7	0.17812
	GO:0010413	glucuronoxylan metabolic process	33	1	2.92	0.07602		GO:0031410	cytoplasmic vesicle	592	113	52.6	0.85662		GO:0004377	GDP-Man:Man3GlcNAc2-PP-Dol alpha-1,2-mannosyltransferase activity	1	1	0.09	0.17863
	GO:0006014	D-ribose metabolic process	10	3	0.89	0.0764		GO:0030446	hyphal cell wall	6	0	0.53	0.85731		GO:0000026	alpha-1,2-mannosyltransferase activity	1	1	0.09	0.17863
	GO:0072655	establishment of protein localization to mitochondrion	78	5	6.9	0.07691		GO:0005635	nuclear envelope	51	1	4.53	0.85999		GO:0047787	delta4-3-oxosteroid 5beta-reductase activity	1	1	0.09	0.17874
	GO:0006626	protein targeting to mitochondrion	78	5	6.9	0.07691		GO:0030864	cortical actin cytoskeleton	3	0	0.27	0.86463		GO:0050379	UDP-glucuronate 5'-epimerase activity	1	1	0.09	0.17926
	GO:0070585	protein localization to mitochondrion	78	5	6.9	0.07691		GO:0061645	endocytic patch	3	0	0.27	0.86463		GO:0052743	inositol tetrakisphosphate phosphatase activity	1	1	0.09	0.18047
	GO:0016114	terpenoid biosynthetic process	139	37	12.3	0.07693		GO:0030479	actin cortical patch	3	0	0.27	0.86463		GO:0004445	inositol-polyphosphate 5-phosphatase activity	1	1	0.09	0.18047
	GO:0047484	regulation of response to osmotic stress	3	2	0.27	0.0771		GO:0005788	endoplasmic reticulum lumen	33	1	2.93	0.86742		GO:0052658	inositol-1,4,5-trisphosphate 5-phosphatase activity	1	1	0.09	0.18047
	GO:0080136	priming of cellular response to stress	3	2	0.27	0.0771		GO:0010006	Toc complex	1	0	0.09	0.86744		GO:0052659	inositol-1,3,4,5-tetrakisphosphate 5-phosphatase activity	1	1	0.09	0.18047
	GO:0051656	establishment of organelle localization	103	19	9.12	0.07713		GO:0016459	myosin complex	16	1	1.42	0.8701		GO:0030385	ferredoxin:thioredoxin reductase activity	1	1	0.09	0.18065
	GO:0048829	root cap development	10	1	0.89	0.07763		GO:0010445	nuclear dicing body	1	0	0.09	0.87078		GO:0005338	nucleotide-sugar transmembrane transporter activity	5	1	0.44	0.18083
	GO:0090342	regulation of cell aging	3	1	0.27	0.07788		GO:0005681	spliceosomal complex	58	0	5.15	0.8734		GO:0004834	tryptophan synthase activity	10	1	0.87	0.18107
	GO:0000479	endonucleolytic cleavage of tricistronic rRNA transcript (SSU-rRNA, 5.8S rRNA, LSU-rRNA)	23	0	2.04	0.07817		GO:0035061	interchromatin granule	6	0	0.53	0.87596		GO:0004594	pantothenate kinase activity	1	1	0.09	0.18134
	GO:0000447	endonucleolytic cleavage in ITS1 to separate SSU-rRNA from 5.8S rRNA and LSU-rRNA from tricistronic rRNA transcript (SSU-rRNA, 5.8S rRNA, LSU-rRNA)	23	0	2.04	0.07817		GO:0005749	mitochondrial respiratory chain complex II	4	0	0.36	0.88276		GO:0047100	glyceraldehyde-3-phosphate dehydrogenase (NADP+) (phosphorylating) activity	10	2	0.87	0.18149
	GO:0031125	rRNA 3'-end processing	23	0	2.04	0.07817		GO:0045257	succinate dehydrogenase complex (ubiquinone)	4	0	0.36	0.88276		GO:0015165	pyrimidine nucleotide-sugar transmembrane transporter activity	3	1	0.26	0.18156
	GO:0046942	carboxylic acid transport	126	28	11.15	0.07819		GO:0045283	fumarate reductase complex	4	0	0.36	0.88276		GO:0005460	UDP-glucose transmembrane transporter activity	3	1	0.26	0.18156
	GO:0015849	organic acid transport	126	28	11.15	0.07819		GO:0005615	extracellular space	2	0	0.18	0.88498		GO:0010181	FMN binding	63	10	5.5	0.18201
	GO:0046486	glycerolipid metabolic process	134	20	11.86	0.07908		GO:0009330	DNA topoisomerase complex (ATP-hydrolyzing)	3	0	0.27	0.88661		GO:0008281	sulfonylurea receptor activity	3	0	0.26	0.18202
	GO:0001881	receptor recycling	2	1	0.18	0.07933		GO:0044428	nuclear part	1061	69	94.28	0.88879		GO:0019208	phosphatase regulator activity	16	2	1.4	0.18208
	GO:0043112	receptor metabolic process	2	1	0.18	0.07933		GO:0000242	pericentriolar material	2	0	0.18	0.8896		GO:0003938	IMP dehydrogenase activity	7	1	0.61	0.18223
	GO:0015908	fatty acid transport	3	2	0.27	0.08002		GO:0005813	centrosome	2	0	0.18	0.8896		GO:0008028	monocarboxylic acid transmembrane transporter activity	11	2	0.96	0.18228
	GO:0042335	cuticle development	29	7	2.57	0.0801		GO:0000159	protein phosphatase type 2A complex	8	1	0.71	0.89102		GO:0004781	sulfate adenylyltransferase (ATP) activity	12	2	1.05	0.18251
	GO:0010453	regulation of cell fate commitment	4	0	0.35	0.08045		GO:0030123	AP-3 adaptor complex	4	0	0.36	0.89116		GO:0004779	sulfate adenylyltransferase activity	12	2	1.05	0.18251
	GO:0003006	developmental process involved in reproduction	857	95	75.85	0.08146		GO:0016272	prefoldin complex	7	1	0.62	0.8916		GO:0047617	acyl-CoA hydrolase activity	1	1	0.09	0.18271
	GO:0071993	phytochelatin transport	3	2	0.27	0.08247		GO:0030133	transport vesicle	36	2	3.2	0.89232		GO:0080095	phosphatidylethanolamine-sterol O-acyltransferase activity	1	1	0.09	0.18285
	GO:0071994	phytochelatin transmembrane transport	3	2	0.27	0.08247		GO:0033281	TAT protein transport complex	2	0	0.18	0.89557		GO:0080096	phosphatidate-sterol O-acyltransferase activity	1	1	0.09	0.18285
	GO:0030433	ER-associated ubiquitin-dependent protein catabolic process	7	2	0.62	0.08287		GO:0030121	AP-1 adaptor complex	1	0	0.09	0.90037		GO:0005459	UDP-galactose transmembrane transporter activity	1	1	0.09	0.18292
	GO:0090329	regulation of DNA-dependent DNA replication	6	3	0.53	0.08395		GO:0030445	yeast-form cell wall	3	0	0.27	0.90146		GO:0005094	Rho GDP-dissociation inhibitor activity	4	0	0.35	0.18308
	GO:0009690	cytokinin metabolic process	21	5	1.86	0.08401		GO:0000329	fungal-type vacuole membrane	6	0	0.53	0.90309		GO:0000340	RNA 7-methylguanosine cap binding	1	1	0.09	0.18366
	GO:0060918	auxin transport	62	14	5.49	0.08472		GO:0005884	actin filament	5	0	0.44	0.90481		GO:0030170	pyridoxal phosphate binding	173	26	15.09	0.18466
	GO:0009914	hormone transport	62	14	5.49	0.08472		GO:0005732	small nucleolar ribonucleoprotein complex	41	3	3.64	0.90733		GO:0016679	oxidoreductase activity, acting on diphenols and related substances as donors	56	5	4.89	0.18501
	GO:0040008	regulation of growth	108	18	9.56	0.08475		GO:0005839	proteasome core complex	142	0	12.62	0.91003		GO:0000030	mannosyltransferase activity	7	1	0.61	0.18555
	GO:0006790	sulfur compound metabolic process	579	73	51.24	0.08491		GO:0030658	transport vesicle membrane	29	1	2.58	0.91234		GO:0004401	histidinol-phosphatase activity	1	1	0.09	0.18593
	GO:0009218	pyrimidine ribonucleotide metabolic process	156	12	13.81	0.08499		GO:0000221	vacuolar proton-transporting V-type ATPase, V1 domain	5	0	0.44	0.91857		GO:0015081	sodium ion transmembrane transporter activity	16	5	1.4	0.18599
	GO:0048868	pollen tube development	71	5	6.28	0.08513		GO:0033588	Elongator holoenzyme complex	2	0	0.18	0.91979		GO:0010277	chlorophyllide a oxygenase [overall] activity	6	2	0.52	0.18634
	GO:0008202	steroid metabolic process	97	19	8.58	0.0852		GO:1902562	H4 histone acetyltransferase complex	4	0	0.36	0.9204		GO:0008865	fructokinase activity	6	1	0.52	0.1873
	GO:0015822	ornithine transport	2	1	0.18	0.08693		GO:0043189	H4/H2A histone acetyltransferase complex	4	0	0.36	0.9204		GO:0019156	isoamylase activity	1	1	0.09	0.1876
	GO:0015817	histidine transport	2	1	0.18	0.08693		GO:0035267	NuA4 histone acetyltransferase complex	4	0	0.36	0.9204		GO:0008889	glycerophosphodiester phosphodiesterase activity	4	1	0.35	0.18799
	GO:0016043	cellular component organization	2383	233	210.9	0.08698		GO:0042555	MCM complex	8	0	0.71	0.92076		GO:0015232	heme transporter activity	3	1	0.26	0.18837
	GO:0048731	system development	1245	161	110.19	0.08709		GO:0031358	intrinsic component of chloroplast outer membrane	5	0	0.44	0.92094		GO:0008696	4-amino-4-deoxychorismate lyase activity	1	1	0.09	0.1885
	GO:0050687	negative regulation of defense response to virus	2	1	0.18	0.08711		GO:0031359	integral component of chloroplast outer membrane	5	0	0.44	0.92094		GO:0016625	oxidoreductase activity, acting on the aldehyde or oxo group of donors, iron-sulfur protein as acceptor	1	0	0.09	0.18936
	GO:0002698	negative regulation of immune effector process	2	1	0.18	0.08711		GO:0031350	intrinsic component of plastid membrane	5	0	0.44	0.92094		GO:0047553	2-oxoglutarate synthase activity	1	0	0.09	0.18936
	GO:0080022	primary root development	9	0	0.8	0.08757		GO:0031351	integral component of plastid membrane	5	0	0.44	0.92094		GO:0019829	cation-transporting ATPase activity	245	24	21.37	0.1896
	GO:0009704	de-etiolation	5	2	0.44	0.08793		GO:0031354	intrinsic component of plastid outer membrane	5	0	0.44	0.92094		GO:0043531	ADP binding	6	1	0.52	0.18971
	GO:0009695	jasmonic acid biosynthetic process	44	11	3.89	0.08803		GO:0031355	integral component of plastid outer membrane	5	0	0.44	0.92094		GO:0016165	linoleate 13S-lipoxygenase activity	6	2	0.52	0.19136
	GO:0044182	filamentous growth of a population of unicellular organisms	30	0	2.66	0.08805		GO:0031982	vesicle	597	113	53.05	0.9229		GO:0061135	endopeptidase regulator activity	7	0	0.61	0.19279
	GO:0010087	phloem or xylem histogenesis	23	6	2.04	0.0887		GO:0030428	cell septum	4	0	0.36	0.92409		GO:0004866	endopeptidase inhibitor activity	7	0	0.61	0.19279
	GO:0019320	hexose catabolic process	288	42	25.49	0.08959		GO:0005952	cAMP-dependent protein kinase complex	2	0	0.18	0.92809		GO:0015145	monosaccharide transmembrane transporter activity	5	2	0.44	0.19312
	GO:0006007	glucose catabolic process	287	42	25.4	0.08968		GO:0005712	chiasma	1	0	0.09	0.92848		GO:0009041	uridylate kinase activity	5	2	0.44	0.195
	GO:0072511	divalent inorganic cation transport	135	19	11.95	0.0898		GO:0032390	MutLbeta complex	1	0	0.09	0.92848		GO:0045158	electron transporter, transferring electrons within cytochrome b6/f complex of photosystem II activity	14	2	1.22	0.19537
	GO:0010024	phytochromobilin biosynthetic process	4	1	0.35	0.09022		GO:0031521	spitzenkorper	6	0	0.53	0.93129		GO:0004791	thioredoxin-disulfide reductase activity	15	3	1.31	0.1966
	GO:0051202	phytochromobilin metabolic process	4	1	0.35	0.09022		GO:0005850	eukaryotic translation initiation factor 2 complex	3	0	0.27	0.93263		GO:0004630	phospholipase D activity	7	2	0.61	0.19687
	GO:0046365	monosaccharide catabolic process	290	42	25.67	0.0909		GO:0005967	mitochondrial pyruvate dehydrogenase complex	6	0	0.53	0.93359		GO:0042626	ATPase activity, coupled to transmembrane movement of substances	362	45	31.58	0.19738
	GO:0070085	glycosylation	123	10	10.89	0.09187		GO:0005793	endoplasmic reticulum-Golgi intermediate compartment	1	0	0.09	0.93372		GO:0004067	asparaginase activity	3	1	0.26	0.19767
	GO:0043572	plastid fission	11	0	0.97	0.0924		GO:0033116	endoplasmic reticulum-Golgi intermediate compartment membrane	1	0	0.09	0.93372		GO:0004340	glucokinase activity	4	1	0.35	0.19821
	GO:0010020	chloroplast fission	11	0	0.97	0.0924		GO:0005964	phosphorylase kinase complex	2	0	0.18	0.93397		GO:0004830	tryptophan-tRNA ligase activity	4	0	0.35	0.19858
	GO:0006166	purine ribonucleoside salvage	5	0	0.44	0.09247		GO:0033178	proton-transporting two-sector ATPase complex, catalytic domain	138	5	12.26	0.93472		GO:0048531	beta-1,3-galactosyltransferase activity	3	1	0.26	0.19973
	GO:0033385	geranylgeranyl diphosphate metabolic process	5	2	0.44	0.09259		GO:0005832	chaperonin-containing T-complex	19	0	1.69	0.93589		GO:0015174	basic amino acid transmembrane transporter activity	7	4	0.61	0.2012
	GO:0019646	aerobic electron transport chain	4	1	0.35	0.09306		GO:1990234	transferase complex	223	28	19.82	0.93616		GO:0003973	(S)-2-hydroxy-acid oxidase activity	7	2	0.61	0.2013
	GO:0006346	methylation-dependent chromatin silencing	32	6	2.83	0.09342		GO:0000148	1,3-beta-D-glucan synthase complex	17	1	1.51	0.93688		GO:0001071	nucleic acid binding transcription factor activity	230	49	20.06	0.20516
	GO:0048545	response to steroid hormone	21	4	1.86	0.09343		GO:0035770	ribonucleoprotein granule	13	1	1.16	0.93799		GO:0016621	cinnamoyl-CoA reductase activity	4	1	0.35	0.20605
	GO:1901701	cellular response to oxygen-containing compound	361	67	31.95	0.0946		GO:0036464	cytoplasmic ribonucleoprotein granule	13	1	1.16	0.93799		GO:0001070	RNA binding transcription factor activity	1	0	0.09	0.20626
	GO:0010033	response to organic substance	998	170	88.33	0.0946		GO:0005686	U2 snRNP	2	0	0.18	0.93887		GO:0001072	RNA binding transcription antitermination factor activity	1	0	0.09	0.20626
	GO:0033865	nucleoside bisphosphate metabolic process	14	5	1.24	0.09576		GO:0030139	endocytic vesicle	7	0	0.62	0.93901		GO:0009975	cyclase activity	5	1	0.44	0.20651
	GO:0033875	ribonucleoside bisphosphate metabolic process	14	5	1.24	0.09576		GO:0042645	mitochondrial nucleoid	12	0	1.07	0.93947		GO:0008517	folic acid transporter activity	3	1	0.26	0.20666
	GO:0034032	purine nucleoside bisphosphate metabolic process	14	5	1.24	0.09576		GO:0031597	cytosolic proteasome complex	3	0	0.27	0.94064		GO:0050486	intramolecular transferase activity, transferring hydroxy groups	4	0	0.35	0.20766
	GO:0045491	xylan metabolic process	47	2	4.16	0.09638		GO:0009376	HslUV protease complex	3	0	0.27	0.94064		GO:0043492	ATPase activity, coupled to movement of substances	363	45	31.67	0.20953
	GO:0035725	sodium ion transmembrane transport	9	4	0.8	0.09735		GO:0030134	ER to Golgi transport vesicle	19	1	1.69	0.9417		GO:0016647	oxidoreductase activity, acting on the CH-NH group of donors, oxygen as acceptor	5	2	0.44	0.21018
	GO:0043174	nucleoside salvage	7	0	0.62	0.09758		GO:0008180	COP9 signalosome	14	1	1.24	0.94577		GO:0003690	double-stranded DNA binding	29	4	2.53	0.21056
	GO:0009201	ribonucleoside triphosphate biosynthetic process	202	12	17.88	0.09766		GO:0000932	cytoplasmic mRNA processing body	11	0	0.98	0.94728		GO:0004521	endoribonuclease activity	15	4	1.31	0.21117
	GO:0009798	axis specification	23	7	2.04	0.09828		GO:0005643	nuclear pore	18	1	1.6	0.94827		GO:0016717	oxidoreductase activity, acting on paired donors, with oxidation of a pair of donors resulting in the reduction of molecular oxygen to two molecules of water	22	5	1.92	0.21251
	GO:0070838	divalent metal ion transport	134	19	11.86	0.0983		GO:0012507	ER to Golgi transport vesicle membrane	16	1	1.42	0.95069		GO:0004097	catechol oxidase activity	2	0	0.17	0.21256
	GO:0006970	response to osmotic stress	539	67	47.7	0.09878		GO:0070111	organellar chromatophore	1	0	0.09	0.95227		GO:0019825	oxygen binding	17	5	1.48	0.21327
	GO:0008156	negative regulation of DNA replication	3	2	0.27	0.09886		GO:0043660	bacteroid-containing symbiosome	1	0	0.09	0.95227		GO:0046943	carboxylic acid transmembrane transporter activity	61	12	5.32	0.21407
	GO:0034309	primary alcohol biosynthetic process	2	0	0.18	0.09888		GO:0043659	symbiosome	1	0	0.09	0.95227		GO:0005342	organic acid transmembrane transporter activity	61	12	5.32	0.21407
	GO:0048585	negative regulation of response to stimulus	114	30	10.09	0.09949		GO:0019008	molybdopterin synthase complex	3	0	0.27	0.9531		GO:0052716	hydroquinone:oxygen oxidoreductase activity	6	2	0.52	0.21424
	GO:0055081	anion homeostasis	14	4	1.24	0.0999		GO:0009923	fatty acid elongase complex	3	0	0.27	0.95447		GO:0045548	phenylalanine ammonia-lyase activity	4	1	0.35	0.21544
	GO:0009653	anatomical structure morphogenesis	717	95	63.46	0.10015		GO:0008290	F-actin capping protein complex	4	0	0.36	0.95533		GO:0008831	dTDP-4-dehydrorhamnose reductase activity	6	2	0.52	0.21607
	GO:0006972	hyperosmotic response	109	13	9.65	0.1002		GO:0031253	cell projection membrane	2	0	0.18	0.95547		GO:0004821	histidine-tRNA ligase activity	3	1	0.26	0.21635
	GO:0033386	geranylgeranyl diphosphate biosynthetic process	3	2	0.27	0.10096		GO:0060170	ciliary membrane	2	0	0.18	0.95547		GO:0015450	P-P-bond-hydrolysis-driven protein transmembrane transporter activity	32	1	2.79	0.21743
	GO:0045337	farnesyl diphosphate biosynthetic process	3	2	0.27	0.10096		GO:0009295	nucleoid	41	1	3.64	0.95564		GO:0005546	phosphatidylinositol-4,5-bisphosphate binding	4	2	0.35	0.21876
	GO:0019220	regulation of phosphate metabolic process	187	24	16.55	0.10174		GO:0008250	oligosaccharyltransferase complex	3	0	0.27	0.95595		GO:0015086	cadmium ion transmembrane transporter activity	4	2	0.35	0.22044
	GO:0051174	regulation of phosphorus metabolic process	187	24	16.55	0.10174		GO:0000813	ESCRT I complex	3	0	0.27	0.95606		GO:0051139	metal ion:proton antiporter activity	4	2	0.35	0.2214
	GO:0032268	regulation of cellular protein metabolic process	281	32	24.87	0.10218		GO:0000123	histone acetyltransferase complex	6	0	0.53	0.95621		GO:0050321	tau-protein kinase activity	4	2	0.35	0.22196
	GO:0071310	cellular response to organic substance	434	80	38.41	0.10253		GO:0031248	protein acetyltransferase complex	6	0	0.53	0.95621		GO:0005315	inorganic phosphate transmembrane transporter activity	14	4	1.22	0.22297
	GO:0050790	regulation of catalytic activity	236	39	20.89	0.10269		GO:1902493	acetyltransferase complex	6	0	0.53	0.95621		GO:0008878	glucose-1-phosphate adenylyltransferase activity	7	1	0.61	0.224
	GO:0048856	anatomical structure development	1674	205	148.15	0.10279		GO:0030127	COPII vesicle coat	14	1	1.24	0.95672		GO:0016160	amylase activity	13	2	1.13	0.22489
	GO:0045901	positive regulation of translational elongation	33	1	2.92	0.1031		GO:0044425	membrane part	2138	244	189.98	0.95772		GO:0015088	copper uptake transmembrane transporter activity	2	0	0.17	0.22533
	GO:0048367	shoot system development	638	87	56.46	0.10327		GO:0000139	Golgi membrane	57	1	5.06	0.95939		GO:0042171	lysophosphatidic acid acyltransferase activity	6	2	0.52	0.22634
	GO:0019222	regulation of metabolic process	1397	195	123.64	0.10368		GO:0009544	chloroplast ATP synthase complex	3	0	0.27	0.95967		GO:0071617	lysophospholipid acyltransferase activity	6	2	0.52	0.22634
	GO:0045117	azole transport	4	2	0.35	0.10439		GO:0031902	late endosome membrane	2	0	0.18	0.96016		GO:0003841	1-acylglycerol-3-phosphate O-acyltransferase activity	6	2	0.52	0.22634
	GO:0009644	response to high light intensity	142	17	12.57	0.10439		GO:0046861	glyoxysomal membrane	1	0	0.09	0.96394		GO:0004016	adenylate cyclase activity	1	0	0.09	0.22658
	GO:0010252	auxin homeostasis	5	0	0.44	0.10482		GO:0005769	early endosome	5	0	0.44	0.96463		GO:0019888	protein phosphatase regulator activity	15	2	1.31	0.22685
	GO:0010025	wax biosynthetic process	15	5	1.33	0.10512		GO:0009568	amyloplast starch grain	1	0	0.09	0.96817		GO:0010309	acireductone dioxygenase [iron(II)-requiring] activity	5	0	0.44	0.22732
	GO:0071229	cellular response to acid chemical	177	42	15.66	0.10525		GO:0005934	cellular bud tip	3	0	0.27	0.97277		GO:0031218	arabinogalactan endo-1,4-beta-galactosidase activity	1	0	0.09	0.22838
	GO:0010455	positive regulation of cell fate commitment	3	0	0.27	0.10532		GO:0008540	proteasome regulatory particle, base subcomplex	31	0	2.75	0.97301		GO:0004045	aminoacyl-tRNA hydrolase activity	4	0	0.35	0.2296
	GO:0042493	response to drug	50	9	4.43	0.10565		GO:0072669	tRNA-splicing ligase complex	4	0	0.36	0.97345		GO:0010210	IAA-Phe conjugate hydrolase activity	2	0	0.17	0.22966
	GO:0008612	peptidyl-lysine modification to peptidyl-hypusine	37	0	3.27	0.10619		GO:1902495	transmembrane transporter complex	37	1	3.29	0.97382		GO:0010211	IAA-Leu conjugate hydrolase activity	2	0	0.17	0.22966
	GO:0009220	pyrimidine ribonucleotide biosynthetic process	154	12	13.63	0.10641		GO:0044423	virion part	4	0	0.36	0.97459		GO:0004127	cytidylate kinase activity	4	2	0.35	0.23001
	GO:0043936	asexual sporulation resulting in formation of a cellular spore	10	0	0.89	0.10668		GO:0019012	virion	4	0	0.36	0.97459		GO:0008324	cation transmembrane transporter activity	554	67	48.33	0.23052
	GO:0046500	S-adenosylmethionine metabolic process	30	1	2.66	0.10698		GO:0019031	viral envelope	4	0	0.36	0.97459		GO:0008800	beta-lactamase activity	3	0	0.26	0.23056
	GO:0009733	response to auxin	106	23	9.38	0.10817		GO:0036338	viral membrane	4	0	0.36	0.97459		GO:0003830	beta-1,4-mannosylglycoprotein 4-beta-N-acetylglucosaminyltransferase activity	4	1	0.35	0.23083
	GO:0009072	aromatic amino acid family metabolic process	159	29	14.07	0.10826		GO:0031261	DNA replication preinitiation complex	1	0	0.09	0.97489		GO:0042054	histone methyltransferase activity	12	4	1.05	0.23109
	GO:0009838	abscission	10	4	0.89	0.10853		GO:0005656	nuclear pre-replicative complex	1	0	0.09	0.97489		GO:0070626	(S)-2-(5-amino-1-(5-phospho-D-ribosyl)imidazole-4-carboxamido)succinate AMP-lyase (fumarate-forming) activity	2	0	0.17	0.23158
	GO:0009582	detection of abiotic stimulus	16	2	1.42	0.10878		GO:0036387	pre-replicative complex	1	0	0.09	0.97489		GO:0004055	argininosuccinate synthase activity	6	1	0.52	0.23312
	GO:0052545	callose localization	18	6	1.59	0.10911		GO:0033115	cyanelle thylakoid membrane	1	0	0.09	0.97528		GO:0045551	cinnamyl-alcohol dehydrogenase activity	4	2	0.35	0.23389
	GO:0033037	polysaccharide localization	18	6	1.59	0.10911		GO:0009843	cyanelle thylakoid	1	0	0.09	0.97528		GO:0042469	versicolorin reductase activity	1	0	0.09	0.23428
	GO:0051592	response to calcium ion	16	3	1.42	0.10944		GO:0030991	intraciliary transport particle A	1	0	0.09	0.9758		GO:0016772	transferase activity, transferring phosphorus-containing groups	1829	220	159.55	0.23445
	GO:0008544	epidermis development	270	36	23.9	0.11013		GO:0000145	exocyst	13	0	1.16	0.97587		GO:0019213	deacetylase activity	20	1	1.74	0.23574
	GO:0043588	skin development	270	36	23.9	0.11013		GO:0098590	plasma membrane region	4	0	0.36	0.97669		GO:0004332	fructose-bisphosphate aldolase activity	35	1	3.05	0.23602
	GO:0060429	epithelium development	270	36	23.9	0.11013		GO:0008541	proteasome regulatory particle, lid subcomplex	10	0	0.89	0.97867		GO:0016213	linoleoyl-CoA desaturase activity	1	0	0.09	0.2391
	GO:0009308	amine metabolic process	126	21	11.15	0.1102		GO:0032588	trans-Golgi network membrane	2	0	0.18	0.98154		GO:0008443	phosphofructokinase activity	18	7	1.57	0.23913
	GO:0006470	protein dephosphorylation	176	28	15.58	0.11044		GO:0043505	CENP-A containing nucleosome	1	0	0.09	0.98162		GO:0004869	cysteine-type endopeptidase inhibitor activity	5	0	0.44	0.23915
	GO:0045597	positive regulation of cell differentiation	6	0	0.53	0.11079		GO:0045254	pyruvate dehydrogenase complex	8	0	0.71	0.98167		GO:0015175	neutral amino acid transmembrane transporter activity	4	1	0.35	0.23968
	GO:1900429	negative regulation of filamentous growth of a population of unicellular organisms	8	0	0.71	0.11079		GO:0005815	microtubule organizing center	26	1	2.31	0.98241		GO:1901505	carbohydrate derivative transporter activity	39	8	3.4	0.23994
	GO:0060258	negative regulation of filamentous growth	8	0	0.71	0.11079		GO:0015629	actin cytoskeleton	70	2	6.22	0.98249		GO:0017061	S-methyl-5-thioadenosine phosphorylase activity	1	0	0.09	0.24041
	GO:0021772	olfactory bulb development	2	0	0.18	0.11131		GO:0009277	fungal-type cell wall	9	0	0.8	0.98276		GO:0016174	NAD(P)H oxidase activity	4	2	0.35	0.24057
	GO:0001889	liver development	2	0	0.18	0.11131		GO:0044422	organelle part	4728	394	420.13	0.98368		GO:0001104	RNA polymerase II transcription cofactor activity	4	1	0.35	0.24222
	GO:0046940	nucleoside monophosphate phosphorylation	2	0	0.18	0.11131		GO:0033180	proton-transporting V-type ATPase, V1 domain	30	0	2.67	0.98396		GO:0001076	RNA polymerase II transcription factor binding transcription factor activity	4	1	0.35	0.24222
	GO:0046060	dATP metabolic process	2	0	0.18	0.11131		GO:0044446	intracellular organelle part	4718	394	419.24	0.9848		GO:0080161	auxin transmembrane transporter activity	13	4	1.13	0.24363
	GO:0046041	ITP metabolic process	2	0	0.18	0.11131		GO:0045252	oxoglutarate dehydrogenase complex	12	0	1.07	0.98683		GO:0004148	dihydrolipoyl dehydrogenase activity	12	1	1.05	0.24389
	GO:0046031	ADP metabolic process	2	0	0.18	0.11131		GO:0045240	dihydrolipoyl dehydrogenase complex	12	0	1.07	0.98683		GO:0050664	oxidoreductase activity, acting on NAD(P)H, oxygen as acceptor	6	2	0.52	0.24455
	GO:0021549	cerebellum development	2	0	0.18	0.11131		GO:0005874	microtubule	155	12	13.77	0.9873		GO:0004556	alpha-amylase activity	7	1	0.61	0.24609
	GO:0021537	telencephalon development	2	0	0.18	0.11131		GO:0005634	nucleus	2439	187	216.73	0.98744		GO:0016721	oxidoreductase activity, acting on superoxide radicals as acceptor	21	0	1.83	0.24801
	GO:0030900	forebrain development	2	0	0.18	0.11131		GO:0012506	vesicle membrane	68	3	6.04	0.98801		GO:0004784	superoxide dismutase activity	21	0	1.83	0.24801
	GO:0030902	hindbrain development	2	0	0.18	0.11131		GO:0030659	cytoplasmic vesicle membrane	67	3	5.95	0.98819		GO:0008175	tRNA methyltransferase activity	9	1	0.79	0.24817
	GO:0061061	muscle structure development	2	0	0.18	0.11131		GO:0044433	cytoplasmic vesicle part	67	3	5.95	0.98819		GO:1902936	phosphatidylinositol bisphosphate binding	6	2	0.52	0.24834
	GO:0007399	nervous system development	2	0	0.18	0.11131		GO:0031562	hyphal tip polarisome	1	0	0.09	0.98846		GO:0005343	organic acid:sodium symporter activity	9	2	0.79	0.24844
	GO:0061008	hepaticobiliary system development	2	0	0.18	0.11131		GO:0030135	coated vesicle	65	3	5.78	0.98854		GO:0004540	ribonuclease activity	32	5	2.79	0.24969
	GO:0021988	olfactory lobe development	2	0	0.18	0.11131		GO:0005775	vacuolar lumen	1	0	0.09	0.98882		GO:0004084	branched-chain-amino-acid transaminase activity	16	1	1.4	0.24976
	GO:0006172	ADP biosynthetic process	2	0	0.18	0.11131		GO:0005951	carbamoyl-phosphate synthase complex	6	0	0.53	0.98896		GO:0004826	phenylalanine-tRNA ligase activity	4	1	0.35	0.25039
	GO:0007420	brain development	2	0	0.18	0.11131		GO:0044441	ciliary part	17	0	1.51	0.98921		GO:0004697	protein kinase C activity	5	2	0.44	0.25179
	GO:0007417	central nervous system development	2	0	0.18	0.11131		GO:0044427	chromosomal part	169	6	15.02	0.98973		GO:0004476	mannose-6-phosphate isomerase activity	4	2	0.35	0.25249
	GO:0006756	AMP phosphorylation	2	0	0.18	0.11131		GO:0030662	coated vesicle membrane	58	1	5.15	0.98977		GO:0031386	protein tag	5	0	0.44	0.2533
	GO:0022037	metencephalon development	2	0	0.18	0.11131		GO:0030915	Smc5-Smc6 complex	1	0	0.09	0.99		GO:0032296	double-stranded RNA-specific ribonuclease activity	4	2	0.35	0.25354
	GO:0009151	purine deoxyribonucleotide metabolic process	2	0	0.18	0.11131		GO:0031974	membrane-enclosed lumen	1100	72	97.74	0.99003		GO:0004525	ribonuclease III activity	4	2	0.35	0.25354
	GO:0009180	purine ribonucleoside diphosphate biosynthetic process	2	0	0.18	0.11131		GO:0034704	calcium channel complex	1	0	0.09	0.99036		GO:0004766	spermidine synthase activity	1	0	0.09	0.25407
	GO:0009185	ribonucleoside diphosphate metabolic process	2	0	0.18	0.11131		GO:0005891	voltage-gated calcium channel complex	1	0	0.09	0.99036		GO:0015301	anion:anion antiporter activity	17	0	1.48	0.2543
	GO:0009188	ribonucleoside diphosphate biosynthetic process	2	0	0.18	0.11131		GO:0000795	synaptonemal complex	2	0	0.18	0.99039		GO:0019171	3-hydroxyacyl-[acyl-carrier-protein] dehydratase activity	2	0	0.17	0.25523
	GO:0009179	purine ribonucleoside diphosphate metabolic process	2	0	0.18	0.11131		GO:0005694	chromosome	223	10	19.82	0.99047		GO:0000175	3'-5'-exoribonuclease activity	6	0	0.52	0.25529
	GO:0009135	purine nucleoside diphosphate metabolic process	2	0	0.18	0.11131		GO:0032838	cell projection cytoplasm	15	0	1.33	0.99047		GO:0004418	hydroxymethylbilane synthase activity	6	0	0.52	0.25547
	GO:0009136	purine nucleoside diphosphate biosynthetic process	2	0	0.18	0.11131		GO:0097014	ciliary cytoplasm	15	0	1.33	0.99047		GO:0030337	DNA polymerase processivity factor activity	7	0	0.61	0.25686
	GO:0007517	muscle organ development	2	0	0.18	0.11131		GO:0032592	integral component of mitochondrial membrane	5	0	0.44	0.99059		GO:0034212	peptide N-acetyltransferase activity	2	1	0.17	0.25967
	GO:0048732	gland development	2	0	0.18	0.11131		GO:0030120	vesicle coat	53	1	4.71	0.99065		GO:0004596	peptide alpha-N-acetyltransferase activity	2	1	0.17	0.25967
	GO:0009215	purine deoxyribonucleoside triphosphate metabolic process	2	0	0.18	0.11131		GO:0017087	mitochondrial processing peptidase complex	1	0	0.09	0.99083		GO:0008379	thioredoxin peroxidase activity	1	0	0.09	0.26008
	GO:0009826	unidimensional cell growth	150	15	13.28	0.11207		GO:0044445	cytosolic part	1216	60	108.05	0.99109		GO:0005375	copper ion transmembrane transporter activity	17	4	1.48	0.26137
	GO:0044272	sulfur compound biosynthetic process	465	57	41.15	0.11233		GO:0001411	hyphal tip	9	0	0.8	0.9911		GO:0047216	inositol 3-alpha-galactosyltransferase activity	2	1	0.17	0.26207
	GO:0000038	very long-chain fatty acid metabolic process	34	6	3.01	0.11257		GO:0005930	axoneme	14	0	1.24	0.99111		GO:0034979	NAD-dependent protein deacetylase activity	14	1	1.22	0.26231
	GO:0009804	coumarin metabolic process	15	3	1.33	0.11261		GO:0031305	integral component of mitochondrial inner membrane	1	0	0.09	0.99121		GO:0010178	IAA-amino acid conjugate hydrolase activity	3	0	0.26	0.26406
	GO:0009805	coumarin biosynthetic process	15	3	1.33	0.11261		GO:0000814	ESCRT II complex	2	0	0.18	0.99158		GO:0031267	small GTPase binding	23	1	2.01	0.26488
	GO:0019748	secondary metabolic process	293	58	25.93	0.11279		GO:0044815	DNA packaging complex	120	2	10.66	0.99194		GO:0017016	Ras GTPase binding	23	1	2.01	0.26488
	GO:0033517	myo-inositol hexakisphosphate metabolic process	31	8	2.74	0.11322		GO:0016471	vacuolar proton-transporting V-type ATPase complex	19	0	1.69	0.99204		GO:0015149	hexose transmembrane transporter activity	4	1	0.35	0.26834
	GO:0010264	myo-inositol hexakisphosphate biosynthetic process	31	8	2.74	0.11322		GO:0000796	condensin complex	6	0	0.53	0.99206		GO:0000247	C-8 sterol isomerase activity	2	1	0.17	0.26883
	GO:0043094	cellular metabolic compound salvage	204	18	18.05	0.11322		GO:0044447	axoneme part	12	0	1.07	0.99237		GO:0004514	nicotinate-nucleotide diphosphorylase (carboxylating) activity	8	1	0.7	0.26929
	GO:1900434	regulation of filamentous growth of a population of unicellular organisms in response to starvation	2	0	0.18	0.11371		GO:0005868	cytoplasmic dynein complex	12	0	1.07	0.99237		GO:0050734	hydroxycinnamoyltransferase activity	3	0	0.26	0.26993
	GO:1900436	positive regulation of filamentous growth of a population of unicellular organisms in response to starvation	2	0	0.18	0.11371		GO:0031306	intrinsic component of mitochondrial outer membrane	4	0	0.36	0.99247		GO:0004824	lysine-tRNA ligase activity	9	2	0.79	0.27063
	GO:0036168	filamentous growth of a population of unicellular organisms in response to heat	2	0	0.18	0.11371		GO:0031307	integral component of mitochondrial outer membrane	4	0	0.36	0.99247		GO:0016307	phosphatidylinositol phosphate kinase activity	11	0	0.96	0.27201
	GO:0031098	stress-activated protein kinase signaling cascade	2	0	0.18	0.11371		GO:0005829	cytosol	2161	141	192.02	0.9925		GO:0004856	xylulokinase activity	2	1	0.17	0.27257
	GO:0001410	chlamydospore formation	2	0	0.18	0.11371		GO:0005971	ribonucleoside-diphosphate reductase complex	6	0	0.53	0.99251		GO:0008757	S-adenosylmethionine-dependent methyltransferase activity	65	12	5.67	0.27292
	GO:0046777	protein autophosphorylation	46	11	4.07	0.11396		GO:0043614	multi-eIF complex	1	0	0.09	0.99291		GO:0008081	phosphoric diester hydrolase activity	25	6	2.18	0.27359
	GO:0098581	detection of external biotic stimulus	2	1	0.18	0.11445		GO:0005858	axonemal dynein complex	11	0	0.98	0.99301		GO:0050662	coenzyme binding	597	67	52.08	0.27386
	GO:0098543	detection of other organism	2	1	0.18	0.11445		GO:0000776	kinetochore	10	0	0.89	0.99321		GO:0008270	zinc ion binding	609	53	53.13	0.27546
	GO:0016045	detection of bacterium	2	1	0.18	0.11445		GO:0009514	glyoxysome	7	0	0.62	0.99399		GO:0016746	transferase activity, transferring acyl groups	308	37	26.87	0.27589
	GO:0009926	auxin polar transport	54	12	4.78	0.11537		GO:1902494	catalytic complex	557	46	49.49	0.99407		GO:0008276	protein methyltransferase activity	24	6	2.09	0.27606
	GO:0032258	CVT pathway	13	1	1.15	0.11553		GO:0042575	DNA polymerase complex	2	0	0.18	0.99408		GO:0004639	phosphoribosylaminoimidazolesuccinocarboxamide synthase activity	5	0	0.44	0.27624
	GO:0000460	maturation of 5.8S rRNA	24	0	2.12	0.11603		GO:0044463	cell projection part	32	0	2.84	0.99411		GO:0015317	phosphate:proton symporter activity	4	1	0.35	0.27719
	GO:0000466	maturation of 5.8S rRNA from tricistronic rRNA transcript (SSU-rRNA, 5.8S rRNA, LSU-rRNA)	24	0	2.12	0.11603		GO:0030427	site of polarized growth	31	0	2.75	0.99429		GO:0008601	protein phosphatase type 2A regulator activity	14	2	1.22	0.28129
	GO:0010410	hemicellulose metabolic process	50	2	4.43	0.11626		GO:0000228	nuclear chromosome	30	1	2.67	0.99448		GO:0004379	glycylpeptide N-tetradecanoyltransferase activity	3	1	0.26	0.28142
	GO:0010208	pollen wall assembly	12	1	1.06	0.11643		GO:0005798	Golgi-associated vesicle	31	0	2.75	0.99453		GO:0019107	myristoyltransferase activity	3	1	0.26	0.28142
	GO:0070783	growth of unicellular organism as a thread of attached cells	8	0	0.71	0.11666		GO:0000164	protein phosphatase type 1 complex	8	0	0.71	0.99456		GO:0019901	protein kinase binding	26	2	2.27	0.28182
	GO:0009648	photoperiodism	45	3	3.98	0.11679		GO:0001400	mating projection base	8	0	0.71	0.99456		GO:0008824	cyanate hydratase activity	2	0	0.17	0.2822
	GO:0034762	regulation of transmembrane transport	14	5	1.24	0.11747		GO:0000780	condensed nuclear chromosome, centromeric region	8	0	0.71	0.99456		GO:0030983	mismatched DNA binding	9	3	0.79	0.28325
	GO:0034765	regulation of ion transmembrane transport	14	5	1.24	0.11747		GO:0000777	condensed chromosome kinetochore	8	0	0.71	0.99456		GO:0010285	L,L-diaminopimelate aminotransferase activity	2	0	0.17	0.28439
	GO:0009853	photorespiration	168	16	14.87	0.11751		GO:0000778	condensed nuclear chromosome kinetochore	8	0	0.71	0.99456		GO:0003873	6-phosphofructo-2-kinase activity	1	0	0.09	0.28453
	GO:0034969	histone arginine methylation	3	2	0.27	0.11831		GO:0000779	condensed chromosome, centromeric region	8	0	0.71	0.99456		GO:0000975	regulatory region DNA binding	18	0	1.57	0.28585
	GO:0030493	bacteriochlorophyll metabolic process	6	1	0.53	0.11865		GO:0030660	Golgi-associated vesicle membrane	29	0	2.58	0.99488		GO:0001067	regulatory region nucleic acid binding	18	0	1.57	0.28585
	GO:0030494	bacteriochlorophyll biosynthetic process	6	1	0.53	0.11865		GO:0044454	nuclear chromosome part	27	0	2.4	0.99503		GO:0046523	S-methyl-5-thioribose-1-phosphate isomerase activity	2	0	0.17	0.28659
	GO:0022414	reproductive process	901	98	79.74	0.11876		GO:0042995	cell projection	74	0	6.58	0.99517		GO:0015113	nitrite transmembrane transporter activity	4	0	0.35	0.28674
	GO:0008535	respiratory chain complex IV assembly	5	0	0.44	0.11902		GO:1990351	transporter complex	44	1	3.91	0.99537		GO:0052725	inositol-1,3,4-trisphosphate 6-kinase activity	6	1	0.52	0.28682
	GO:0045036	protein targeting to chloroplast	53	4	4.69	0.11939		GO:0000220	vacuolar proton-transporting V-type ATPase, V0 domain	11	0	0.98	0.99538		GO:0052726	inositol-1,3,4-trisphosphate 5-kinase activity	6	1	0.52	0.28682
	GO:0072596	establishment of protein localization to chloroplast	53	4	4.69	0.11939		GO:0042566	hydrogenosome	2	0	0.18	0.99542		GO:0047325	inositol tetrakisphosphate 1-kinase activity	6	1	0.52	0.28682
	GO:0072598	protein localization to chloroplast	53	4	4.69	0.11939		GO:0016604	nuclear body	46	3	4.09	0.99566		GO:0051765	inositol tetrakisphosphate kinase activity	6	1	0.52	0.28682
	GO:0007020	microtubule nucleation	25	5	2.21	0.1196		GO:0000794	condensed nuclear chromosome	14	1	1.24	0.99572		GO:0008536	Ran GTPase binding	22	1	1.92	0.28902
	GO:0046785	microtubule polymerization	25	5	2.21	0.1196		GO:0000793	condensed chromosome	23	1	2.04	0.99577		GO:0008171	O-methyltransferase activity	11	2	0.96	0.28916
	GO:0046497	nicotinate nucleotide metabolic process	6	1	0.53	0.12005		GO:0044430	cytoskeletal part	327	16	29.06	0.9961		GO:0016149	translation release factor activity, codon specific	13	0	1.13	0.28994
	GO:0019365	pyridine nucleotide salvage	6	1	0.53	0.12005		GO:0005654	nucleoplasm	146	9	12.97	0.99638		GO:0070290	N-acylphosphatidylethanolamine-specific phospholipase D activity	5	2	0.44	0.29038
	GO:0019357	nicotinate nucleotide biosynthetic process	6	1	0.53	0.12005		GO:0043229	intracellular organelle	10671	932	948.22	0.9964		GO:0016820	hydrolase activity, acting on acid anhydrides, catalyzing transmembrane movement of substances	383	46	33.41	0.29158
	GO:0019358	nicotinate nucleotide salvage	6	1	0.53	0.12005		GO:0043596	nuclear replication fork	3	0	0.27	0.99644		GO:0004161	dimethylallyltranstransferase activity	5	2	0.44	0.29207
	GO:0009933	meristem structural organization	90	16	7.97	0.12047		GO:0015630	microtubule cytoskeleton	271	14	24.08	0.99678		GO:0000287	magnesium ion binding	167	23	14.57	0.29215
	GO:0015718	monocarboxylic acid transport	16	3	1.42	0.12084		GO:0005965	protein farnesyltransferase complex	2	0	0.18	0.9968		GO:0004806	triglyceride lipase activity	10	3	0.87	0.29356
	GO:0080051	cutin transport	4	2	0.35	0.12096		GO:0032993	protein-DNA complex	131	3	11.64	0.99682		GO:0004425	indole-3-glycerol-phosphate synthase activity	2	0	0.17	0.29366
	GO:0010089	xylem development	16	5	1.42	0.12112		GO:0044451	nucleoplasm part	127	8	11.29	0.99686		GO:0051741	2-methyl-6-phytyl-1,4-benzoquinone methyltransferase activity	2	0	0.17	0.2942
	GO:0006437	tyrosyl-tRNA aminoacylation	2	1	0.18	0.1216		GO:0005933	cellular bud	17	0	1.51	0.99687		GO:0009882	blue light photoreceptor activity	6	2	0.52	0.2944
	GO:1901600	strigolactone metabolic process	2	1	0.18	0.12164		GO:0048475	coated membrane	103	2	9.15	0.99697		GO:0004708	MAP kinase kinase activity	5	0	0.44	0.29477
	GO:1901601	strigolactone biosynthetic process	2	1	0.18	0.12164		GO:0030117	membrane coat	103	2	9.15	0.99697		GO:0045735	nutrient reservoir activity	10	3	0.87	0.29584
	GO:1901334	lactone metabolic process	2	1	0.18	0.12164		GO:0000015	phosphopyruvate hydratase complex	19	1	1.69	0.99702		GO:0009922	fatty acid elongase activity	6	2	0.52	0.29641
	GO:1901336	lactone biosynthetic process	2	1	0.18	0.12164		GO:0009360	DNA polymerase III complex	1	0	0.09	0.99704		GO:0004564	beta-fructofuranosidase activity	5	1	0.44	0.29757
	GO:0071852	fungal-type cell wall organization or biogenesis	22	0	1.95	0.12175		GO:0030137	COPI-coated vesicle	16	0	1.42	0.99718		GO:0004575	sucrose alpha-glucosidase activity	5	1	0.44	0.29757
	GO:0009856	pollination	105	8	9.29	0.12176		GO:0030663	COPI-coated vesicle membrane	16	0	1.42	0.99718		GO:0043621	protein self-association	11	0	0.96	0.29961
	GO:0044706	multi-multicellular organism process	105	8	9.29	0.12176		GO:0005935	cellular bud neck	15	0	1.33	0.99724		GO:0016664	oxidoreductase activity, acting on other nitrogenous compounds as donors, iron-sulfur protein as acceptor	9	1	0.79	0.30008
	GO:0016052	carbohydrate catabolic process	653	77	57.79	0.12224		GO:0000775	chromosome, centromeric region	15	0	1.33	0.99724		GO:0030234	enzyme regulator activity	150	9	13.09	0.30069
	GO:0006549	isoleucine metabolic process	16	1	1.42	0.12228		GO:0005929	cilium	42	0	3.73	0.99726		GO:0016651	oxidoreductase activity, acting on NAD(P)H	210	16	18.32	0.30121
	GO:0080181	lateral root branching	2	1	0.18	0.1227		GO:0030126	COPI vesicle coat	14	0	1.24	0.99753		GO:0015413	nickel-transporting ATPase activity	1	0	0.09	0.30245
	GO:0051606	detection of stimulus	80	15	7.08	0.12309		GO:0046821	extrachromosomal DNA	1	0	0.09	0.99755		GO:0030145	manganese ion binding	15	3	1.31	0.30539
	GO:0007000	nucleolus organization	3	1	0.27	0.12348		GO:0005727	extrachromosomal circular DNA	1	0	0.09	0.99755		GO:0033926	glycopeptide alpha-N-acetylgalactosaminidase activity	7	2	0.61	0.30581
	GO:0046080	dUTP metabolic process	2	0	0.18	0.12364		GO:0031298	replication fork protection complex	2	0	0.18	0.99763		GO:0019840	isoprenoid binding	5	0	0.44	0.30686
	GO:0009211	pyrimidine deoxyribonucleoside triphosphate metabolic process	2	0	0.18	0.12364		GO:0000131	incipient cellular bud site	1	0	0.09	0.99765		GO:0032129	histone deacetylase activity (H3-K9 specific)	13	0	1.13	0.30701
	GO:0031396	regulation of protein ubiquitination	7	0	0.62	0.12384		GO:0042597	periplasmic space	2	0	0.18	0.99776		GO:0017136	NAD-dependent histone deacetylase activity	13	0	1.13	0.30701
	GO:0070887	cellular response to chemical stimulus	565	100	50	0.12517		GO:0005937	mating projection	11	0	0.98	0.99797		GO:0034739	histone deacetylase activity (H4-K16 specific)	13	0	1.13	0.30701
	GO:0046677	response to antibiotic	26	0	2.3	0.12576		GO:0000922	spindle pole	10	0	0.89	0.99816		GO:0031078	histone deacetylase activity (H3-K14 specific)	13	0	1.13	0.30701
	GO:2000037	regulation of stomatal complex patterning	4	2	0.35	0.12628		GO:0030118	clathrin coat	60	1	5.33	0.99824		GO:0030551	cyclic nucleotide binding	6	2	0.52	0.3086
	GO:0010582	floral meristem determinacy	3	2	0.27	0.12669		GO:0030286	dynein complex	46	0	4.09	0.9983		GO:0016730	oxidoreductase activity, acting on iron-sulfur proteins as donors	13	2	1.13	0.30895
	GO:0010022	meristem determinacy	3	2	0.27	0.12669		GO:0005816	spindle pole body	9	0	0.8	0.99834		GO:0004455	ketol-acid reductoisomerase activity	5	0	0.44	0.31026
	GO:0006220	pyrimidine nucleotide metabolic process	177	15	15.66	0.12676		GO:0005847	mRNA cleavage and polyadenylation specificity factor complex	9	0	0.8	0.99834		GO:0015112	nitrate transmembrane transporter activity	6	1	0.52	0.31135
	GO:0080090	regulation of primary metabolic process	1095	141	96.91	0.12702		GO:0005849	mRNA cleavage factor complex	9	0	0.8	0.99834		GO:0010283	pinoresinol reductase activity	1	0	0.09	0.31205
	GO:0006814	sodium ion transport	22	5	1.95	0.12737		GO:0016607	nuclear speck	27	1	2.4	0.99862		GO:0010284	lariciresinol reductase activity	1	0	0.09	0.31205
	GO:0032958	inositol phosphate biosynthetic process	32	8	2.83	0.12754		GO:0005875	microtubule associated complex	99	1	8.8	0.99864		GO:0004157	dihydropyrimidinase activity	2	0	0.17	0.31223
	GO:0009225	nucleotide-sugar metabolic process	44	10	3.89	0.12767		GO:0030687	preribosome, large subunit precursor	3	0	0.27	0.99866		GO:0004664	prephenate dehydratase activity	7	2	0.61	0.31325
	GO:0006954	inflammatory response	3	1	0.27	0.12825		GO:0030119	AP-type membrane coat adaptor complex	43	0	3.82	0.99874		GO:0000062	fatty-acyl-CoA binding	15	0	1.31	0.31433
	GO:0006694	steroid biosynthetic process	87	15	7.7	0.1284		GO:0032991	macromolecular complex	5955	250	529.16	0.99874		GO:0008235	metalloexopeptidase activity	24	3	2.09	0.31544
	GO:0072595	maintenance of protein localization in organelle	16	2	1.42	0.12857		GO:0030131	clathrin adaptor complex	39	0	3.47	0.99886		GO:0004073	aspartate-semialdehyde dehydrogenase activity	6	1	0.52	0.31696
	GO:0010166	wax metabolic process	16	5	1.42	0.12857		GO:0043234	protein complex	2180	118	193.71	0.99911		GO:0016906	sterol 3-beta-glucosyltransferase activity	3	1	0.26	0.31763
	GO:0043450	alkene biosynthetic process	19	6	1.68	0.12882		GO:0030990	intraciliary transport particle	13	0	1.16	0.99915		GO:0035064	methylated histone binding	2	0	0.17	0.31788
	GO:0043449	cellular alkene metabolic process	19	6	1.68	0.12882		GO:0030992	intraciliary transport particle B	12	0	1.07	0.99922		GO:0016215	acyl-CoA desaturase activity	3	0	0.26	0.31812
	GO:0009692	ethylene metabolic process	19	6	1.68	0.12882		GO:0031514	motile cilium	12	0	1.07	0.99922		GO:0019206	nucleoside kinase activity	14	2	1.22	0.31829
	GO:0009693	ethylene biosynthetic process	19	6	1.68	0.12882		GO:0005759	mitochondrial matrix	99	8	8.8	0.99939		GO:0000339	RNA cap binding	3	1	0.26	0.31934
	GO:1900673	olefin metabolic process	19	6	1.68	0.12882		GO:0009317	acetyl-CoA carboxylase complex	8	0	0.71	0.99947		GO:0016761	cellulose synthase (GDP-forming) activity	3	0	0.26	0.31937
	GO:1900674	olefin biosynthetic process	19	6	1.68	0.12882		GO:0043332	mating projection tip	2	0	0.18	0.9995		GO:0046507	UDPsulfoquinovose synthase activity	5	0	0.44	0.31971
	GO:0010337	regulation of salicylic acid metabolic process	3	2	0.27	0.12913		GO:0005819	spindle	39	2	3.47	0.99954		GO:0046508	hydrolase activity, acting on carbon-sulfur bonds	5	0	0.44	0.31971
	GO:0006164	purine nucleotide biosynthetic process	292	22	25.84	0.12921		GO:0005871	kinesin complex	32	0	2.84	0.99956		GO:0019202	amino acid kinase activity	11	1	0.96	0.32071
	GO:2000024	regulation of leaf development	4	0	0.35	0.12967		GO:0005938	cell cortex	32	0	2.84	0.99963		GO:0047681	aryl-alcohol dehydrogenase (NADP+) activity	2	0	0.17	0.32173
	GO:0006826	iron ion transport	25	3	2.21	0.13008		GO:0000502	proteasome complex	275	0	24.44	0.99967		GO:0019120	hydrolase activity, acting on acid halide bonds, in C-halide compounds	2	1	0.17	0.32273
	GO:0071918	urea transmembrane transport	3	2	0.27	0.1311		GO:0044448	cell cortex part	26	0	2.31	0.9997		GO:0016824	hydrolase activity, acting on acid halide bonds	2	1	0.17	0.32273
	GO:0072665	protein localization to vacuole	88	6	7.79	0.13138		GO:0034702	ion channel complex	2	0	0.18	0.99979		GO:0043566	structure-specific DNA binding	42	6	3.66	0.32636
	GO:0072666	establishment of protein localization to vacuole	88	6	7.79	0.13138		GO:0034703	cation channel complex	2	0	0.18	0.99979		GO:0051745	4-hydroxy-3-methylbut-2-en-1-yl diphosphate reductase activity	4	1	0.35	0.32807
	GO:0006623	protein targeting to vacuole	88	6	7.79	0.13138		GO:0070013	intracellular organelle lumen	1054	71	93.66	0.99986		GO:0004831	tyrosine-tRNA ligase activity	3	1	0.26	0.32833
	GO:0072527	pyrimidine-containing compound metabolic process	201	18	17.79	0.13173		GO:0043233	organelle lumen	1054	71	93.66	0.99986		GO:0042285	xylosyltransferase activity	5	1	0.44	0.32849
	GO:0043413	macromolecule glycosylation	119	9	10.53	0.13226		GO:0034705	potassium channel complex	1	0	0.09	0.99989		GO:0016811	hydrolase activity, acting on carbon-nitrogen (but not peptide) bonds, in linear amides	49	2	4.27	0.32953
	GO:0006486	protein glycosylation	119	9	10.53	0.13226		GO:0008076	voltage-gated potassium channel complex	1	0	0.09	0.99989		GO:0044822	poly(A) RNA binding	17	2	1.48	0.32972
	GO:0009101	glycoprotein biosynthetic process	119	9	10.53	0.13226		GO:0030863	cortical cytoskeleton	8	0	0.71	0.99991		GO:0003729	mRNA binding	17	2	1.48	0.32972
	GO:0009892	negative regulation of metabolic process	279	29	24.69	0.13271		GO:0043226	organelle	10687	933	949.64	0.99991		GO:0008047	enzyme activator activity	43	3	3.75	0.33035
	GO:0010345	suberin biosynthetic process	7	3	0.62	0.13296		GO:0005838	proteasome regulatory particle	42	0	3.73	0.99993		GO:0015415	phosphate ion transmembrane-transporting ATPase activity	3	0	0.26	0.33135
	GO:0010155	regulation of proton transport	68	11	6.02	0.13324		GO:0022624	proteasome accessory complex	42	0	3.73	0.99993		GO:0003913	DNA photolyase activity	10	3	0.87	0.33226
	GO:0009685	gibberellin metabolic process	9	2	0.8	0.13329		GO:0030981	cortical microtubule cytoskeleton	4	0	0.36	0.99995		GO:0016796	exonuclease activity, active with either ribo- or deoxyribonucleic acids and producing 5'-phosphomonoesters	10	0	0.87	0.33259
	GO:0009828	plant-type cell wall loosening	2	1	0.18	0.13335		GO:0010005	cortical microtubule, transverse to long axis	4	0	0.36	0.99995		GO:0016832	aldehyde-lyase activity	44	3	3.84	0.33291
	GO:0043090	amino acid import	37	11	3.27	0.13385		GO:0055028	cortical microtubule	4	0	0.36	0.99995		GO:0043008	ATP-dependent protein binding	1	0	0.09	0.33367
	GO:0009100	glycoprotein metabolic process	123	10	10.89	0.13421		GO:0005881	cytoplasmic microtubule	4	0	0.36	0.99995		GO:0004040	amidase activity	4	0	0.35	0.33376
	GO:0034219	carbohydrate transmembrane transport	13	3	1.15	0.13436		GO:0009574	preprophase band	4	0	0.36	0.99995		GO:0047262	polygalacturonate 4-alpha-galacturonosyltransferase activity	6	0	0.52	0.3342
	GO:0043410	positive regulation of MAPK cascade	9	2	0.8	0.13535		GO:0044424	intracellular part	12596	1055	1119.27	0.99999		GO:0048027	mRNA 5'-UTR binding	2	1	0.17	0.33466
	GO:1902533	positive regulation of intracellular signal transduction	9	2	0.8	0.13535		GO:0043529	GET complex	2	0	0.18	0.99999		GO:0019139	cytokinin dehydrogenase activity	4	0	0.35	0.33562
	GO:0043406	positive regulation of MAP kinase activity	9	2	0.8	0.13535		GO:0005856	cytoskeleton	422	21	37.5	1		GO:0050178	phenylpyruvate tautomerase activity	1	0	0.09	0.33578
	GO:0071902	positive regulation of protein serine/threonine kinase activity	9	2	0.8	0.13535		GO:0043228	non-membrane-bounded organelle	4204	173	373.56	1		GO:0016862	intramolecular oxidoreductase activity, interconverting keto- and enol-groups	1	0	0.09	0.33578
	GO:0000187	activation of MAPK activity	9	2	0.8	0.13535		GO:0043232	intracellular non-membrane-bounded organelle	4204	173	373.56	1		GO:0016868	intramolecular transferase activity, phosphotransferases	24	4	2.09	0.33658
	GO:0006004	fucose metabolic process	1	1	0.09	0.13541		GO:0031976	plastid thylakoid	594	78	52.78	1		GO:0016905	myosin heavy chain kinase activity	10	0	0.87	0.33716
	GO:0006005	L-fucose biosynthetic process	1	1	0.09	0.13541		GO:1990104	DNA bending complex	114	2	10.13	1		GO:0047220	galactosylxylosylprotein 3-beta-galactosyltransferase activity	5	0	0.44	0.3377
	GO:0042353	fucose biosynthetic process	1	1	0.09	0.13541		GO:0044391	ribosomal subunit	1211	53	107.61	1		GO:0016668	oxidoreductase activity, acting on a sulfur group of donors, NAD(P) as acceptor	54	5	4.71	0.33952
	GO:0042354	L-fucose metabolic process	1	1	0.09	0.13541		GO:0005575	cellular_component	14900	1324	1324	1		GO:0004797	thymidine kinase activity	3	1	0.26	0.33956
	GO:0010262	somatic embryogenesis	1	1	0.09	0.13562									GO:0022820	potassium ion symporter activity	4	1	0.35	0.34071
	GO:0009226	nucleotide-sugar biosynthetic process	19	6	1.68	0.13563									GO:0009674	potassium:sodium symporter activity	4	1	0.35	0.34071
	GO:0000412	histone peptidyl-prolyl isomerization	2	1	0.18	0.13673									GO:0004322	ferroxidase activity	5	0	0.44	0.34103
	GO:0098661	inorganic anion transmembrane transport	10	4	0.89	0.13713									GO:0016724	oxidoreductase activity, oxidizing metal ions, oxygen as acceptor	5	0	0.44	0.34103
	GO:0002252	immune effector process	54	12	4.78	0.13733									GO:0015215	nucleotide transmembrane transporter activity	23	2	2.01	0.34204
	GO:0010076	maintenance of floral meristem identity	1	1	0.09	0.13737									GO:0005080	protein kinase C binding	3	0	0.26	0.34245
	GO:0071840	cellular component organization or biogenesis	2886	266	255.42	0.1377									GO:0005275	amine transmembrane transporter activity	3	1	0.26	0.34257
	GO:0060860	regulation of floral organ abscission	1	1	0.09	0.13786									GO:0016893	endonuclease activity, active with either ribo- or deoxyribonucleic acids and producing 5'-phosphomonoesters	18	4	1.57	0.34424
	GO:0060862	negative regulation of floral organ abscission	1	1	0.09	0.13786									GO:0016899	oxidoreductase activity, acting on the CH-OH group of donors, oxygen as acceptor	9	2	0.79	0.34506
	GO:0031930	mitochondria-nucleus signaling pathway	1	1	0.09	0.13798									GO:0045549	9-cis-epoxycarotenoid dioxygenase activity	1	0	0.09	0.34527
	GO:0010584	pollen exine formation	11	1	0.97	0.1393									GO:0010436	carotenoid dioxygenase activity	1	0	0.09	0.34527
	GO:0015801	aromatic amino acid transport	1	1	0.09	0.13944									GO:0031418	L-ascorbic acid binding	19	1	1.66	0.34544
	GO:0016556	mRNA modification	42	10	3.72	0.13983									GO:0048029	monosaccharide binding	19	1	1.66	0.34544
	GO:0072505	divalent inorganic anion homeostasis	1	1	0.09	0.14012									GO:0004656	procollagen-proline 4-dioxygenase activity	5	0	0.44	0.34753
	GO:0071486	cellular response to high light intensity	1	1	0.09	0.14012									GO:0031543	peptidyl-proline dioxygenase activity	5	0	0.44	0.34753
	GO:0055063	sulfate ion homeostasis	1	1	0.09	0.14012									GO:0031545	peptidyl-proline 4-dioxygenase activity	5	0	0.44	0.34753
	GO:0019369	arachidonic acid metabolic process	1	1	0.09	0.14037									GO:0019798	procollagen-proline dioxygenase activity	5	0	0.44	0.34753
	GO:0019373	epoxygenase P450 pathway	1	1	0.09	0.14037									GO:0031177	phosphopantetheine binding	4	0	0.35	0.34753
	GO:0033477	S-methylmethionine metabolic process	1	1	0.09	0.14098									GO:0016720	delta12-fatty acid dehydrogenase activity	5	2	0.44	0.34809
	GO:0033528	S-methylmethionine cycle	1	1	0.09	0.14098									GO:0004420	hydroxymethylglutaryl-CoA reductase (NADPH) activity	4	1	0.35	0.34922
	GO:0033611	oxalate catabolic process	1	1	0.09	0.14111									GO:0035091	phosphatidylinositol binding	29	6	2.53	0.35067
	GO:0033609	oxalate metabolic process	1	1	0.09	0.14111									GO:0005198	structural molecule activity	2943	116	256.73	0.35188
	GO:0043266	regulation of potassium ion transport	1	1	0.09	0.14129									GO:0004333	fumarate hydratase activity	10	0	0.87	0.35395
	GO:0001778	plasma membrane repair	1	1	0.09	0.14154									GO:0010347	L-galactose-1-phosphate phosphatase activity	2	1	0.17	0.35461
	GO:0051814	movement in other organism involved in symbiotic interaction	1	1	0.09	0.14154									GO:0070456	galactose-1-phosphate phosphatase activity	2	1	0.17	0.35461
	GO:1902586	multi-organism intercellular transport	1	1	0.09	0.14154									GO:0004607	phosphatidylcholine-sterol O-acyltransferase activity	5	2	0.44	0.35521
	GO:0046794	transport of virus	1	1	0.09	0.14154									GO:0008121	ubiquinol-cytochrome-c reductase activity	32	1	2.79	0.35596
	GO:0042060	wound healing	1	1	0.09	0.14154									GO:0016681	oxidoreductase activity, acting on diphenols and related substances as donors, cytochrome as acceptor	32	1	2.79	0.35596
	GO:0046740	transport of virus in host, cell to cell	1	1	0.09	0.14154									GO:0046969	NAD-dependent histone deacetylase activity (H3-K9 specific)	12	0	1.05	0.35866
	GO:0046739	transport of virus in multicellular host	1	1	0.09	0.14154									GO:0046970	NAD-dependent histone deacetylase activity (H4-K16 specific)	12	0	1.05	0.35866
	GO:0052192	movement in environment of other organism involved in symbiotic interaction	1	1	0.09	0.14154									GO:0097372	NAD-dependent histone deacetylase activity (H3-K18 specific)	12	0	1.05	0.35866
	GO:0052126	movement in host environment	1	1	0.09	0.14154									GO:0032041	NAD-dependent histone deacetylase activity (H3-K14 specific)	12	0	1.05	0.35866
	GO:0044000	movement in host	1	1	0.09	0.14154									GO:0016702	oxidoreductase activity, acting on single donors with incorporation of molecular oxygen, incorporation of two atoms of oxygen	50	9	4.36	0.3592
	GO:0035437	maintenance of protein localization in endoplasmic reticulum	14	2	1.24	0.14179									GO:0004422	hypoxanthine phosphoribosyltransferase activity	1	0	0.09	0.36062
	GO:0046482	para-aminobenzoic acid metabolic process	10	4	0.89	0.14218									GO:0005471	ATP:ADP antiporter activity	12	0	1.05	0.36114
	GO:0006775	fat-soluble vitamin metabolic process	12	1	1.06	0.14231									GO:0018456	aryl-alcohol dehydrogenase (NAD+) activity	2	1	0.17	0.36127
	GO:0042362	fat-soluble vitamin biosynthetic process	12	1	1.06	0.14231									GO:0001053	plastid sigma factor activity	1	0	0.09	0.3618
	GO:0031540	regulation of anthocyanin biosynthetic process	6	2	0.53	0.14264									GO:0008861	formate C-acetyltransferase activity	2	0	0.17	0.3618
	GO:1990169	stress response to copper ion	1	1	0.09	0.14285									GO:0004689	phosphorylase kinase activity	5	0	0.44	0.36184
	GO:0010273	detoxification of copper ion	1	1	0.09	0.14285									GO:0003960	NADPH:quinone reductase activity	2	1	0.17	0.36302
	GO:0071398	cellular response to fatty acid	1	1	0.09	0.14394									GO:0052592	oxidoreductase activity, acting on CH or CH2 groups, with an iron-sulfur protein as acceptor	6	2	0.52	0.3647
	GO:0070542	response to fatty acid	1	1	0.09	0.14394									GO:0004364	glutathione transferase activity	10	2	0.87	0.36576
	GO:0006743	ubiquinone metabolic process	23	5	2.04	0.14443									GO:0016783	sulfurtransferase activity	19	3	1.66	0.36615
	GO:0006744	ubiquinone biosynthetic process	23	5	2.04	0.14443									GO:0004635	phosphoribosyl-AMP cyclohydrolase activity	2	0	0.17	0.36661
	GO:0010220	positive regulation of vernalization response	1	1	0.09	0.14584									GO:0004636	phosphoribosyl-ATP diphosphatase activity	2	0	0.17	0.36661
	GO:0006968	cellular defense response	1	1	0.09	0.14618									GO:0050561	glutamate-tRNA(Gln) ligase activity	1	0	0.09	0.36742
	GO:0010185	regulation of cellular defense response	1	1	0.09	0.14618									GO:0008113	peptide-methionine (S)-S-oxide reductase activity	13	2	1.13	0.36773
	GO:0051245	negative regulation of cellular defense response	1	1	0.09	0.14618									GO:0004122	cystathionine beta-synthase activity	4	0	0.35	0.3678
	GO:1901349	glucosinolate transport	1	1	0.09	0.14625									GO:0016623	oxidoreductase activity, acting on the aldehyde or oxo group of donors, oxygen as acceptor	2	1	0.17	0.36838
	GO:0090449	phloem glucosinolate loading	1	1	0.09	0.14625									GO:0009672	auxin:proton symporter activity	2	1	0.17	0.36938
	GO:0010232	vascular transport	1	1	0.09	0.14625									GO:0004801	sedoheptulose-7-phosphate:D-glyceraldehyde-3-phosphate glyceronetransferase activity	9	1	0.79	0.37015
	GO:0010233	phloem transport	1	1	0.09	0.14625									GO:0004347	glucose-6-phosphate isomerase activity	9	1	0.79	0.37107
	GO:0032259	methylation	593	52	52.48	0.14669									GO:0080043	quercetin 3-O-glucosyltransferase activity	2	0	0.17	0.37176
	GO:0006982	response to lipid hydroperoxide	1	1	0.09	0.14749									GO:0016423	tRNA (guanine) methyltransferase activity	7	1	0.61	0.37196
	GO:0033194	response to hydroperoxide	1	1	0.09	0.14749									GO:0005355	glucose transmembrane transporter activity	3	1	0.26	0.37286
	GO:0010335	response to non-ionic osmotic stress	1	1	0.09	0.14749									GO:0008115	sarcosine oxidase activity	2	1	0.17	0.37308
	GO:0046271	phenylpropanoid catabolic process	7	2	0.62	0.1476									GO:0004311	farnesyltranstransferase activity	7	2	0.61	0.37443
	GO:0009825	multidimensional cell growth	42	7	3.72	0.14765									GO:0016661	oxidoreductase activity, acting on other nitrogenous compounds as donors	22	1	1.92	0.3749
	GO:0048532	anatomical structure arrangement	94	16	8.32	0.14772									GO:0033862	UMP kinase activity	3	0	0.26	0.37503
	GO:0051258	protein polymerization	186	21	16.46	0.14773									GO:0016410	N-acyltransferase activity	41	7	3.58	0.37514
	GO:0080001	mucilage extrusion from seed coat	1	1	0.09	0.14784									GO:0052880	oxidoreductase activity, acting on diphenols and related substances as donors, with copper protein as acceptor	7	1	0.61	0.3764
	GO:0009863	salicylic acid mediated signaling pathway	90	25	7.97	0.1485									GO:0009496	plastoquinol--plastocyanin reductase activity	7	1	0.61	0.3764
	GO:0006680	glucosylceramide catabolic process	1	1	0.09	0.14852									GO:0034023	5-(carboxyamino)imidazole ribonucleotide mutase activity	3	0	0.26	0.37646
	GO:0006678	glucosylceramide metabolic process	1	1	0.09	0.14852									GO:0015298	solute:cation antiporter activity	20	4	1.74	0.37678
	GO:0046683	response to organophosphorus	4	1	0.35	0.14889									GO:0030151	molybdenum ion binding	12	1	1.05	0.37727
	GO:0010154	fruit development	340	39	30.09	0.14901									GO:0051184	cofactor transporter activity	11	3	0.96	0.37734
	GO:0030435	sporulation resulting in formation of a cellular spore	29	0	2.57	0.14904									GO:0015137	citrate transmembrane transporter activity	1	0	0.09	0.37823
	GO:0006793	phosphorus metabolic process	3192	380	282.5	0.14928									GO:0051020	GTPase binding	26	1	2.27	0.37958
	GO:0010450	inflorescence meristem growth	1	1	0.09	0.14932									GO:0032866	D-xylose:NADP reductase activity	1	0	0.09	0.38049
	GO:0010158	abaxial cell fate specification	1	1	0.09	0.14932									GO:0035885	exochitinase activity	2	1	0.17	0.38077
	GO:0010159	specification of organ position	1	1	0.09	0.14932									GO:0005088	Ras guanyl-nucleotide exchange factor activity	4	0	0.35	0.38088
	GO:0015720	allantoin transport	1	1	0.09	0.14955									GO:0005089	Rho guanyl-nucleotide exchange factor activity	4	0	0.35	0.38088
	GO:0042906	xanthine transport	1	1	0.09	0.14955									GO:0033907	beta-D-fucosidase activity	3	1	0.26	0.38104
	GO:0015855	pyrimidine nucleobase transport	1	1	0.09	0.14955									GO:0080083	beta-gentiobiose beta-glucosidase activity	3	1	0.26	0.38104
	GO:0015857	uracil transport	1	1	0.09	0.14955									GO:0032934	sterol binding	6	2	0.52	0.38165
	GO:0002832	negative regulation of response to biotic stimulus	4	1	0.35	0.14966									GO:0010013	N-1-naphthylphthalamic acid binding	2	0	0.17	0.3817
	GO:0090033	positive regulation of filamentous growth	4	0	0.35	0.14966									GO:0047102	aminomuconate-semialdehyde dehydrogenase activity	1	0	0.09	0.38265
	GO:1900430	positive regulation of filamentous growth of a population of unicellular organisms	4	0	0.35	0.14966									GO:0008911	lactaldehyde dehydrogenase activity	1	0	0.09	0.38265
	GO:0009270	response to humidity	1	1	0.09	0.14971									GO:0016711	flavonoid 3'-monooxygenase activity	2	1	0.17	0.38397
	GO:0031145	anaphase-promoting complex-dependent proteasomal ubiquitin-dependent protein catabolic process	1	1	0.09	0.14987									GO:0022804	active transmembrane transporter activity	561	83	48.94	0.38537
	GO:0006863	purine nucleobase transport	14	4	1.24	0.15015									GO:0004738	pyruvate dehydrogenase activity	16	0	1.4	0.38557
	GO:0006041	glucosamine metabolic process	1	1	0.09	0.15019									GO:0047205	quinate O-hydroxycinnamoyltransferase activity	2	0	0.17	0.3857
	GO:0006042	glucosamine biosynthetic process	1	1	0.09	0.15019									GO:0050737	O-hydroxycinnamoyltransferase activity	2	0	0.17	0.3857
	GO:0046390	ribose phosphate biosynthetic process	371	27	32.83	0.1503									GO:0016412	serine O-acyltransferase activity	7	0	0.61	0.38584
	GO:0009260	ribonucleotide biosynthetic process	371	27	32.83	0.1503									GO:0009001	serine O-acetyltransferase activity	7	0	0.61	0.38584
	GO:0033306	phytol metabolic process	1	1	0.09	0.15052									GO:0016859	cis-trans isomerase activity	142	13	12.39	0.3872
	GO:1903173	fatty alcohol metabolic process	1	1	0.09	0.15052									GO:0016308	1-phosphatidylinositol-4-phosphate 5-kinase activity	8	0	0.7	0.38802
	GO:0015770	sucrose transport	1	1	0.09	0.15081									GO:0004473	malate dehydrogenase (decarboxylating) (NADP+) activity	1	0	0.09	0.38993
	GO:0006665	sphingolipid metabolic process	34	8	3.01	0.15182									GO:0003994	aconitate hydratase activity	5	1	0.44	0.39049
	GO:0016311	dephosphorylation	229	33	20.27	0.15185									GO:0004616	phosphogluconate dehydrogenase (decarboxylating) activity	23	1	2.01	0.39089
	GO:0043487	regulation of RNA stability	1	1	0.09	0.15192									GO:0042781	3'-tRNA processing endoribonuclease activity	2	1	0.17	0.39129
	GO:0043488	regulation of mRNA stability	1	1	0.09	0.15192									GO:0051015	actin filament binding	15	0	1.31	0.39192
	GO:0043489	RNA stabilization	1	1	0.09	0.15192									GO:0004809	tRNA (guanine-N2-)-methyltransferase activity	4	1	0.35	0.39194
	GO:0048255	mRNA stabilization	1	1	0.09	0.15192									GO:0004128	cytochrome-b5 reductase activity, acting on NAD(P)H	3	0	0.26	0.39366
	GO:0018958	phenol-containing compound metabolic process	83	22	7.35	0.15228									GO:0016041	glutamate synthase (ferredoxin) activity	2	1	0.17	0.39383
	GO:0015700	arsenite transport	7	3	0.62	0.15312									GO:0016643	oxidoreductase activity, acting on the CH-NH2 group of donors, iron-sulfur protein as acceptor	2	1	0.17	0.39383
	GO:0006573	valine metabolic process	12	2	1.06	0.15314									GO:0072341	modified amino acid binding	12	1	1.05	0.39462
	GO:0009747	hexokinase-dependent signaling	1	1	0.09	0.15346									GO:0008508	bile acid:sodium symporter activity	6	1	0.52	0.39525
	GO:0046451	diaminopimelate metabolic process	19	1	1.68	0.15354									GO:0015125	bile acid transmembrane transporter activity	6	1	0.52	0.39525
	GO:0009089	lysine biosynthetic process via diaminopimelate	19	1	1.68	0.15354									GO:0047429	nucleoside-triphosphate diphosphatase activity	3	0	0.26	0.39547
	GO:0006040	amino sugar metabolic process	26	6	2.3	0.15478									GO:0016629	12-oxophytodienoate reductase activity	2	1	0.17	0.39629
	GO:0006650	glycerophospholipid metabolic process	128	19	11.33	0.15498									GO:0008836	diaminopimelate decarboxylase activity	4	0	0.35	0.39671
	GO:0048446	petal morphogenesis	11	2	0.97	0.15529									GO:0005053	peroxisome matrix targeting signal-2 binding	1	0	0.09	0.39716
	GO:0006879	cellular iron ion homeostasis	20	1	1.77	0.1557									GO:0000268	peroxisome targeting sequence binding	1	0	0.09	0.39716
	GO:0016116	carotenoid metabolic process	99	28	8.76	0.15594									GO:0004338	glucan exo-1,3-beta-glucosidase activity	2	1	0.17	0.39756
	GO:0016108	tetraterpenoid metabolic process	99	28	8.76	0.15594									GO:0047701	beta-L-arabinosidase activity	2	1	0.17	0.39756
	GO:0030327	prenylated protein catabolic process	1	1	0.09	0.15601									GO:0008289	lipid binding	101	15	8.81	0.39774
	GO:0030328	prenylcysteine catabolic process	1	1	0.09	0.15601									GO:0048529	magnesium-protoporphyrin IX monomethyl ester (oxidative) cyclase activity	7	0	0.61	0.39782
	GO:0030329	prenylcysteine metabolic process	1	1	0.09	0.15601									GO:0047341	fucose-1-phosphate guanylyltransferase activity	1	0	0.09	0.39789
	GO:0080165	callose deposition in phloem sieve plate	1	1	0.09	0.15608									GO:0050201	fucokinase activity	1	0	0.09	0.39789
	GO:0009251	glucan catabolic process	27	6	2.39	0.15634									GO:0004795	threonine synthase activity	4	0	0.35	0.39918
	GO:0044712	single-organism catabolic process	1753	188	155.14	0.15647									GO:0033613	activating transcription factor binding	1	0	0.09	0.4006
	GO:0010304	PSII associated light-harvesting complex II catabolic process	18	5	1.59	0.15703									GO:0008840	4-hydroxy-tetrahydrodipicolinate synthase	3	0	0.26	0.40088
	GO:0006644	phospholipid metabolic process	341	55	30.18	0.15722									GO:0016860	intramolecular oxidoreductase activity	52	8	4.54	0.40106
	GO:0007568	aging	64	11	5.66	0.15727									GO:0003883	CTP synthase activity	7	2	0.61	0.40192
	GO:0045489	pectin biosynthetic process	7	0	0.62	0.15736									GO:0015037	peptide disulfide oxidoreductase activity	9	1	0.79	0.40301
	GO:0043496	regulation of protein homodimerization activity	1	1	0.09	0.15748									GO:0015038	glutathione disulfide oxidoreductase activity	9	1	0.79	0.40301
	GO:0043393	regulation of protein binding	1	1	0.09	0.15748									GO:0004353	glutamate dehydrogenase [NAD(P)+] activity	2	0	0.17	0.40307
	GO:0006415	translational termination	46	0	4.07	0.15815									GO:0008728	GTP diphosphokinase activity	2	1	0.17	0.40315
	GO:0009870	defense response signaling pathway, resistance gene-dependent	10	0	0.89	0.1583									GO:0004014	adenosylmethionine decarboxylase activity	2	1	0.17	0.40556
	GO:0009556	microsporogenesis	10	1	0.89	0.1583									GO:0008353	RNA polymerase II carboxy-terminal domain kinase activity	8	0	0.7	0.40621
	GO:0048236	plant-type spore development	10	1	0.89	0.1583									GO:0000150	recombinase activity	2	0	0.17	0.40628
	GO:0035690	cellular response to drug	24	1	2.12	0.15917									GO:0003887	DNA-directed DNA polymerase activity	13	2	1.13	0.40669
	GO:0030091	protein repair	12	3	1.06	0.15926									GO:0016896	exoribonuclease activity, producing 5'-phosphomonoesters	9	0	0.79	0.40695
	GO:0010206	photosystem II repair	12	3	1.06	0.15926									GO:0004532	exoribonuclease activity	9	0	0.79	0.40695
	GO:0009751	response to salicylic acid	104	27	9.2	0.15944									GO:0016706	oxidoreductase activity, acting on paired donors, with incorporation or reduction of molecular oxygen, 2-oxoglutarate as one donor, and incorporation of one atom each of oxygen into both donors	49	4	4.27	0.40728
	GO:0030834	regulation of actin filament depolymerization	4	0	0.35	0.15966									GO:0004144	diacylglycerol O-acyltransferase activity	2	1	0.17	0.40749
	GO:0030835	negative regulation of actin filament depolymerization	4	0	0.35	0.15966									GO:0046422	violaxanthin de-epoxidase activity	2	1	0.17	0.40918
	GO:0030837	negative regulation of actin filament polymerization	4	0	0.35	0.15966									GO:0043141	ATP-dependent 5'-3' DNA helicase activity	13	1	1.13	0.40966
	GO:0032272	negative regulation of protein polymerization	4	0	0.35	0.15966									GO:0043139	5'-3' DNA helicase activity	13	1	1.13	0.40966
	GO:0051693	actin filament capping	4	0	0.35	0.15966									GO:0016312	inositol bisphosphate phosphatase activity	2	0	0.17	0.40967
	GO:0031333	negative regulation of protein complex assembly	4	0	0.35	0.15966									GO:0004441	inositol-1,4-bisphosphate 1-phosphatase activity	2	0	0.17	0.40967
	GO:0000272	polysaccharide catabolic process	56	12	4.96	0.16049									GO:0003860	3-hydroxyisobutyryl-CoA hydrolase activity	2	1	0.17	0.4108
	GO:0046466	membrane lipid catabolic process	5	2	0.44	0.16066									GO:0008408	3'-5' exonuclease activity	12	0	1.05	0.41085
	GO:0030149	sphingolipid catabolic process	5	2	0.44	0.16066									GO:0017169	CDP-alcohol phosphatidyltransferase activity	3	0	0.26	0.41171
	GO:0048759	xylem vessel member cell differentiation	1	1	0.09	0.16076									GO:0008455	alpha-1,6-mannosylglycoprotein 2-beta-N-acetylglucosaminyltransferase activity	1	0	0.09	0.41266
	GO:0090567	reproductive shoot system development	382	51	33.81	0.16116									GO:0008173	RNA methyltransferase activity	25	1	2.18	0.41467
	GO:0040007	growth	396	43	35.05	0.16136									GO:0052866	phosphatidylinositol phosphate phosphatase activity	4	1	0.35	0.41501
	GO:0009786	regulation of asymmetric cell division	1	1	0.09	0.16147									GO:0051724	NAD transporter activity	2	1	0.17	0.41696
	GO:0009200	deoxyribonucleoside triphosphate metabolic process	6	0	0.53	0.1618									GO:0050136	NADH dehydrogenase (quinone) activity	75	2	6.54	0.41725
	GO:0019216	regulation of lipid metabolic process	26	5	2.3	0.16201									GO:0047672	anthranilate N-benzoyltransferase activity	2	0	0.17	0.41769
	GO:0009168	purine ribonucleoside monophosphate biosynthetic process	206	13	18.23	0.16256									GO:0042162	telomeric DNA binding	3	0	0.26	0.41807
	GO:0009127	purine nucleoside monophosphate biosynthetic process	206	13	18.23	0.16256									GO:0031320	hexitol dehydrogenase activity	5	0	0.44	0.41859
	GO:0009835	fruit ripening	1	1	0.09	0.1626									GO:0010012	steroid 22-alpha hydroxylase activity	3	0	0.26	0.41887
	GO:0071695	anatomical structure maturation	1	1	0.09	0.1626									GO:0008395	steroid hydroxylase activity	3	0	0.26	0.41887
	GO:0009789	positive regulation of abscisic acid-activated signaling pathway	18	2	1.59	0.1629									GO:0008830	dTDP-4-dehydrorhamnose 3,5-epimerase activity	4	0	0.35	0.41938
	GO:1901421	positive regulation of response to alcohol	18	2	1.59	0.1629									GO:0010490	UDP-4-keto-rhamnose-4-keto-reductase activity	4	0	0.35	0.41938
	GO:0009767	photosynthetic electron transport chain	113	20	10	0.16331									GO:0010489	UDP-4-keto-6-deoxy-glucose-3,5-epimerase activity	4	0	0.35	0.41938
	GO:0007585	respiratory gaseous exchange	1	1	0.09	0.16422									GO:0004359	glutaminase activity	2	1	0.17	0.42087
	GO:0010230	alternative respiration	1	1	0.09	0.16422									GO:0030554	adenyl nucleotide binding	2365	230	206.31	0.42141
	GO:0044030	regulation of DNA methylation	5	0	0.44	0.1645									GO:0001871	pattern binding	19	2	1.66	0.42216
	GO:0006218	uridine catabolic process	1	1	0.09	0.16519									GO:0030247	polysaccharide binding	19	2	1.66	0.42216
	GO:0000226	microtubule cytoskeleton organization	91	11	8.05	0.1657									GO:0004066	asparagine synthase (glutamine-hydrolyzing) activity	11	3	0.96	0.42341
	GO:0080170	hydrogen peroxide transmembrane transport	1	1	0.09	0.16613									GO:0005545	1-phosphatidylinositol binding	2	1	0.17	0.42365
	GO:0031109	microtubule polymerization or depolymerization	28	6	2.48	0.16645									GO:0005542	folic acid binding	2	1	0.17	0.42374
	GO:0043289	apocarotenoid biosynthetic process	7	3	0.62	0.16648									GO:0015405	P-P-bond-hydrolysis-driven transmembrane transporter activity	419	47	36.55	0.42407
	GO:0034754	cellular hormone metabolic process	51	11	4.51	0.16649									GO:0008144	drug binding	33	2	2.88	0.42409
	GO:0006796	phosphate-containing compound metabolic process	3138	374	277.72	0.16653									GO:0004579	dolichyl-diphosphooligosaccharide-protein glycotransferase activity	10	1	0.87	0.42419
	GO:0009686	gibberellin biosynthetic process	8	2	0.71	0.16676									GO:0030158	protein xylosyltransferase activity	2	1	0.17	0.42439
	GO:0016102	diterpenoid biosynthetic process	8	2	0.71	0.16676									GO:0004535	poly(A)-specific ribonuclease activity	3	0	0.26	0.42458
	GO:1902170	cellular response to reactive nitrogen species	4	1	0.35	0.16717									GO:0050613	delta14-sterol reductase activity	2	1	0.17	0.42513
	GO:0071281	cellular response to iron ion	4	1	0.35	0.16717									GO:0008553	hydrogen-exporting ATPase activity, phosphorylative mechanism	13	1	1.13	0.42545
	GO:0071732	cellular response to nitric oxide	4	1	0.35	0.16717									GO:0005381	iron ion transmembrane transporter activity	7	1	0.61	0.42639
	GO:0009719	response to endogenous stimulus	532	109	47.08	0.16903									GO:0016861	intramolecular oxidoreductase activity, interconverting aldoses and ketoses	33	5	2.88	0.42724
	GO:0034035	purine ribonucleoside bisphosphate metabolic process	4	2	0.35	0.16907									GO:0070567	cytidylyltransferase activity	8	1	0.7	0.42756
	GO:0015969	guanosine tetraphosphate metabolic process	4	2	0.35	0.16907									GO:0004107	chorismate synthase activity	5	0	0.44	0.42866
	GO:0010227	floral organ abscission	8	3	0.71	0.16925									GO:0022857	transmembrane transporter activity	981	134	85.58	0.42918
	GO:0010360	negative regulation of anion channel activity	4	2	0.35	0.16977									GO:0008864	formyltetrahydrofolate deformylase activity	3	0	0.26	0.42951
	GO:0010361	regulation of anion channel activity by blue light	4	2	0.35	0.16977									GO:0070011	peptidase activity, acting on L-amino acid peptides	580	53	50.6	0.4297
	GO:0010362	negative regulation of anion channel activity by blue light	4	2	0.35	0.16977									GO:0016426	tRNA (adenine) methyltransferase activity	1	0	0.09	0.42993
	GO:0032410	negative regulation of transporter activity	4	2	0.35	0.16977									GO:0016429	tRNA (adenine-N1-)-methyltransferase activity	1	0	0.09	0.42993
	GO:0032413	negative regulation of ion transmembrane transporter activity	4	2	0.35	0.16977									GO:0050897	cobalt ion binding	46	5	4.01	0.43024
	GO:0033198	response to ATP	2	1	0.18	0.16985									GO:0003992	N2-acetyl-L-ornithine:2-oxoglutarate 5-aminotransferase activity	4	0	0.35	0.43133
	GO:0007231	osmosensory signaling pathway	2	1	0.18	0.16985									GO:0008417	fucosyltransferase activity	2	0	0.17	0.43138
	GO:0014074	response to purine-containing compound	2	1	0.18	0.16985									GO:0015399	primary active transmembrane transporter activity	420	47	36.64	0.43139
	GO:0042744	hydrogen peroxide catabolic process	48	10	4.25	0.17004									GO:0003991	acetylglutamate kinase activity	3	0	0.26	0.43274
	GO:0072662	protein localization to peroxisome	33	3	2.92	0.17029									GO:0052747	sinapyl alcohol dehydrogenase activity	2	1	0.17	0.43287
	GO:0072663	establishment of protein localization to peroxisome	33	3	2.92	0.17029									GO:0004362	glutathione-disulfide reductase activity	6	1	0.52	0.43289
	GO:0043574	peroxisomal transport	33	3	2.92	0.17029									GO:0015103	inorganic anion transmembrane transporter activity	71	13	6.19	0.43323
	GO:0006625	protein targeting to peroxisome	33	3	2.92	0.17029									GO:0015299	solute:proton antiporter activity	19	4	1.66	0.43351
	GO:0043446	cellular alkane metabolic process	1	1	0.09	0.17043									GO:0010334	sesquiterpene synthase activity	1	0	0.09	0.43425
	GO:0043447	alkane biosynthetic process	1	1	0.09	0.17043									GO:0008198	ferrous iron binding	2	1	0.17	0.43444
	GO:0043241	protein complex disassembly	63	1	5.58	0.1705									GO:0080046	quercetin 4'-O-glucosyltransferase activity	2	0	0.17	0.43469
	GO:0034614	cellular response to reactive oxygen species	67	13	5.93	0.17206									GO:0050113	inositol oxygenase activity	2	1	0.17	0.4351
	GO:0031929	TOR signaling	2	0	0.18	0.17237									GO:0004605	phosphatidate cytidylyltransferase activity	5	0	0.44	0.4361
	GO:0080029	cellular response to boron-containing substance levels	1	1	0.09	0.17242									GO:0004197	cysteine-type endopeptidase activity	24	4	2.09	0.43625
	GO:0010036	response to boron-containing substance	1	1	0.09	0.17242									GO:0042085	5-methyltetrahydropteroyltri-L-glutamate-dependent methyltransferase activity	2	0	0.17	0.43626
	GO:0046713	borate transport	1	1	0.09	0.17242									GO:0003871	5-methyltetrahydropteroyltriglutamate-homocysteine S-methyltransferase activity	2	0	0.17	0.43626
	GO:0043647	inositol phosphate metabolic process	44	10	3.89	0.17413									GO:0030946	protein tyrosine phosphatase activity, metal-dependent	2	1	0.17	0.43701
	GO:0030417	nicotianamine metabolic process	1	1	0.09	0.17451									GO:0003838	sterol 24-C-methyltransferase activity	2	1	0.17	0.43742
	GO:0030418	nicotianamine biosynthetic process	1	1	0.09	0.17451									GO:0004462	lactoylglutathione lyase activity	5	0	0.44	0.43846
	GO:0072351	tricarboxylic acid biosynthetic process	1	1	0.09	0.17451									GO:0019863	IgE binding	1	0	0.09	0.43882
	GO:0046898	response to cycloheximide	5	0	0.44	0.1748									GO:0019865	immunoglobulin binding	1	0	0.09	0.43882
	GO:0010478	chlororespiration	1	1	0.09	0.17483									GO:0090422	thiamine pyrophosphate transporter activity	2	1	0.17	0.43916
	GO:0042545	cell wall modification	125	12	11.06	0.17485									GO:0010857	calcium-dependent protein kinase activity	4	1	0.35	0.43918
	GO:0042044	fluid transport	80	9	7.08	0.17613									GO:0009931	calcium-dependent protein serine/threonine kinase activity	4	1	0.35	0.43918
	GO:0006833	water transport	80	9	7.08	0.17613									GO:0030570	pectate lyase activity	5	0	0.44	0.4436
	GO:0046937	phytochelatin metabolic process	2	0	0.18	0.17645									GO:0015185	gamma-aminobutyric acid transmembrane transporter activity	1	0	0.09	0.44377
	GO:0046938	phytochelatin biosynthetic process	2	0	0.18	0.17645									GO:0005347	ATP transmembrane transporter activity	14	1	1.22	0.444
	GO:0010441	guard cell development	1	1	0.09	0.17683									GO:0016990	arginine deiminase activity	1	0	0.09	0.44489
	GO:0010442	guard cell morphogenesis	1	1	0.09	0.17683									GO:0035252	UDP-xylosyltransferase activity	3	1	0.26	0.44608
	GO:0009590	detection of gravity	1	1	0.09	0.17734									GO:0036361	racemase activity, acting on amino acids and derivatives	2	0	0.17	0.44633
	GO:0009827	plant-type cell wall modification	19	3	1.68	0.17811									GO:0016855	racemase and epimerase activity, acting on amino acids and derivatives	2	0	0.17	0.44633
	GO:0008652	cellular amino acid biosynthetic process	677	69	59.92	0.17817									GO:0047661	amino-acid racemase activity	2	0	0.17	0.44633
	GO:0048573	photoperiodism, flowering	37	3	3.27	0.17838									GO:0003949	1-(5-phosphoribosyl)-5-[(5-phosphoribosylamino)methylideneamino]imidazole-4-carboxamide isomerase activity	2	1	0.17	0.44709
	GO:0006909	phagocytosis	3	1	0.27	0.17936									GO:0050278	sedoheptulose-bisphosphatase activity	6	0	0.52	0.44778
	GO:0051691	cellular oligosaccharide metabolic process	1	1	0.09	0.1794									GO:0008891	glycolate oxidase activity	2	1	0.17	0.44876
	GO:0006490	oligosaccharide-lipid intermediate biosynthetic process	1	1	0.09	0.1794									GO:0017153	sodium:dicarboxylate symporter activity	3	1	0.26	0.44915
	GO:0006488	dolichol-linked oligosaccharide biosynthetic process	1	1	0.09	0.1794									GO:0045174	glutathione dehydrogenase (ascorbate) activity	2	0	0.17	0.44985
	GO:0097307	response to farnesol	12	0	1.06	0.1795									GO:0016672	oxidoreductase activity, acting on a sulfur group of donors, quinone or similar compound as acceptor	2	0	0.17	0.44985
	GO:0097308	cellular response to farnesol	12	0	1.06	0.1795									GO:0004518	nuclease activity	123	10	10.73	0.45045
	GO:0044743	intracellular protein transmembrane import	62	6	5.49	0.18024									GO:0016491	oxidoreductase activity	2446	253	213.38	0.45135
	GO:0051053	negative regulation of DNA metabolic process	4	2	0.35	0.18093									GO:0046975	histone methyltransferase activity (H3-K36 specific)	2	0	0.17	0.45397
	GO:0009399	nitrogen fixation	3	0	0.27	0.18122									GO:0042800	histone methyltransferase activity (H3-K4 specific)	2	0	0.17	0.45397
	GO:0071806	protein transmembrane transport	69	7	6.11	0.18123									GO:0015370	solute:sodium symporter activity	11	3	0.96	0.454
	GO:0065002	intracellular protein transmembrane transport	69	7	6.11	0.18123									GO:0070402	NADPH binding	9	1	0.79	0.4545
	GO:0010243	response to organonitrogen compound	95	27	8.41	0.18126									GO:0047956	glycerol dehydrogenase [NADP+] activity	3	0	0.26	0.45601
	GO:0042991	transcription factor import into nucleus	14	2	1.24	0.18128									GO:0019170	methylglyoxal reductase (NADH-dependent) activity	3	0	0.26	0.45601
	GO:0009814	defense response, incompatible interaction	171	31	15.13	0.18175									GO:0004032	alditol:NADP+ 1-oxidoreductase activity	3	0	0.26	0.45601
	GO:0090344	negative regulation of cell aging	2	0	0.18	0.18239									GO:0046526	D-xylulose reductase activity	3	0	0.26	0.45601
	GO:0006546	glycine catabolic process	44	8	3.89	0.18241									GO:0015089	high-affinity copper ion transmembrane transporter activity	1	0	0.09	0.45676
	GO:0033260	nuclear DNA replication	7	0	0.62	0.1825									GO:0003896	DNA primase activity	2	1	0.17	0.45692
	GO:0036388	pre-replicative complex assembly	7	0	0.62	0.1825									GO:0008442	3-hydroxyisobutyrate dehydrogenase activity	3	1	0.26	0.45905
	GO:0006267	pre-replicative complex assembly involved in nuclear cell cycle DNA replication	7	0	0.62	0.1825									GO:0005496	steroid binding	7	2	0.61	0.45943
	GO:1903321	negative regulation of protein modification by small protein conjugation or removal	7	0	0.62	0.1825									GO:0008466	glycogenin glucosyltransferase activity	6	0	0.52	0.45953
	GO:1902299	pre-replicative complex assembly involved in cell cycle DNA replication	7	0	0.62	0.1825									GO:0009011	starch synthase activity	8	2	0.7	0.46094
	GO:0045840	positive regulation of mitosis	1	1	0.09	0.18255									GO:0004175	endopeptidase activity	366	31	31.93	0.46258
	GO:0010497	plasmodesmata-mediated intercellular transport	1	1	0.09	0.18303									GO:0008097	5S rRNA binding	22	2	1.92	0.46281
	GO:0070301	cellular response to hydrogen peroxide	49	10	4.34	0.1832									GO:0048307	ferredoxin-nitrite reductase activity	7	1	0.61	0.4633
	GO:0034433	steroid esterification	1	1	0.09	0.18356									GO:0051507	beta-sitosterol UDP-glucosyltransferase activity	2	0	0.17	0.46555
	GO:0034434	sterol esterification	1	1	0.09	0.18356									GO:0030674	protein binding, bridging	3	0	0.26	0.46589
	GO:0016127	sterol catabolic process	1	1	0.09	0.18356									GO:0060090	binding, bridging	3	0	0.26	0.46589
	GO:0006706	steroid catabolic process	1	1	0.09	0.18356									GO:0016857	racemase and epimerase activity, acting on carbohydrates and derivatives	38	10	3.31	0.46681
	GO:0015785	UDP-galactose transport	1	1	0.09	0.18367									GO:0008137	NADH dehydrogenase (ubiquinone) activity	73	1	6.37	0.46683
	GO:0072334	UDP-galactose transmembrane transport	1	1	0.09	0.18367									GO:0004150	dihydroneopterin aldolase activity	1	0	0.09	0.46699
	GO:0010254	nectary development	1	1	0.09	0.18393									GO:0043023	ribosomal large subunit binding	5	0	0.44	0.46768
	GO:0071446	cellular response to salicylic acid stimulus	91	25	8.05	0.18435									GO:0000822	inositol hexakisphosphate binding	4	1	0.35	0.46796
	GO:0016050	vesicle organization	7	3	0.62	0.18471									GO:0009918	sterol delta7 reductase activity	1	0	0.09	0.46934
	GO:0006906	vesicle fusion	1	1	0.09	0.18487									GO:0047598	7-dehydrocholesterol reductase activity	1	0	0.09	0.46934
	GO:0032527	protein exit from endoplasmic reticulum	1	1	0.09	0.18487									GO:0003746	translation elongation factor activity	212	10	18.49	0.47005
	GO:0048280	vesicle fusion with Golgi apparatus	1	1	0.09	0.18487									GO:0044183	protein binding involved in protein folding	4	1	0.35	0.47049
	GO:0042592	homeostatic process	372	46	32.92	0.18505									GO:0003705	RNA polymerase II distal enhancer sequence-specific DNA binding transcription factor activity	1	0	0.09	0.47072
	GO:0016441	posttranscriptional gene silencing	101	18	8.94	0.18566									GO:0032559	adenyl ribonucleotide binding	2326	225	202.91	0.47151
	GO:0009746	response to hexose	78	14	6.9	0.18567									GO:0047036	codeinone reductase (NADPH) activity	1	0	0.09	0.47163
	GO:0034284	response to monosaccharide	78	14	6.9	0.18567									GO:0035514	DNA demethylase activity	1	0	0.09	0.47193
	GO:0006643	membrane lipid metabolic process	76	14	6.73	0.18576									GO:0004722	protein serine/threonine phosphatase activity	69	9	6.02	0.47274
	GO:0010605	negative regulation of macromolecule metabolic process	254	27	22.48	0.18579									GO:0004849	uridine kinase activity	6	0	0.52	0.47297
	GO:0006221	pyrimidine nucleotide biosynthetic process	173	15	15.31	0.18637									GO:0008703	5-amino-6-(5-phosphoribosylamino)uracil reductase activity	2	0	0.17	0.47304
	GO:0043562	cellular response to nitrogen levels	9	3	0.8	0.18731									GO:0004846	urate oxidase activity	2	0	0.17	0.47338
	GO:0010275	NAD(P)H dehydrogenase complex assembly	3	0	0.27	0.18733									GO:0016663	oxidoreductase activity, acting on other nitrogenous compounds as donors, oxygen as acceptor	2	0	0.17	0.47338
	GO:0006065	UDP-glucuronate biosynthetic process	4	2	0.35	0.18762									GO:0016710	trans-cinnamate 4-monooxygenase activity	3	0	0.26	0.47351
	GO:0048465	corolla development	16	2	1.42	0.18817									GO:0016863	intramolecular oxidoreductase activity, transposing C=C bonds	7	2	0.61	0.47374
	GO:0048441	petal development	16	2	1.42	0.18817									GO:0030942	endoplasmic reticulum signal peptide binding	2	1	0.17	0.47406
	GO:0006828	manganese ion transport	6	2	0.53	0.18868									GO:0016843	amine-lyase activity	2	0	0.17	0.47415
	GO:0055071	manganese ion homeostasis	6	1	0.53	0.18868									GO:0016844	strictosidine synthase activity	2	0	0.17	0.47415
	GO:0051552	flavone metabolic process	4	2	0.35	0.18876									GO:0004356	glutamate-ammonia ligase activity	18	0	1.57	0.4746
	GO:0051553	flavone biosynthetic process	4	2	0.35	0.18876									GO:0016211	ammonia ligase activity	18	0	1.57	0.4746
	GO:0051554	flavonol metabolic process	4	2	0.35	0.18876									GO:0009927	histidine phosphotransfer kinase activity	4	1	0.35	0.47471
	GO:0051555	flavonol biosynthetic process	4	2	0.35	0.18876									GO:0046027	phospholipid:diacylglycerol acyltransferase activity	2	1	0.17	0.47475
	GO:0010258	NADH dehydrogenase complex (plastoquinone) assembly	1	1	0.09	0.18885									GO:0050508	glucuronosyl-N-acetylglucosaminyl-proteoglycan 4-alpha-N-acetylglucosaminyltransferase activity	1	0	0.09	0.47477
	GO:0019751	polyol metabolic process	75	13	6.64	0.18905									GO:0071917	triose-phosphate transmembrane transporter activity	4	1	0.35	0.47568
	GO:0048518	positive regulation of biological process	441	56	39.03	0.1892									GO:0015120	phosphoglycerate transmembrane transporter activity	4	1	0.35	0.47568
	GO:0015936	coenzyme A metabolic process	10	3	0.89	0.18997									GO:0042879	aldonate transmembrane transporter activity	4	1	0.35	0.47568
	GO:0015672	monovalent inorganic cation transport	440	39	38.94	0.19006									GO:0090447	glycerol-3-phosphate 2-O-acyltransferase activity	3	0	0.26	0.47581
	GO:0031323	regulation of cellular metabolic process	1127	151	99.74	0.19056									GO:0003985	acetyl-CoA C-acetyltransferase activity	2	0	0.17	0.478
	GO:0001666	response to hypoxia	28	7	2.48	0.19061									GO:0003725	double-stranded RNA binding	4	0	0.35	0.47883
	GO:0009855	determination of bilateral symmetry	22	6	1.95	0.19079									GO:0033612	receptor serine/threonine kinase binding	3	0	0.26	0.47906
	GO:0009583	detection of light stimulus	10	1	0.89	0.19092									GO:0016872	intramolecular lyase activity	10	1	0.87	0.47914
	GO:0043934	sporulation	33	0	2.92	0.19182									GO:0070008	serine-type exopeptidase activity	17	3	1.48	0.47951
	GO:0010228	vegetative to reproductive phase transition of meristem	159	20	14.07	0.1925									GO:0043855	cyclic nucleotide-gated ion channel activity	1	0	0.09	0.47973
	GO:0043173	nucleotide salvage	10	1	0.89	0.19261									GO:0005221	intracellular cyclic nucleotide activated cation channel activity	1	0	0.09	0.47973
	GO:0006878	cellular copper ion homeostasis	14	3	1.24	0.19329									GO:0005217	intracellular ligand-gated ion channel activity	1	0	0.09	0.47973
	GO:0042754	negative regulation of circadian rhythm	1	0	0.09	0.19351									GO:0047623	adenosine-phosphate deaminase activity	3	0	0.26	0.48011
	GO:0048608	reproductive structure development	733	83	64.87	0.19366									GO:0003876	AMP deaminase activity	3	0	0.26	0.48011
	GO:0061458	reproductive system development	733	83	64.87	0.19366									GO:0030976	thiamine pyrophosphate binding	22	4	1.92	0.48017
	GO:0016558	protein import into peroxisome matrix	32	3	2.83	0.19438									GO:0004376	glycolipid mannosyltransferase activity	2	1	0.17	0.48057
	GO:0044723	single-organism carbohydrate metabolic process	1285	136	113.73	0.19439									GO:0035671	enone reductase activity	2	1	0.17	0.48083
	GO:0031347	regulation of defense response	176	43	15.58	0.19469									GO:0000149	SNARE binding	1	0	0.09	0.48095
	GO:0043458	ethanol biosynthetic process involved in glucose fermentation to ethanol	1	0	0.09	0.19503									GO:0033808	6'-deoxychalcone synthase activity	1	0	0.09	0.4821
	GO:0019660	glycolytic fermentation	1	0	0.09	0.19503									GO:0047964	glyoxylate reductase activity	2	1	0.17	0.48409
	GO:0019655	glycolytic fermentation to ethanol	1	0	0.09	0.19503									GO:0030785	[ribulose-bisphosphate carboxylase]-lysine N-methyltransferase activity	2	0	0.17	0.48461
	GO:0006115	ethanol biosynthetic process	1	0	0.09	0.19503									GO:0046030	inositol trisphosphate phosphatase activity	2	1	0.17	0.48513
	GO:1902707	hexose catabolic process to ethanol	1	0	0.09	0.19503									GO:0051537	2 iron, 2 sulfur cluster binding	75	4	6.54	0.48534
	GO:0015781	pyrimidine nucleotide-sugar transport	3	1	0.27	0.19602									GO:0005337	nucleoside transmembrane transporter activity	24	4	2.09	0.48556
	GO:0015786	UDP-glucose transport	3	1	0.27	0.19602									GO:0019199	transmembrane receptor protein kinase activity	7	2	0.61	0.48706
	GO:0006576	cellular biogenic amine metabolic process	86	15	7.61	0.19636									GO:0008837	diaminopimelate epimerase activity	1	0	0.09	0.48867
	GO:0006521	regulation of cellular amino acid metabolic process	7	2	0.62	0.19684									GO:0004474	malate synthase activity	5	0	0.44	0.48914
	GO:0010305	leaf vascular tissue pattern formation	6	1	0.53	0.19685									GO:0015179	L-amino acid transmembrane transporter activity	8	4	0.7	0.48939
	GO:0010187	negative regulation of seed germination	3	0	0.27	0.1969									GO:0015075	ion transmembrane transporter activity	710	87	61.94	0.49047
	GO:0034220	ion transmembrane transport	358	40	31.68	0.19722									GO:0005504	fatty acid binding	1	0	0.09	0.49075
	GO:0044106	cellular amine metabolic process	95	16	8.41	0.19748									GO:0004427	inorganic diphosphatase activity	28	2	2.44	0.49157
	GO:0050994	regulation of lipid catabolic process	2	0	0.18	0.19774									GO:0015491	cation:cation antiporter activity	13	3	1.13	0.49306
	GO:0046320	regulation of fatty acid oxidation	2	0	0.18	0.19774									GO:0042134	rRNA primary transcript binding	1	0	0.09	0.49344
	GO:0031998	regulation of fatty acid beta-oxidation	2	0	0.18	0.19774									GO:0045552	dihydrokaempferol 4-reductase activity	1	0	0.09	0.49356
	GO:0009932	cell tip growth	80	7	7.08	0.19826									GO:0030332	cyclin binding	1	0	0.09	0.49362
	GO:0032507	maintenance of protein location in cell	20	2	1.77	0.19901									GO:0010349	L-galactose dehydrogenase activity	1	0	0.09	0.49399
	GO:0045185	maintenance of protein location	20	2	1.77	0.19901									GO:0050235	pyridoxal 4-dehydrogenase activity	1	0	0.09	0.49399
	GO:0015851	nucleobase transport	16	4	1.42	0.19929									GO:0009974	zeinoxanthin epsilon hydroxylase activity	1	0	0.09	0.49466
	GO:0022411	cellular component disassembly	66	2	5.84	0.19947									GO:0072374	carotene epsilon hydroxylase activity	1	0	0.09	0.49466
	GO:0009768	photosynthesis, light harvesting in photosystem I	12	0	1.06	0.2004									GO:0016781	phosphotransferase activity, paired acceptors	12	0	1.05	0.49533
	GO:0097306	cellular response to alcohol	97	20	8.58	0.20135									GO:0016630	protochlorophyllide reductase activity	5	0	0.44	0.49636
	GO:0030436	asexual sporulation	15	0	1.33	0.20136									GO:0043168	anion binding	3558	336	310.38	0.49874
	GO:0009860	pollen tube growth	50	3	4.43	0.20153									GO:0008080	N-acetyltransferase activity	36	6	3.14	0.49875
	GO:0008300	isoprenoid catabolic process	5	2	0.44	0.20175									GO:0043765	T/G mismatch-specific endonuclease activity	1	0	0.09	0.5003
	GO:0009415	response to water	146	29	12.92	0.20186									GO:0000014	single-stranded DNA endodeoxyribonuclease activity	1	0	0.09	0.5003
	GO:0042538	hyperosmotic salinity response	44	9	3.89	0.20213									GO:0003837	beta-ureidopropionase activity	1	0	0.09	0.50091
	GO:0015807	L-amino acid transport	6	4	0.53	0.20241									GO:0004739	pyruvate dehydrogenase (acetyl-transferring) activity	13	0	1.13	0.50142
	GO:0051640	organelle localization	124	20	10.97	0.20299									GO:0005524	ATP binding	2302	222	200.82	0.50162
	GO:0048510	regulation of timing of transition from vegetative to reproductive phase	5	0	0.44	0.20303									GO:0004489	methylenetetrahydrofolate reductase (NAD(P)H) activity	6	1	0.52	0.50188
	GO:0048506	regulation of timing of meristematic phase transition	5	0	0.44	0.20303									GO:0080025	phosphatidylinositol-3,5-bisphosphate binding	2	0	0.17	0.50234
	GO:0050688	regulation of defense response to virus	3	1	0.27	0.20359									GO:0032266	phosphatidylinositol-3-phosphate binding	2	0	0.17	0.50234
	GO:0002697	regulation of immune effector process	3	1	0.27	0.20359									GO:0015662	ATPase activity, coupled to transmembrane movement of ions, phosphorylative mechanism	52	8	4.54	0.50278
	GO:0042430	indole-containing compound metabolic process	67	12	5.93	0.20363									GO:0016631	enoyl-[acyl-carrier-protein] reductase activity	2	0	0.17	0.50356
	GO:0019321	pentose metabolic process	41	7	3.63	0.20443									GO:0004673	protein histidine kinase activity	18	2	1.57	0.50371
	GO:0052325	cell wall pectin biosynthetic process	6	0	0.53	0.20495									GO:0016775	phosphotransferase activity, nitrogenous group as acceptor	18	2	1.57	0.50371
	GO:0046685	response to arsenic-containing substance	25	6	2.21	0.2052									GO:0016615	malate dehydrogenase activity	51	3	4.45	0.50376
	GO:0048235	pollen sperm cell differentiation	4	2	0.35	0.20528									GO:0008430	selenium binding	3	0	0.26	0.50403
	GO:1902532	negative regulation of intracellular signal transduction	9	0	0.8	0.20542									GO:0047450	crotonoyl-[acyl-carrier-protein] hydratase activity	1	0	0.09	0.50516
	GO:0043407	negative regulation of MAP kinase activity	9	0	0.8	0.20542									GO:0008693	3-hydroxydecanoyl-[acyl-carrier-protein] dehydratase activity	1	0	0.09	0.50522
	GO:0043409	negative regulation of MAPK cascade	9	0	0.8	0.20542									GO:0000036	ACP phosphopantetheine attachment site binding involved in fatty acid biosynthetic process	5	0	0.44	0.50598
	GO:0015780	nucleotide-sugar transport	8	1	0.71	0.20549									GO:0044620	ACP phosphopantetheine attachment site binding	5	0	0.44	0.50598
	GO:0043624	cellular protein complex disassembly	62	1	5.49	0.20618									GO:0051192	prosthetic group binding	5	0	0.44	0.50598
	GO:0046173	polyol biosynthetic process	44	9	3.89	0.20629									GO:0016744	transferase activity, transferring aldehyde or ketonic groups	38	3	3.31	0.50608
	GO:0010648	negative regulation of cell communication	17	0	1.5	0.20662									GO:0008428	ribonuclease inhibitor activity	3	0	0.26	0.50681
	GO:0009968	negative regulation of signal transduction	17	0	1.5	0.20662									GO:0080132	fatty acid alpha-hydroxylase activity	1	0	0.09	0.50701
	GO:0023057	negative regulation of signaling	17	0	1.5	0.20662									GO:0000210	NAD+ diphosphatase activity	2	0	0.17	0.50844
	GO:0031564	transcription antitermination	1	0	0.09	0.2074									GO:0043178	alcohol binding	15	3	1.31	0.50915
	GO:0031554	regulation of DNA-templated transcription, termination	1	0	0.09	0.2074									GO:0015140	malate transmembrane transporter activity	3	0	0.26	0.51001
	GO:0031555	transcriptional attenuation	1	0	0.09	0.2074									GO:0008174	mRNA methyltransferase activity	3	0	0.26	0.51065
	GO:0042542	response to hydrogen peroxide	126	20	11.15	0.20776									GO:0033984	indole-3-glycerol-phosphate lyase activity	1	0	0.09	0.51083
	GO:0015884	folic acid transport	3	1	0.27	0.20841									GO:0030675	Rac GTPase activator activity	1	0	0.09	0.512
	GO:0051180	vitamin transport	3	1	0.27	0.20841									GO:0005100	Rho GTPase activator activity	1	0	0.09	0.512
	GO:0034644	cellular response to UV	11	0	0.97	0.20864									GO:0004180	carboxypeptidase activity	28	4	2.44	0.51219
	GO:0071454	cellular response to anoxia	3	0	0.27	0.20985									GO:0008176	tRNA (guanine-N7-)-methyltransferase activity	2	0	0.17	0.5128
	GO:0010229	inflorescence development	19	4	1.68	0.20991									GO:0046863	ribulose-1,5-bisphosphate carboxylase/oxygenase activator activity	4	1	0.35	0.51306
	GO:0009787	regulation of abscisic acid-activated signaling pathway	21	2	1.86	0.20999									GO:0010279	indole-3-acetic acid amido synthetase activity	1	0	0.09	0.51312
	GO:1901419	regulation of response to alcohol	21	2	1.86	0.20999									GO:0008253	5'-nucleotidase activity	2	0	0.17	0.51315
	GO:0052249	modulation of RNA levels in other organism involved in symbiotic interaction	24	4	2.12	0.21005									GO:0051002	ligase activity, forming nitrogen-metal bonds	12	1	1.05	0.51377
	GO:0009616	virus induced gene silencing	24	4	2.12	0.21005									GO:0051003	ligase activity, forming nitrogen-metal bonds, forming coordination complexes	12	1	1.05	0.51377
	GO:0052018	modulation by symbiont of RNA levels in host	24	4	2.12	0.21005									GO:0016851	magnesium chelatase activity	12	1	1.05	0.51377
	GO:0048229	gametophyte development	193	17	17.08	0.2102									GO:0005344	oxygen transporter activity	1	0	0.09	0.51429
	GO:0009071	serine family amino acid catabolic process	45	8	3.98	0.21024									GO:0004612	phosphoenolpyruvate carboxykinase (ATP) activity	11	1	0.96	0.51542
	GO:0050996	positive regulation of lipid catabolic process	1	0	0.09	0.21039									GO:0004439	phosphatidylinositol-4,5-bisphosphate 5-phosphatase activity	3	0	0.26	0.51708
	GO:0046321	positive regulation of fatty acid oxidation	1	0	0.09	0.21039									GO:0034593	phosphatidylinositol bisphosphate phosphatase activity	3	0	0.26	0.51708
	GO:0032000	positive regulation of fatty acid beta-oxidation	1	0	0.09	0.21039									GO:0034595	phosphatidylinositol phosphate 5-phosphatase activity	3	0	0.26	0.51708
	GO:0045923	positive regulation of fatty acid metabolic process	1	0	0.09	0.21039									GO:0050421	nitrite reductase (NO-forming) activity	6	1	0.52	0.51715
	GO:0075261	positive regulation of spore-bearing organ development	1	0	0.09	0.21113									GO:0047889	ferredoxin-nitrate reductase activity	6	1	0.52	0.51715
	GO:1902060	positive regulation of sporocarp development involved in sexual reproduction	1	0	0.09	0.21113									GO:0016662	oxidoreductase activity, acting on other nitrogenous compounds as donors, cytochrome as acceptor	6	1	0.52	0.51715
	GO:1902058	regulation of sporocarp development involved in sexual reproduction	1	0	0.09	0.21113									GO:0004551	nucleotide diphosphatase activity	3	0	0.26	0.51901
	GO:0070796	regulation of cleistothecium development	1	0	0.09	0.21113									GO:0003857	3-hydroxyacyl-CoA dehydrogenase activity	12	0	1.05	0.51996
	GO:0070798	positive regulation of cleistothecium development	1	0	0.09	0.21113									GO:0008184	glycogen phosphorylase activity	11	2	0.96	0.52002
	GO:0031155	regulation of fruiting body development	1	0	0.09	0.21113									GO:0046790	virion binding	1	0	0.09	0.52073
	GO:0048316	seed development	332	36	29.38	0.21119									GO:0004638	phosphoribosylaminoimidazole carboxylase activity	2	0	0.17	0.52139
	GO:0051785	positive regulation of nuclear division	2	1	0.18	0.21179									GO:0003954	NADH dehydrogenase activity	88	2	7.68	0.52223
	GO:0006550	isoleucine catabolic process	3	0	0.27	0.21247									GO:0004611	phosphoenolpyruvate carboxykinase activity	27	4	2.36	0.52261
	GO:0006574	valine catabolic process	3	0	0.27	0.21247									GO:0060089	molecular transducer activity	123	15	10.73	0.52281
	GO:0032501	multicellular organismal process	1718	217	152.05	0.2145									GO:0004871	signal transducer activity	123	15	10.73	0.52281
	GO:0010351	lithium ion transport	11	1	0.97	0.21496									GO:0008756	o-succinylbenzoate-CoA ligase activity	3	1	0.26	0.52439
	GO:0010039	response to iron ion	22	2	1.95	0.21581									GO:0019899	enzyme binding	76	6	6.63	0.52464
	GO:0045787	positive regulation of cell cycle	8	1	0.71	0.21681									GO:0016530	metallochaperone activity	5	0	0.44	0.52516
	GO:0098655	cation transmembrane transport	280	24	24.78	0.21681									GO:0080079	cellobiose glucosidase activity	2	0	0.17	0.5256
	GO:0015749	monosaccharide transport	5	2	0.44	0.21726									GO:0016780	phosphotransferase activity, for other substituted phosphate groups	7	0	0.61	0.52806
	GO:0009799	specification of symmetry	23	6	2.04	0.21726									GO:0004813	alanine-tRNA ligase activity	8	2	0.7	0.5284
	GO:0006427	histidyl-tRNA aminoacylation	3	1	0.27	0.2179									GO:0005354	galactose transmembrane transporter activity	1	0	0.09	0.52912
	GO:0048451	petal formation	9	1	0.8	0.21791									GO:0030899	calcium-dependent ATPase activity	1	0	0.09	0.52975
	GO:0007167	enzyme linked receptor protein signaling pathway	9	1	0.8	0.21841									GO:0004345	glucose-6-phosphate dehydrogenase activity	14	2	1.22	0.53084
	GO:0007169	transmembrane receptor protein tyrosine kinase signaling pathway	9	1	0.8	0.21841									GO:0000906	6,7-dimethyl-8-ribityllumazine synthase activity	1	0	0.09	0.53093
	GO:0051156	glucose 6-phosphate metabolic process	4	1	0.35	0.21859									GO:0016867	intramolecular transferase activity, transferring acyl groups	1	0	0.09	0.53093
	GO:0006436	tryptophanyl-tRNA aminoacylation	4	0	0.35	0.21884									GO:0008843	endochitinase activity	3	1	0.26	0.53132
	GO:0035434	copper ion transmembrane transport	13	4	1.15	0.21893									GO:0047714	galactolipase activity	2	0	0.17	0.53177
	GO:0009566	fertilization	8	1	0.71	0.21955									GO:0003878	ATP citrate synthase activity	18	0	1.57	0.53231
	GO:0009142	nucleoside triphosphate biosynthetic process	204	12	18.05	0.21993									GO:0046029	mannitol dehydrogenase activity	2	0	0.17	0.53362
	GO:0016049	cell growth	278	29	24.6	0.22053									GO:0016846	carbon-sulfur lyase activity	19	4	1.66	0.53467
	GO:0002253	activation of immune response	14	0	1.24	0.22109									GO:0004506	squalene monooxygenase activity	2	0	0.17	0.53485
	GO:0002218	activation of innate immune response	14	0	1.24	0.22109									GO:0008565	protein transporter activity	101	7	8.81	0.53547
	GO:0044707	single-multicellular organism process	1667	211	147.53	0.2226									GO:0004737	pyruvate decarboxylase activity	10	2	0.87	0.5356
	GO:0032984	macromolecular complex disassembly	64	1	5.66	0.2228									GO:0004303	estradiol 17-beta-dehydrogenase activity	2	0	0.17	0.53609
	GO:0009553	embryo sac development	98	9	8.67	0.22406									GO:0016151	nickel cation binding	15	0	1.31	0.53638
	GO:0071900	regulation of protein serine/threonine kinase activity	33	2	2.92	0.22423									GO:0004467	long-chain fatty acid-CoA ligase activity	9	2	0.79	0.5364
	GO:0010052	guard cell differentiation	2	1	0.18	0.22497									GO:0015645	fatty acid ligase activity	9	2	0.79	0.5364
	GO:0045040	protein import into mitochondrial outer membrane	3	0	0.27	0.22508									GO:0010242	oxygen evolving activity	4	0	0.35	0.53674
	GO:0007008	outer mitochondrial membrane organization	3	0	0.27	0.22508									GO:0003922	GMP synthase (glutamine-hydrolyzing) activity	1	0	0.09	0.53717
	GO:0009585	red, far-red light phototransduction	9	1	0.8	0.22532									GO:0004349	glutamate 5-kinase activity	6	0	0.52	0.53787
	GO:0007602	phototransduction	9	1	0.8	0.22532									GO:0003881	CDP-diacylglycerol-inositol 3-phosphatidyltransferase activity	1	0	0.09	0.53867
	GO:0032269	negative regulation of cellular protein metabolic process	32	0	2.83	0.226									GO:0003983	UTP:glucose-1-phosphate uridylyltransferase activity	2	0	0.17	0.539
	GO:0051248	negative regulation of protein metabolic process	32	0	2.83	0.226									GO:0004698	calcium-dependent protein kinase C activity	3	1	0.26	0.5395
	GO:0046352	disaccharide catabolic process	6	2	0.53	0.22615									GO:0043733	DNA-3-methylbase glycosylase activity	2	0	0.17	0.53953
	GO:0009313	oligosaccharide catabolic process	6	2	0.53	0.22615									GO:0003905	alkylbase DNA N-glycosylase activity	2	0	0.17	0.53953
	GO:0019679	propionate metabolic process, methylcitrate cycle	1	0	0.09	0.22703									GO:0008725	DNA-3-methyladenine glycosylase activity	2	0	0.17	0.53953
	GO:0045733	acetate catabolic process	1	0	0.09	0.22703									GO:0008802	betaine-aldehyde dehydrogenase activity	1	0	0.09	0.53979
	GO:0010109	regulation of photosynthesis	43	4	3.81	0.22706									GO:0046556	alpha-L-arabinofuranosidase activity	1	0	0.09	0.54054
	GO:0000011	vacuole inheritance	3	0	0.27	0.22708									GO:0016297	acyl-[acyl-carrier-protein] hydrolase activity	3	1	0.26	0.5417
	GO:0016106	sesquiterpenoid biosynthetic process	8	3	0.71	0.22731									GO:0010301	xanthoxin dehydrogenase activity	1	0	0.09	0.54223
	GO:0044247	cellular polysaccharide catabolic process	25	6	2.21	0.22772									GO:0008649	rRNA methyltransferase activity	5	0	0.44	0.54293
	GO:0006308	DNA catabolic process	4	2	0.35	0.22793									GO:0008410	CoA-transferase activity	4	0	0.35	0.54306
	GO:0046058	cAMP metabolic process	1	0	0.09	0.22807									GO:0080044	quercetin 7-O-glucosyltransferase activity	1	0	0.09	0.54436
	GO:0052652	cyclic purine nucleotide metabolic process	1	0	0.09	0.22807									GO:0008463	formylmethionine deformylase activity	1	0	0.09	0.54442
	GO:0006171	cAMP biosynthetic process	1	0	0.09	0.22807									GO:0015368	calcium:cation antiporter activity	3	1	0.26	0.54492
	GO:0071365	cellular response to auxin stimulus	43	14	3.81	0.22829									GO:0015369	calcium:proton antiporter activity	3	1	0.26	0.54492
	GO:0015840	urea transport	5	2	0.44	0.22848									GO:0050514	homospermidine synthase (spermidine-specific) activity	1	0	0.09	0.54492
	GO:0017001	antibiotic catabolic process	1	0	0.09	0.22898									GO:0016810	hydrolase activity, acting on carbon-nitrogen (but not peptide) bonds	114	6	9.94	0.54521
	GO:2000895	hemicellulose catabolic process	1	0	0.09	0.22946									GO:0047769	arogenate dehydratase activity	3	1	0.26	0.54539
	GO:2000899	xyloglucan catabolic process	1	0	0.09	0.22946									GO:0005046	KDEL sequence binding	1	0	0.09	0.54605
	GO:0031123	RNA 3'-end processing	31	1	2.74	0.2297									GO:0019239	deaminase activity	15	0	1.31	0.54606
	GO:0009627	systemic acquired resistance	117	24	10.35	0.23									GO:0003968	RNA-directed RNA polymerase activity	3	1	0.26	0.54611
	GO:0006631	fatty acid metabolic process	365	56	32.3	0.23088									GO:0005215	transporter activity	1219	153	106.34	0.54783
	GO:0015931	nucleobase-containing compound transport	126	14	11.15	0.23158									GO:0030731	guanidinoacetate N-methyltransferase activity	1	0	0.09	0.54787
	GO:0098662	inorganic cation transmembrane transport	279	24	24.69	0.23175									GO:0044769	ATPase activity, coupled to transmembrane movement of ions, rotational mechanism	147	5	12.82	0.54848
	GO:0019742	pentacyclic triterpenoid metabolic process	13	4	1.15	0.23183									GO:0016888	endodeoxyribonuclease activity, producing 5'-phosphomonoesters	6	0	0.52	0.54922
	GO:0019745	pentacyclic triterpenoid biosynthetic process	13	4	1.15	0.23183									GO:0070818	protoporphyrinogen oxidase activity	2	0	0.17	0.54972
	GO:0016104	triterpenoid biosynthetic process	13	4	1.15	0.23183									GO:0004729	oxygen-dependent protoporphyrinogen oxidase activity	2	0	0.17	0.54972
	GO:0006722	triterpenoid metabolic process	13	4	1.15	0.23183									GO:0052692	raffinose alpha-galactosidase activity	3	1	0.26	0.55038
	GO:0048445	carpel morphogenesis	2	0	0.18	0.23199									GO:0015367	oxoglutarate:malate antiporter activity	1	0	0.09	0.55044
	GO:0010189	vitamin E biosynthetic process	10	1	0.89	0.23211									GO:0015131	oxaloacetate transmembrane transporter activity	1	0	0.09	0.55044
	GO:0042360	vitamin E metabolic process	10	1	0.89	0.23211									GO:0015139	alpha-ketoglutarate transmembrane transporter activity	1	0	0.09	0.55044
	GO:0019388	galactose catabolic process	1	0	0.09	0.23213									GO:0047995	hydroxyphenylpyruvate reductase activity	1	0	0.09	0.55301
	GO:0019402	galactitol metabolic process	1	0	0.09	0.23213									GO:0008444	CDP-diacylglycerol-glycerol-3-phosphate 3-phosphatidyltransferase activity	2	0	0.17	0.55345
	GO:0019404	galactitol catabolic process	1	0	0.09	0.23213									GO:0016854	racemase and epimerase activity	42	10	3.66	0.55365
	GO:0019407	hexitol catabolic process	1	0	0.09	0.23213									GO:0015385	sodium:proton antiporter activity	3	1	0.26	0.55691
	GO:1902534	single-organism membrane invagination	2	0	0.18	0.23279									GO:0008170	N-methyltransferase activity	26	5	2.27	0.55732
	GO:0034727	piecemeal microautophagy of nucleus	2	0	0.18	0.23279									GO:0015152	glucose-6-phosphate transmembrane transporter activity	1	0	0.09	0.5576
	GO:0044804	nucleophagy	2	0	0.18	0.23279									GO:0015119	hexose phosphate transmembrane transporter activity	1	0	0.09	0.5576
	GO:0016237	microautophagy	2	0	0.18	0.23279									GO:0004450	isocitrate dehydrogenase (NADP+) activity	14	2	1.22	0.55806
	GO:0000422	mitochondrion degradation	2	0	0.18	0.23279									GO:0008440	inositol-1,4,5-trisphosphate 3-kinase activity	1	0	0.09	0.55973
	GO:0010324	membrane invagination	2	0	0.18	0.23279									GO:0046480	galactolipid galactosyltransferase activity	1	0	0.09	0.56005
	GO:0031324	negative regulation of cellular metabolic process	180	17	15.93	0.23316									GO:0050307	sucrose-phosphate phosphatase activity	2	0	0.17	0.56029
	GO:0009628	response to abiotic stimulus	1602	198	141.78	0.23321									GO:0030359	protein phosphatase type 2B regulator activity	1	0	0.09	0.56043
	GO:0080134	regulation of response to stress	189	47	16.73	0.23347									GO:0003979	UDP-glucose 6-dehydrogenase activity	9	2	0.79	0.56046
	GO:0051338	regulation of transferase activity	57	6	5.04	0.23419									GO:0072509	divalent inorganic cation transmembrane transporter activity	47	7	4.1	0.56087
	GO:0034314	Arp2/3 complex-mediated actin nucleation	21	0	1.86	0.23438									GO:0008863	formate dehydrogenase (NAD+) activity	1	0	0.09	0.56313
	GO:2001305	xanthone-containing compound metabolic process	1	0	0.09	0.23518									GO:0008172	S-methyltransferase activity	12	1	1.05	0.56333
	GO:2001307	xanthone-containing compound biosynthetic process	1	0	0.09	0.23518									GO:0030619	U1 snRNA binding	5	0	0.44	0.56371
	GO:1900813	monodictyphenone metabolic process	1	0	0.09	0.23518									GO:0050308	sugar-phosphatase activity	26	2	2.27	0.56387
	GO:1900815	monodictyphenone biosynthetic process	1	0	0.09	0.23518									GO:0033741	adenylyl-sulfate reductase (glutathione) activity	2	0	0.17	0.56394
	GO:0010190	cytochrome b6f complex assembly	3	1	0.27	0.2353									GO:0035175	histone kinase activity (H3-S10 specific)	1	0	0.09	0.56401
	GO:0009753	response to jasmonic acid	125	31	11.06	0.23544									GO:0044022	histone kinase activity (H3-S28 specific)	1	0	0.09	0.56401
	GO:1990267	response to transition metal nanoparticle	43	6	3.81	0.2355									GO:0004400	histidinol-phosphate transaminase activity	2	0	0.17	0.56447
	GO:1901699	cellular response to nitrogen compound	84	15	7.43	0.23592									GO:0015217	ADP transmembrane transporter activity	13	0	1.13	0.56451
	GO:0009800	cinnamic acid biosynthetic process	4	1	0.35	0.23654									GO:0003864	3-methyl-2-oxobutanoate hydroxymethyltransferase activity	1	0	0.09	0.56458
	GO:0009803	cinnamic acid metabolic process	4	1	0.35	0.23654									GO:0004617	phosphoglycerate dehydrogenase activity	7	1	0.61	0.56586
	GO:0080005	photosystem stoichiometry adjustment	1	0	0.09	0.23687									GO:0004567	beta-mannosidase activity	3	1	0.26	0.56628
	GO:0010086	embryonic root morphogenesis	2	0	0.18	0.23775									GO:0008142	oxysterol binding	3	1	0.26	0.56679
	GO:0046274	lignin catabolic process	6	2	0.53	0.23803									GO:0002020	protease binding	1	0	0.09	0.56704
	GO:0030259	lipid glycosylation	4	1	0.35	0.23806									GO:0000990	core RNA polymerase binding transcription factor activity	3	0	0.26	0.56755
	GO:0071482	cellular response to light stimulus	38	5	3.36	0.23929									GO:0000996	core DNA-dependent RNA polymerase binding promoter specificity activity	3	0	0.26	0.56755
	GO:0071478	cellular response to radiation	38	5	3.36	0.23929									GO:0016987	sigma factor activity	3	0	0.26	0.56755
	GO:0033478	UDP-rhamnose metabolic process	6	2	0.53	0.23989									GO:0018271	biotin-protein ligase activity	2	0	0.17	0.56768
	GO:0046379	extracellular polysaccharide metabolic process	6	2	0.53	0.23989									GO:0004077	biotin-[acetyl-CoA-carboxylase] ligase activity	2	0	0.17	0.56768
	GO:0045226	extracellular polysaccharide biosynthetic process	6	2	0.53	0.23989									GO:0003962	cystathionine gamma-synthase activity	1	0	0.09	0.56785
	GO:0010253	UDP-rhamnose biosynthetic process	6	2	0.53	0.23989									GO:0018788	atrazine chlorohydrolase activity	1	0	0.09	0.56811
	GO:0019632	shikimate metabolic process	6	1	0.53	0.24111									GO:0003779	actin binding	72	2	6.28	0.56826
	GO:0034214	protein hexamerization	1	0	0.09	0.24121									GO:0046028	electron transporter, transferring electrons from cytochrome b6/f complex of photosystem II activity	6	0	0.52	0.56966
	GO:0022607	cellular component assembly	955	82	84.52	0.24126									GO:0003879	ATP phosphoribosyltransferase activity	3	1	0.26	0.57163
	GO:0000380	alternative mRNA splicing, via spliceosome	5	0	0.44	0.24202									GO:0034618	arginine binding	2	0	0.17	0.57213
	GO:0065003	macromolecular complex assembly	807	72	71.42	0.24366									GO:0047274	galactinol-sucrose galactosyltransferase activity	1	0	0.09	0.57227
	GO:0031537	regulation of anthocyanin metabolic process	8	2	0.71	0.244									GO:0017091	AU-rich element binding	1	0	0.09	0.57277
	GO:0006047	UDP-N-acetylglucosamine metabolic process	1	0	0.09	0.2447									GO:0004930	G-protein coupled receptor activity	3	0	0.26	0.57301
	GO:0006048	UDP-N-acetylglucosamine biosynthetic process	1	0	0.09	0.2447									GO:0008690	3-deoxy-manno-octulosonate cytidylyltransferase activity	1	0	0.09	0.5734
	GO:0043933	macromolecular complex subunit organization	902	75	79.83	0.24497									GO:0003863	3-methyl-2-oxobutanoate dehydrogenase (2-methylpropanoyl-transferring) activity	1	0	0.09	0.57384
	GO:0030150	protein import into mitochondrial matrix	3	1	0.27	0.24527									GO:0000987	core promoter proximal region sequence-specific DNA binding	1	0	0.09	0.57429
	GO:0019299	rhamnose metabolic process	1	0	0.09	0.24593									GO:0001159	core promoter proximal region DNA binding	1	0	0.09	0.57429
	GO:0009734	auxin-activated signaling pathway	41	13	3.63	0.24594									GO:0001872	(1->3)-beta-D-glucan binding	1	0	0.09	0.57492
	GO:0030488	tRNA methylation	5	0	0.44	0.24629									GO:0003697	single-stranded DNA binding	24	2	2.09	0.57512
	GO:0046037	GMP metabolic process	8	1	0.71	0.248									GO:0015172	acidic amino acid transmembrane transporter activity	4	3	0.35	0.57595
	GO:0006177	GMP biosynthetic process	8	1	0.71	0.248									GO:0005099	Ras GTPase activator activity	10	0	0.87	0.57617
	GO:2000280	regulation of root development	6	0	0.53	0.2482									GO:0019894	kinesin binding	1	0	0.09	0.57706
	GO:0019217	regulation of fatty acid metabolic process	6	0	0.53	0.24831									GO:0033853	aspartate-prephenate aminotransferase activity	1	0	0.09	0.57725
	GO:0052863	1-deoxy-D-xylulose 5-phosphate metabolic process	1	0	0.09	0.24849									GO:0033854	glutamate-prephenate aminotransferase activity	1	0	0.09	0.57725
	GO:0052865	1-deoxy-D-xylulose 5-phosphate biosynthetic process	1	0	0.09	0.24849									GO:0010295	(+)-abscisic acid 8'-hydroxylase activity	2	0	0.17	0.57749
	GO:0007530	sex determination	6	0	0.53	0.24884									GO:0008308	voltage-gated anion channel activity	12	2	1.05	0.57796
	GO:2000123	positive regulation of stomatal complex development	2	1	0.18	0.24916									GO:0005253	anion channel activity	12	2	1.05	0.57796
	GO:0045684	positive regulation of epidermis development	2	1	0.18	0.24916									GO:0004358	glutamate N-acetyltransferase activity	3	1	0.26	0.57862
	GO:0030026	cellular manganese ion homeostasis	5	1	0.44	0.24916									GO:0004042	acetyl-CoA:L-glutamate N-acetyltransferase activity	3	1	0.26	0.57862
	GO:0010042	response to manganese ion	5	1	0.44	0.24916									GO:0009044	xylan 1,4-beta-xylosidase activity	2	0	0.17	0.57927
	GO:0019400	alditol metabolic process	18	1	1.59	0.2495									GO:0000095	S-adenosyl-L-methionine transmembrane transporter activity	1	0	0.09	0.57984
	GO:0045471	response to ethanol	1	0	0.09	0.24973									GO:0072349	modified amino acid transmembrane transporter activity	1	0	0.09	0.57984
	GO:0098660	inorganic ion transmembrane transport	281	24	24.87	0.25033									GO:0004872	receptor activity	48	5	4.19	0.58023
	GO:0052837	thiazole biosynthetic process	2	0	0.18	0.25046									GO:0003825	alpha,alpha-trehalose-phosphate synthase (UDP-forming) activity	6	1	0.52	0.58037
	GO:0052838	thiazole metabolic process	2	0	0.18	0.25046									GO:0004169	dolichyl-phosphate-mannose-protein mannosyltransferase activity	1	0	0.09	0.58041
	GO:0046484	oxazole or thiazole metabolic process	2	0	0.18	0.25046									GO:0015211	purine nucleoside transmembrane transporter activity	18	1	1.57	0.58178
	GO:0018131	oxazole or thiazole biosynthetic process	2	0	0.18	0.25046									GO:0046406	magnesium protoporphyrin IX methyltransferase activity	2	0	0.17	0.58293
	GO:2000027	regulation of organ morphogenesis	6	1	0.53	0.25253									GO:0004566	beta-glucuronidase activity	1	0	0.09	0.58337
	GO:0072337	modified amino acid transport	5	1	0.44	0.25257									GO:0050306	sucrose 1F-fructosyltransferase activity	1	0	0.09	0.58369
	GO:1901137	carbohydrate derivative biosynthetic process	691	69	61.16	0.25352									GO:0051669	fructan beta-fructosidase activity	1	0	0.09	0.58369
	GO:0006661	phosphatidylinositol biosynthetic process	31	1	2.74	0.25462									GO:0050738	fructosyltransferase activity	1	0	0.09	0.58369
	GO:0080178	5-carbamoylmethyluridine metabolic process	2	1	0.18	0.25519									GO:0004320	oleoyl-[acyl-carrier-protein] hydrolase activity	1	0	0.09	0.58382
	GO:0009890	negative regulation of biosynthetic process	151	16	13.36	0.25528									GO:0016295	myristoyl-[acyl-carrier-protein] hydrolase activity	1	0	0.09	0.58382
	GO:0009908	flower development	371	50	32.83	0.25663									GO:0016296	palmitoyl-[acyl-carrier-protein] hydrolase activity	1	0	0.09	0.58382
	GO:0031060	regulation of histone methylation	5	0	0.44	0.25811									GO:0019238	cyclohydrolase activity	17	2	1.48	0.58409
	GO:0031056	regulation of histone modification	5	0	0.44	0.25811									GO:0004335	galactokinase activity	1	0	0.09	0.58476
	GO:0010449	root meristem growth	5	0	0.44	0.25811									GO:0033858	N-acetylgalactosamine kinase activity	1	0	0.09	0.58476
	GO:1903308	regulation of chromatin modification	5	0	0.44	0.25811									GO:0015099	nickel cation transmembrane transporter activity	2	0	0.17	0.58499
	GO:1902275	regulation of chromatin organization	5	0	0.44	0.25811									GO:0008239	dipeptidyl-peptidase activity	6	0	0.52	0.58501
	GO:0048464	flower calyx development	8	0	0.71	0.25812									GO:0070401	NADP+ binding	1	0	0.09	0.58533
	GO:0048442	sepal development	8	0	0.71	0.25812									GO:0004222	metalloendopeptidase activity	65	5	5.67	0.58615
	GO:0009750	response to fructose	53	10	4.69	0.25817									GO:0016670	oxidoreductase activity, acting on a sulfur group of donors, oxygen as acceptor	3	1	0.26	0.58748
	GO:0046470	phosphatidylcholine metabolic process	6	2	0.53	0.25891									GO:0019136	deoxynucleoside kinase activity	4	1	0.35	0.58806
	GO:0045926	negative regulation of growth	11	0	0.97	0.25999									GO:0016726	oxidoreductase activity, acting on CH or CH2 groups, NAD or NADP as acceptor	7	1	0.61	0.58826
	GO:0035194	posttranscriptional gene silencing by RNA	93	16	8.23	0.2601									GO:0097157	pre-mRNA intronic binding	2	0	0.17	0.58892
	GO:0043405	regulation of MAP kinase activity	20	2	1.77	0.26065									GO:0036002	pre-mRNA binding	2	0	0.17	0.58892
	GO:0009934	regulation of meristem structural organization	12	1	1.06	0.2607									GO:0016749	N-succinyltransferase activity	1	0	0.09	0.58906
	GO:0071214	cellular response to abiotic stimulus	74	10	6.55	0.26085									GO:0003870	5-aminolevulinate synthase activity	1	0	0.09	0.58906
	GO:0010608	posttranscriptional regulation of gene expression	240	33	21.24	0.26164									GO:0032029	myosin tail binding	4	0	0.35	0.58964
	GO:0043331	response to dsRNA	79	14	6.99	0.26177									GO:0017022	myosin binding	4	0	0.35	0.58964
	GO:0070918	production of small RNA involved in gene silencing by RNA	79	14	6.99	0.26177									GO:0032036	myosin heavy chain binding	4	0	0.35	0.58964
	GO:0031050	dsRNA fragmentation	79	14	6.99	0.26177									GO:0080115	myosin XI tail binding	4	0	0.35	0.58964
	GO:0071359	cellular response to dsRNA	79	14	6.99	0.26177									GO:0004185	serine-type carboxypeptidase activity	13	2	1.13	0.58986
	GO:0045017	glycerolipid biosynthetic process	95	15	8.41	0.2622									GO:0004619	phosphoglycerate mutase activity	4	1	0.35	0.58996
	GO:0010358	leaf shaping	5	0	0.44	0.26245									GO:0030552	cAMP binding	1	0	0.09	0.59007
	GO:0009718	anthocyanin-containing compound biosynthetic process	19	5	1.68	0.26273									GO:0022832	voltage-gated channel activity	23	4	2.01	0.59114
	GO:0055072	iron ion homeostasis	42	3	3.72	0.26294									GO:0005244	voltage-gated ion channel activity	23	4	2.01	0.59114
	GO:0052542	defense response by callose deposition	13	4	1.15	0.26297									GO:0004047	aminomethyltransferase activity	3	1	0.26	0.59208
	GO:0052543	callose deposition in cell wall	13	1	1.15	0.26297									GO:0047627	adenylylsulfatase activity	4	0	0.35	0.59211
	GO:0052386	cell wall thickening	13	1	1.15	0.26297									GO:0016819	hydrolase activity, acting on acid anhydrides, in sulfonyl-containing anhydrides	4	0	0.35	0.59211
	GO:0046218	indolalkylamine catabolic process	24	6	2.12	0.26297									GO:0004527	exonuclease activity	30	1	2.62	0.59273
	GO:0006569	tryptophan catabolic process	24	6	2.12	0.26297									GO:0008974	phosphoribulokinase activity	10	1	0.87	0.59287
	GO:0046460	neutral lipid biosynthetic process	4	1	0.35	0.26298									GO:0031957	very long-chain fatty acid-CoA ligase activity	3	1	0.26	0.59351
	GO:0046463	acylglycerol biosynthetic process	4	1	0.35	0.26298									GO:0045544	gibberellin 20-oxidase activity	1	0	0.09	0.59368
	GO:0019432	triglyceride biosynthetic process	4	1	0.35	0.26298									GO:0003919	FMN adenylyltransferase activity	1	0	0.09	0.59399
	GO:1903320	regulation of protein modification by small protein conjugation or removal	8	0	0.71	0.26308									GO:0010945	CoA pyrophosphatase activity	1	0	0.09	0.5945
	GO:0007140	male meiosis	5	1	0.44	0.26447									GO:0052691	UDP-arabinopyranose mutase activity	4	0	0.35	0.59552
	GO:0032786	positive regulation of DNA-templated transcription, elongation	4	0	0.35	0.26489									GO:0016714	oxidoreductase activity, acting on paired donors, with incorporation or reduction of molecular oxygen, reduced pteridine as one donor, and incorporation of one atom of oxygen	2	0	0.17	0.59661
	GO:0046164	alcohol catabolic process	17	3	1.5	0.2658									GO:0004721	phosphoprotein phosphatase activity	168	17	14.66	0.59708
	GO:0015696	ammonium transport	30	7	2.66	0.26604									GO:0008972	phosphomethylpyrimidine kinase activity	1	0	0.09	0.59829
	GO:0009954	proximal/distal pattern formation	7	2	0.62	0.26627									GO:0004789	thiamine-phosphate diphosphorylase activity	1	0	0.09	0.59829
	GO:0010769	regulation of cell morphogenesis involved in differentiation	6	0	0.53	0.26653									GO:0008902	hydroxymethylpyrimidine kinase activity	1	0	0.09	0.59829
	GO:0032101	regulation of response to external stimulus	14	1	1.24	0.26675									GO:0004819	glutamine-tRNA ligase activity	2	0	0.17	0.59858
	GO:0030162	regulation of proteolysis	5	0	0.44	0.26758									GO:0016531	copper chaperone activity	4	0	0.35	0.59869
	GO:0042439	ethanolamine-containing compound metabolic process	11	3	0.97	0.26792									GO:0015079	potassium ion transmembrane transporter activity	32	5	2.79	0.59906
	GO:0018160	peptidyl-pyrromethane cofactor linkage	6	0	0.53	0.26904									GO:0043115	precorrin-2 dehydrogenase activity	2	0	0.17	0.59938
	GO:0032102	negative regulation of response to external stimulus	3	1	0.27	0.26908									GO:0004471	malate dehydrogenase (decarboxylating) (NAD+) activity	2	0	0.17	0.59956
	GO:0043901	negative regulation of multi-organism process	3	1	0.27	0.26908									GO:0008977	prephenate dehydrogenase activity	1	0	0.09	0.60013
	GO:0046283	anthocyanin-containing compound metabolic process	23	5	2.04	0.26918									GO:0004665	prephenate dehydrogenase (NADP+) activity	1	0	0.09	0.60013
	GO:0040034	regulation of development, heterochronic	6	0	0.53	0.27051									GO:0010307	acetylglutamate kinase regulator activity	2	0	0.17	0.60117
	GO:0046890	regulation of lipid biosynthetic process	11	0	0.97	0.2708									GO:0016404	15-hydroxyprostaglandin dehydrogenase (NAD+) activity	1	0	0.09	0.60253
	GO:0045165	cell fate commitment	10	1	0.89	0.27083									GO:0015377	cation:chloride symporter activity	2	0	0.17	0.60403
	GO:0070790	phialide development	1	0	0.09	0.27213									GO:0015379	potassium:chloride symporter activity	2	0	0.17	0.60403
	GO:0070793	regulation of conidiophore development	1	0	0.09	0.27213									GO:0008511	sodium:potassium:chloride symporter activity	2	0	0.17	0.60403
	GO:0070787	conidiophore development	1	0	0.09	0.27213									GO:0016853	isomerase activity	431	46	37.6	0.60484
	GO:0070805	regulation of phialide development	1	0	0.09	0.27213									GO:0003853	2-methylacyl-CoA dehydrogenase activity	1	0	0.09	0.60569
	GO:0070807	positive regulation of phialide development	1	0	0.09	0.27213									GO:0016628	oxidoreductase activity, acting on the CH-CH group of donors, NAD or NADP as acceptor	104	14	9.07	0.60671
	GO:0010720	positive regulation of cell development	1	0	0.09	0.27213									GO:0008373	sialyltransferase activity	1	0	0.09	0.60689
	GO:0015853	adenine transport	2	1	0.18	0.27225									GO:0017108	5'-flap endonuclease activity	5	0	0.44	0.60692
	GO:0015854	guanine transport	2	1	0.18	0.27225									GO:0048256	flap endonuclease activity	5	0	0.44	0.60692
	GO:0070417	cellular response to cold	4	0	0.35	0.2728									GO:0000234	phosphoethanolamine N-methyltransferase activity	1	0	0.09	0.60727
	GO:0065009	regulation of molecular function	252	43	22.3	0.27406									GO:0004100	chitin synthase activity	2	0	0.17	0.60734
	GO:0006430	lysyl-tRNA aminoacylation	9	2	0.8	0.27433									GO:0046509	1,2-diacylglycerol 3-beta-galactosyltransferase activity	1	0	0.09	0.60772
	GO:0016053	organic acid biosynthetic process	955	133	84.52	0.27491									GO:0010276	phytol kinase activity	3	0	0.26	0.60782
	GO:0046394	carboxylic acid biosynthetic process	955	133	84.52	0.27491									GO:0043546	molybdopterin cofactor binding	7	0	0.61	0.6081
	GO:0031400	negative regulation of protein modification process	24	0	2.12	0.27497									GO:0016688	L-ascorbate peroxidase activity	7	1	0.61	0.60857
	GO:0006432	phenylalanyl-tRNA aminoacylation	4	1	0.35	0.27505									GO:0047213	anthocyanidin 3-O-glucosyltransferase activity	1	0	0.09	0.60974
	GO:0034622	cellular macromolecular complex assembly	783	71	69.3	0.27563									GO:0004312	fatty acid synthase activity	33	5	2.88	0.60975
	GO:0031589	cell-substrate adhesion	5	1	0.44	0.27595									GO:0047760	butyrate-CoA ligase activity	1	0	0.09	0.61037
	GO:0006200	ATP catabolic process	330	40	29.21	0.27608									GO:0018858	benzoate-CoA ligase activity	2	0	0.17	0.61083
	GO:0009169	purine ribonucleoside monophosphate catabolic process	330	40	29.21	0.27608									GO:0004751	ribose-5-phosphate isomerase activity	4	1	0.35	0.6109
	GO:0009158	ribonucleoside monophosphate catabolic process	330	40	29.21	0.27608									GO:0052615	ent-kaurene oxidase activity	1	0	0.09	0.61101
	GO:0009125	nucleoside monophosphate catabolic process	330	40	29.21	0.27608									GO:0052616	ent-kaur-16-en-19-ol oxidase activity	1	0	0.09	0.61101
	GO:0009128	purine nucleoside monophosphate catabolic process	330	40	29.21	0.27608									GO:0052617	ent-kaur-16-en-19-al oxidase activity	1	0	0.09	0.61101
	GO:0007041	lysosomal transport	3	1	0.27	0.2769									GO:0016849	phosphorus-oxygen lyase activity	6	1	0.52	0.61104
	GO:0008333	endosome to lysosome transport	3	1	0.27	0.2769									GO:0015922	aspartate oxidase activity	3	1	0.26	0.61114
	GO:0061077	chaperone-mediated protein folding	6	1	0.53	0.2772									GO:0001716	L-amino-acid oxidase activity	3	1	0.26	0.61114
	GO:0048519	negative regulation of biological process	507	77	44.87	0.27742									GO:0008734	L-aspartate oxidase activity	3	1	0.26	0.61114
	GO:0007160	cell-matrix adhesion	4	1	0.35	0.27751									GO:0004644	phosphoribosylglycinamide formyltransferase activity	3	0	0.26	0.6114
	GO:0048645	organ formation	82	13	7.26	0.27786									GO:0050437	(-)-endo-fenchol synthase activity	1	0	0.09	0.61354
	GO:0016115	terpenoid catabolic process	4	1	0.35	0.2779									GO:0004482	mRNA (guanine-N7-)-methyltransferase activity	2	0	0.17	0.61486
	GO:0045037	protein import into chloroplast stroma	9	1	0.8	0.27844									GO:0016614	oxidoreductase activity, acting on CH-OH group of donors	381	38	33.24	0.6156
	GO:0046398	UDP-glucuronate metabolic process	5	2	0.44	0.27888									GO:0009883	red or far-red light photoreceptor activity	2	0	0.17	0.61754
	GO:0007030	Golgi organization	108	8	9.56	0.27911									GO:0008967	phosphoglycolate phosphatase activity	7	0	0.61	0.61802
	GO:0070726	cell wall assembly	8	0	0.71	0.28012									GO:0051753	mannan synthase activity	2	0	0.17	0.61808
	GO:0017038	protein import	150	14	13.28	0.28036									GO:0019187	beta-1,4-mannosyltransferase activity	2	0	0.17	0.61808
	GO:0051246	regulation of protein metabolic process	309	32	27.35	0.2809									GO:1901682	sulfur compound transmembrane transporter activity	20	3	1.74	0.61965
	GO:0016121	carotene catabolic process	3	1	0.27	0.28276									GO:0019783	small conjugating protein-specific protease activity	6	0	0.52	0.62007
	GO:0016124	xanthophyll catabolic process	3	1	0.27	0.28276									GO:0004843	ubiquitin-specific protease activity	6	0	0.52	0.62007
	GO:0016110	tetraterpenoid catabolic process	3	1	0.27	0.28276									GO:0047172	shikimate O-hydroxycinnamoyltransferase activity	1	0	0.09	0.62106
	GO:0016118	carotenoid catabolic process	3	1	0.27	0.28276									GO:0016002	sulfite reductase activity	1	0	0.09	0.62226
	GO:0046247	terpene catabolic process	3	1	0.27	0.28276									GO:0004416	hydroxyacylglutathione hydrolase activity	5	0	0.44	0.62333
	GO:0052032	modulation by symbiont of host inflammatory response	1	0	0.09	0.28311									GO:0030623	U5 snRNA binding	9	0	0.79	0.62334
	GO:1903034	regulation of response to wounding	1	0	0.09	0.28311									GO:0017070	U6 snRNA binding	9	0	0.79	0.62334
	GO:0050727	regulation of inflammatory response	1	0	0.09	0.28311									GO:0016829	lyase activity	571	62	49.81	0.62362
	GO:0052256	modulation by organism of inflammatory response of other organism involved in symbiotic interaction	1	0	0.09	0.28311									GO:0070704	sterol desaturase activity	3	1	0.26	0.62363
	GO:0043144	snoRNA processing	1	0	0.09	0.28321									GO:0051287	NAD binding	151	15	13.17	0.62379
	GO:0016073	snRNA metabolic process	1	0	0.09	0.28321									GO:0004176	ATP-dependent peptidase activity	10	2	0.87	0.62452
	GO:0016074	snoRNA metabolic process	1	0	0.09	0.28321									GO:0031072	heat shock protein binding	49	5	4.27	0.62462
	GO:0040031	snRNA modification	1	0	0.09	0.28321									GO:0005199	structural constituent of cell wall	5	1	0.44	0.62474
	GO:0000495	box H/ACA snoRNA 3'-end processing	1	0	0.09	0.28321									GO:0004867	serine-type endopeptidase inhibitor activity	2	0	0.17	0.62487
	GO:0033979	box H/ACA snoRNA metabolic process	1	0	0.09	0.28321									GO:0032451	demethylase activity	3	1	0.26	0.62597
	GO:0034964	box H/ACA snoRNA processing	1	0	0.09	0.28321									GO:0005543	phospholipid binding	73	10	6.37	0.62604
	GO:0031120	snRNA pseudouridine synthesis	1	0	0.09	0.28321									GO:0016636	oxidoreductase activity, acting on the CH-CH group of donors, iron-sulfur protein as acceptor	3	0	0.26	0.62699
	GO:0031126	snoRNA 3'-end processing	1	0	0.09	0.28321									GO:0004520	endodeoxyribonuclease activity	16	0	1.4	0.6275
	GO:0031118	rRNA pseudouridine synthesis	1	0	0.09	0.28321									GO:0046912	transferase activity, transferring acyl groups, acyl groups converted into alkyl on transfer	53	1	4.62	0.62792
	GO:0009310	amine catabolic process	31	7	2.74	0.28328									GO:0052886	9,9'-dicis-carotene:quinone oxidoreductase activity	1	0	0.09	0.62808
	GO:0042402	cellular biogenic amine catabolic process	31	7	2.74	0.28328									GO:0052887	7,9,9'-tricis-neurosporene:quinone oxidoreductase activity	1	0	0.09	0.62808
	GO:0045604	regulation of epidermal cell differentiation	2	0	0.18	0.28368									GO:0016719	carotene 7,8-desaturase activity	1	0	0.09	0.62808
	GO:0030856	regulation of epithelial cell differentiation	2	0	0.18	0.28368									GO:0004367	glycerol-3-phosphate dehydrogenase [NAD+] activity	5	0	0.44	0.62822
	GO:0051252	regulation of RNA metabolic process	695	103	61.51	0.28411									GO:0004049	anthranilate synthase activity	2	0	0.17	0.6288
	GO:0009110	vitamin biosynthetic process	66	6	5.84	0.2842									GO:0035173	histone kinase activity	2	0	0.17	0.62952
	GO:0072528	pyrimidine-containing compound biosynthetic process	189	16	16.73	0.28572									GO:0035174	histone serine kinase activity	2	0	0.17	0.62952
	GO:0006298	mismatch repair	9	3	0.8	0.2858									GO:0017056	structural constituent of nuclear pore	2	0	0.17	0.6297
	GO:0009607	response to biotic stimulus	544	82	48.15	0.28596									GO:0050213	progesterone 5-alpha-reductase activity	5	0	0.44	0.62971
	GO:0034755	iron ion transmembrane transport	4	0	0.35	0.28635									GO:0005083	small GTPase regulator activity	32	0	2.79	0.63105
	GO:0006003	fructose 2,6-bisphosphate metabolic process	1	0	0.09	0.28636									GO:0008519	ammonium transmembrane transporter activity	9	4	0.79	0.63154
	GO:0042181	ketone biosynthetic process	31	5	2.74	0.28659									GO:0008484	sulfuric ester hydrolase activity	2	0	0.17	0.63193
	GO:0000302	response to reactive oxygen species	190	26	16.82	0.28754									GO:0045550	geranylgeranyl reductase activity	5	0	0.44	0.63463
	GO:0005976	polysaccharide metabolic process	427	57	37.79	0.2882									GO:0016722	oxidoreductase activity, oxidizing metal ions	6	0	0.52	0.63467
	GO:0043288	apocarotenoid metabolic process	9	3	0.8	0.28897									GO:0004848	ureidoglycolate hydrolase activity	1	0	0.09	0.63502
	GO:0009165	nucleotide biosynthetic process	537	44	47.53	0.28909									GO:0004805	trehalose-phosphatase activity	5	1	0.44	0.63547
	GO:0015937	coenzyme A biosynthetic process	6	2	0.53	0.28933									GO:0019211	phosphatase activator activity	1	0	0.09	0.63609
	GO:0033866	nucleoside bisphosphate biosynthetic process	6	2	0.53	0.28933									GO:0008495	protoheme IX farnesyltransferase activity	2	0	0.17	0.63613
	GO:0034030	ribonucleoside bisphosphate biosynthetic process	6	2	0.53	0.28933									GO:0016813	hydrolase activity, acting on carbon-nitrogen (but not peptide) bonds, in linear amidines	7	0	0.61	0.63665
	GO:0034033	purine nucleoside bisphosphate biosynthetic process	6	2	0.53	0.28933									GO:0000295	adenine nucleotide transmembrane transporter activity	15	1	1.31	0.63679
	GO:1900440	regulation of filamentous growth of a population of unicellular organisms in response to neutral pH	1	0	0.09	0.28983									GO:0043864	indoleacetamide hydrolase activity	1	0	0.09	0.63755
	GO:1900442	positive regulation of filamentous growth of a population of unicellular organisms in response to neutral pH	1	0	0.09	0.28983									GO:0004536	deoxyribonuclease activity	20	1	1.74	0.6379
	GO:0036176	response to neutral pH	1	0	0.09	0.28983									GO:0016742	hydroxymethyl-, formyl- and related transferase activity	34	3	2.97	0.63848
	GO:0036177	filamentous growth of a population of unicellular organisms in response to pH	1	0	0.09	0.28983									GO:0016895	exodeoxyribonuclease activity, producing 5'-phosphomonoesters	1	0	0.09	0.64001
	GO:0036178	filamentous growth of a population of unicellular organisms in response to neutral pH	1	0	0.09	0.28983									GO:0004529	exodeoxyribonuclease activity	1	0	0.09	0.64001
	GO:0036244	cellular response to neutral pH	1	0	0.09	0.28983									GO:0008853	exodeoxyribonuclease III activity	1	0	0.09	0.64001
	GO:1900741	regulation of filamentous growth of a population of unicellular organisms in response to pH	1	0	0.09	0.28983									GO:0005242	inward rectifier potassium channel activity	3	1	0.26	0.64007
	GO:1900743	positive regulation of filamentous growth of a population of unicellular organisms in response to pH	1	0	0.09	0.28983									GO:0009673	low-affinity phosphate transmembrane transporter activity	1	0	0.09	0.64171
	GO:0090333	regulation of stomatal closure	4	1	0.35	0.29058									GO:0001409	guanine nucleotide transmembrane transporter activity	2	0	0.17	0.64201
	GO:0006071	glycerol metabolic process	16	1	1.42	0.29116									GO:0010292	GTP:GDP antiporter activity	2	0	0.17	0.64201
	GO:0009097	isoleucine biosynthetic process	13	1	1.15	0.29143									GO:0004788	thiamine diphosphokinase activity	1	0	0.09	0.64372
	GO:0017148	negative regulation of translation	8	0	0.71	0.29203									GO:0005488	binding	10758	962	938.48	0.64377
	GO:0046688	response to copper ion	8	2	0.71	0.29203									GO:0004424	imidazoleglycerol-phosphate dehydratase activity	1	0	0.09	0.64404
	GO:0042436	indole-containing compound catabolic process	25	6	2.21	0.29244									GO:0043424	protein histidine kinase binding	12	0	1.05	0.64474
	GO:0030148	sphingolipid biosynthetic process	21	5	1.86	0.29301									GO:0032791	lead ion binding	1	0	0.09	0.64694
	GO:0007034	vacuolar transport	104	7	9.2	0.29326									GO:0070300	phosphatidic acid binding	1	0	0.09	0.64694
	GO:0005983	starch catabolic process	14	4	1.24	0.29388									GO:0004853	uroporphyrinogen decarboxylase activity	11	0	0.96	0.64782
	GO:0010204	defense response signaling pathway, resistance gene-independent	9	0	0.8	0.29458									GO:0008327	methyl-CpG binding	1	0	0.09	0.64801
	GO:0015809	arginine transport	6	4	0.53	0.29471									GO:0010385	double-stranded methylated DNA binding	1	0	0.09	0.64801
	GO:0010383	cell wall polysaccharide metabolic process	71	3	6.28	0.29592									GO:0010428	methyl-CpNpG binding	1	0	0.09	0.64801
	GO:0042631	cellular response to water deprivation	15	4	1.33	0.29716									GO:0010429	methyl-CpNpN binding	1	0	0.09	0.64801
	GO:0071462	cellular response to water stimulus	15	4	1.33	0.29716									GO:0047652	allantoate deiminase activity	1	0	0.09	0.64857
	GO:0009440	cyanate catabolic process	2	0	0.18	0.29749									GO:0050342	tocopherol O-methyltransferase activity	1	0	0.09	0.64977
	GO:0009439	cyanate metabolic process	2	0	0.18	0.29749									GO:0016157	sucrose synthase activity	6	1	0.52	0.64986
	GO:0015707	nitrite transport	4	0	0.35	0.29937									GO:0008928	mannose-1-phosphate guanylyltransferase (GDP) activity	2	0	0.17	0.65056
	GO:0051273	beta-glucan metabolic process	117	9	10.35	0.30004									GO:0034256	chlorophyll(ide) b reductase activity	1	0	0.09	0.65084
	GO:0002683	negative regulation of immune system process	3	1	0.27	0.30029									GO:0043754	dihydrolipoyllysine-residue (2-methylpropanoyl)transferase activity	1	0	0.09	0.65147
	GO:0010019	chloroplast-nucleus signaling pathway	2	0	0.18	0.3004									GO:0050502	cis-zeatin O-beta-D-glucosyltransferase activity	3	1	0.26	0.6516
	GO:0071494	cellular response to UV-C	2	0	0.18	0.3004									GO:0050403	trans-zeatin O-beta-D-glucosyltransferase activity	3	1	0.26	0.6516
	GO:0030007	cellular potassium ion homeostasis	7	1	0.62	0.3005									GO:0003959	NADPH dehydrogenase activity	3	1	0.26	0.65171
	GO:0010078	maintenance of root meristem identity	3	0	0.27	0.30083									GO:0008312	7S RNA binding	9	2	0.79	0.65215
	GO:0071577	zinc ion transmembrane transport	5	1	0.44	0.30142									GO:0005249	voltage-gated potassium channel activity	10	2	0.87	0.65288
	GO:0006829	zinc ion transport	5	1	0.44	0.30142									GO:0043167	ion binding	6073	557	529.78	0.65311
	GO:0010540	basipetal auxin transport	10	3	0.89	0.30198									GO:0008773	[protein-PII] uridylyltransferase activity	1	0	0.09	0.65323
	GO:0010260	organ senescence	44	4	3.89	0.30279									GO:0047453	ATP-dependent NAD(P)H-hydrate dehydratase activity	1	0	0.09	0.65335
	GO:0060560	developmental growth involved in morphogenesis	194	19	17.17	0.30331									GO:0003904	deoxyribodipyrimidine photo-lyase activity	3	1	0.26	0.65389
	GO:0010051	xylem and phloem pattern formation	21	5	1.86	0.30401									GO:0008777	acetylornithine deacetylase activity	1	0	0.09	0.65668
	GO:0009559	embryo sac central cell differentiation	13	1	1.15	0.30447									GO:0038023	signaling receptor activity	45	5	3.93	0.65682
	GO:0010197	polar nucleus fusion	13	1	1.15	0.30447									GO:0080048	GDP-D-glucose phosphorylase activity	1	0	0.09	0.65932
	GO:0009812	flavonoid metabolic process	54	15	4.78	0.30451									GO:0010471	GDP-galactose:mannose-1-phosphate guanylyltransferase activity	1	0	0.09	0.65932
	GO:0090376	seed trichome differentiation	1	0	0.09	0.3046									GO:0010472	GDP-galactose:glucose-1-phosphate guanylyltransferase activity	1	0	0.09	0.65932
	GO:0090377	seed trichome initiation	1	0	0.09	0.3046									GO:0010473	GDP-galactose:myoinositol-1-phosphate guanylyltransferase activity	1	0	0.09	0.65932
	GO:0090378	seed trichome elongation	1	0	0.09	0.3046									GO:0010474	glucose-1-phosphate guanylyltransferase (GDP) activity	1	0	0.09	0.65932
	GO:0070482	response to oxygen levels	33	7	2.92	0.30489									GO:0010475	galactose-1-phosphate guanylyltransferase (GDP) activity	1	0	0.09	0.65932
	GO:0036293	response to decreased oxygen levels	33	7	2.92	0.30489									GO:0004315	3-oxoacyl-[acyl-carrier-protein] synthase activity	3	1	0.26	0.65943
	GO:0031507	heterochromatin assembly	7	0	0.62	0.30499									GO:2001070	starch binding	6	1	0.52	0.65961
	GO:0070828	heterochromatin organization	7	0	0.62	0.30499									GO:0015216	purine nucleotide transmembrane transporter activity	17	1	1.48	0.65978
	GO:0000719	photoreactive repair	5	2	0.44	0.30555									GO:0005346	purine ribonucleotide transmembrane transporter activity	17	1	1.48	0.65978
	GO:0048453	sepal formation	7	0	0.62	0.30576									GO:0001758	retinal dehydrogenase activity	1	0	0.09	0.65995
	GO:0048447	sepal morphogenesis	7	0	0.62	0.30576									GO:0000033	alpha-1,3-mannosyltransferase activity	1	0	0.09	0.66133
	GO:0009749	response to glucose	40	7	3.54	0.30618									GO:0051219	phosphoprotein binding	14	2	1.22	0.6619
	GO:1900912	negative regulation of olefin biosynthetic process	2	1	0.18	0.30649									GO:0016415	octanoyltransferase activity	2	0	0.17	0.66193
	GO:1900909	negative regulation of olefin metabolic process	2	1	0.18	0.30649									GO:0017118	lipoyltransferase activity	2	0	0.17	0.66193
	GO:0033239	negative regulation of cellular amine metabolic process	2	1	0.18	0.30649									GO:0046423	allene-oxide cyclase activity	1	0	0.09	0.66283
	GO:0045763	negative regulation of cellular amino acid metabolic process	2	1	0.18	0.30649									GO:0008839	4-hydroxy-tetrahydrodipicolinate reductase	2	0	0.17	0.66326
	GO:0010366	negative regulation of ethylene biosynthetic process	2	1	0.18	0.30649									GO:0018454	acetoacetyl-CoA reductase activity	4	0	0.35	0.6643
	GO:0031336	negative regulation of sulfur amino acid metabolic process	2	1	0.18	0.30649									GO:0015250	water channel activity	4	1	0.35	0.66618
	GO:0051175	negative regulation of sulfur metabolic process	2	1	0.18	0.30649									GO:0005372	water transmembrane transporter activity	4	1	0.35	0.66618
	GO:0071507	MAPK cascade involved in conjugation with cellular fusion	1	0	0.09	0.30658									GO:0008762	UDP-N-acetylmuramate dehydrogenase activity	12	1	1.05	0.66626
	GO:2000220	regulation of pseudohyphal growth	1	0	0.09	0.30658									GO:0019166	trans-2-enoyl-CoA reductase (NADPH) activity	2	0	0.17	0.66681
	GO:2000222	positive regulation of pseudohyphal growth	1	0	0.09	0.30658									GO:0004371	glycerone kinase activity	1	0	0.09	0.66722
	GO:1900461	positive regulation of pseudohyphal growth by positive regulation of transcription from RNA polymerase II promoter	1	0	0.09	0.30658									GO:0030060	L-malate dehydrogenase activity	25	2	2.18	0.66728
	GO:0070786	positive regulation of growth of unicellular organism as a thread of attached cells	1	0	0.09	0.30658									GO:0009976	tocopherol cyclase activity	2	0	0.17	0.66752
	GO:0045944	positive regulation of transcription from RNA polymerase II promoter	1	0	0.09	0.30658									GO:0003941	L-serine ammonia-lyase activity	1	0	0.09	0.6681
	GO:0032957	inositol trisphosphate metabolic process	12	2	1.06	0.30673									GO:0030378	serine racemase activity	1	0	0.09	0.6681
	GO:0046033	AMP metabolic process	17	2	1.5	0.30744									GO:0008721	D-serine ammonia-lyase activity	1	0	0.09	0.6681
	GO:0010014	meristem initiation	43	8	3.81	0.31081									GO:0051723	protein methylesterase activity	1	0	0.09	0.66853
	GO:0080172	petal epidermis patterning	1	0	0.09	0.31136									GO:0010296	prenylcysteine methylesterase activity	1	0	0.09	0.66853
	GO:0010921	regulation of phosphatase activity	1	0	0.09	0.31225									GO:0004177	aminopeptidase activity	39	3	3.4	0.66979
	GO:0043666	regulation of phosphoprotein phosphatase activity	1	0	0.09	0.31225									GO:0033910	glucan 1,4-alpha-maltotetraohydrolase activity	2	0	0.17	0.66999
	GO:0080163	regulation of protein serine/threonine phosphatase activity	1	0	0.09	0.31225									GO:0000049	tRNA binding	19	3	1.66	0.67183
	GO:0010286	heat acclimation	38	5	3.36	0.31246									GO:0008660	1-aminocyclopropane-1-carboxylate deaminase activity	1	0	0.09	0.67297
	GO:1902930	regulation of alcohol biosynthetic process	3	0	0.27	0.31262									GO:0019148	D-cysteine desulfhydrase activity	1	0	0.09	0.67297
	GO:0033240	positive regulation of cellular amine metabolic process	4	1	0.35	0.31293									GO:0016684	oxidoreductase activity, acting on peroxide as acceptor	146	12	12.74	0.67376
	GO:0044703	multi-organism reproductive process	210	18	18.59	0.31378									GO:0005230	extracellular ligand-gated ion channel activity	7	0	0.61	0.67409
	GO:1901502	ether catabolic process	1	0	0.09	0.31447									GO:0004733	pyridoxamine-phosphate oxidase activity	1	0	0.09	0.67447
	GO:1901503	ether biosynthetic process	1	0	0.09	0.31447									GO:1990137	plant seed peroxidase activity	1	0	0.09	0.67503
	GO:0009806	lignan metabolic process	1	0	0.09	0.31447									GO:0071614	linoleic acid epoxygenase activity	1	0	0.09	0.67503
	GO:0009807	lignan biosynthetic process	1	0	0.09	0.31447									GO:0004633	phosphopantothenoylcysteine decarboxylase activity	3	1	0.26	0.67526
	GO:0046273	lignan catabolic process	1	0	0.09	0.31447									GO:0009019	tRNA (guanine-N1-)-methyltransferase activity	1	0	0.09	0.67528
	GO:1902124	(+)-pinoresinol metabolic process	1	0	0.09	0.31447									GO:0052906	tRNA (guanine(37)-N(1))-methyltransferase activity	1	0	0.09	0.67528
	GO:1902125	(+)-pinoresinol catabolic process	1	0	0.09	0.31447									GO:0019209	kinase activator activity	1	0	0.09	0.67534
	GO:1902130	(+)-lariciresinol metabolic process	1	0	0.09	0.31447									GO:0030295	protein kinase activator activity	1	0	0.09	0.67534
	GO:1902131	(+)-lariciresinol catabolic process	1	0	0.09	0.31447									GO:0016880	acid-ammonia (or amide) ligase activity	19	0	1.66	0.67546
	GO:1902132	(+)-lariciresinol biosynthetic process	1	0	0.09	0.31447									GO:0004694	eukaryotic translation initiation factor 2alpha kinase activity	1	0	0.09	0.67659
	GO:1902136	(-)-secoisolariciresinol metabolic process	1	0	0.09	0.31447									GO:0004372	glycine hydroxymethyltransferase activity	22	3	1.92	0.67745
	GO:1902138	(-)-secoisolariciresinol biosynthetic process	1	0	0.09	0.31447									GO:0005092	GDP-dissociation inhibitor activity	12	0	1.05	0.67762
	GO:0009790	embryo development	321	36	28.41	0.31453									GO:0042393	histone binding	11	1	0.96	0.6778
	GO:0010017	red or far-red light signaling pathway	13	1	1.15	0.3149									GO:0008092	cytoskeletal protein binding	145	8	12.65	0.67786
	GO:0071489	cellular response to red or far red light	13	1	1.15	0.3149									GO:0016812	hydrolase activity, acting on carbon-nitrogen (but not peptide) bonds, in cyclic amides	16	1	1.4	0.67801
	GO:0006730	one-carbon metabolic process	78	4	6.9	0.31643									GO:0005353	fructose transmembrane transporter activity	1	0	0.09	0.6799
	GO:0009156	ribonucleoside monophosphate biosynthetic process	227	13	20.09	0.31662									GO:0003796	lysozyme activity	1	0	0.09	0.68095
	GO:0030422	production of siRNA involved in RNA interference	58	10	5.13	0.31737									GO:0016454	C-palmitoyltransferase activity	5	1	0.44	0.68105
	GO:0030042	actin filament depolymerization	15	1	1.33	0.31737									GO:0016409	palmitoyltransferase activity	5	1	0.44	0.68105
	GO:0006022	aminoglycan metabolic process	25	5	2.21	0.31756									GO:0004758	serine C-palmitoyltransferase activity	5	1	0.44	0.68105
	GO:0019058	viral life cycle	3	0	0.27	0.31859									GO:0004746	riboflavin synthase activity	3	0	0.26	0.68145
	GO:0019079	viral genome replication	3	0	0.27	0.31859									GO:0019203	carbohydrate phosphatase activity	32	3	2.79	0.68257
	GO:0046786	viral replication complex formation and maintenance	3	0	0.27	0.31859									GO:0047412	N-(long-chain-acyl)ethanolamine deacylase activity	1	0	0.09	0.68295
	GO:0000082	G1/S transition of mitotic cell cycle	1	0	0.09	0.31942									GO:0047134	protein-disulfide reductase activity	5	0	0.44	0.68342
	GO:0044843	cell cycle G1/S phase transition	1	0	0.09	0.31942									GO:0004622	lysophospholipase activity	1	0	0.09	0.68344
	GO:0071423	malate transmembrane transport	2	0	0.18	0.32018									GO:0003846	2-acylglycerol O-acyltransferase activity	1	0	0.09	0.68344
	GO:0030243	cellulose metabolic process	100	8	8.85	0.32099									GO:0043140	ATP-dependent 3'-5' DNA helicase activity	3	1	0.26	0.68379
	GO:0008614	pyridoxine metabolic process	9	2	0.8	0.32144									GO:0043138	3'-5' DNA helicase activity	3	1	0.26	0.68379
	GO:0008615	pyridoxine biosynthetic process	9	2	0.8	0.32144									GO:0009982	pseudouridine synthase activity	21	3	1.83	0.68427
	GO:0006518	peptide metabolic process	42	7	3.72	0.32227									GO:0015095	magnesium ion transmembrane transporter activity	9	2	0.79	0.68518
	GO:0046184	aldehyde biosynthetic process	13	1	1.15	0.32336									GO:0042936	dipeptide transporter activity	2	0	0.17	0.68604
	GO:0006641	triglyceride metabolic process	6	1	0.53	0.32407									GO:0042937	tripeptide transporter activity	2	0	0.17	0.68604
	GO:0006638	neutral lipid metabolic process	6	1	0.53	0.32407									GO:0015085	calcium ion transmembrane transporter activity	29	4	2.53	0.68607
	GO:0006639	acylglycerol metabolic process	6	1	0.53	0.32407									GO:0004641	phosphoribosylformylglycinamidine cyclo-ligase activity	3	0	0.26	0.68684
	GO:0090332	stomatal closure	5	1	0.44	0.32433									GO:0005451	monovalent cation:proton antiporter activity	7	1	0.61	0.68842
	GO:0006568	tryptophan metabolic process	42	8	3.72	0.32485									GO:0005097	Rab GTPase activator activity	9	0	0.79	0.68919
	GO:0006586	indolalkylamine metabolic process	42	8	3.72	0.32485									GO:0008020	G-protein coupled photoreceptor activity	2	0	0.17	0.6899
	GO:0048507	meristem development	172	31	15.22	0.325									GO:0050242	pyruvate, phosphate dikinase activity	9	0	0.79	0.69101
	GO:0007031	peroxisome organization	57	6	5.04	0.32513									GO:0005086	ARF guanyl-nucleotide exchange factor activity	8	0	0.7	0.69122
	GO:0042547	cell wall modification involved in multidimensional cell growth	3	0	0.27	0.32595									GO:0003785	actin monomer binding	2	0	0.17	0.6913
	GO:0046856	phosphatidylinositol dephosphorylation	4	1	0.35	0.32608									GO:0004845	uracil phosphoribosyltransferase activity	2	0	0.17	0.69226
	GO:0046839	phospholipid dephosphorylation	4	1	0.35	0.32608									GO:0032542	sulfiredoxin activity	1	0	0.09	0.69256
	GO:0046487	glyoxylate metabolic process	14	2	1.24	0.32627									GO:0016433	rRNA (adenine) methyltransferase activity	3	0	0.26	0.69321
	GO:0048468	cell development	251	24	22.21	0.32641									GO:0003951	NAD+ kinase activity	5	0	0.44	0.69329
	GO:0010257	NADH dehydrogenase complex assembly	3	1	0.27	0.32641									GO:0051087	chaperone binding	8	0	0.7	0.69372
	GO:0033750	ribosome localization	4	0	0.35	0.32684									GO:0019948	SUMO activating enzyme activity	1	0	0.09	0.69386
	GO:0033753	establishment of ribosome localization	4	0	0.35	0.32684									GO:0045703	ketoreductase activity	5	0	0.44	0.6944
	GO:0000054	ribosomal subunit export from nucleus	4	0	0.35	0.32684									GO:0016413	O-acetyltransferase activity	8	0	0.7	0.69481
	GO:0071426	ribonucleoprotein complex export from nucleus	4	0	0.35	0.32684									GO:0047268	galactinol-raffinose galactosyltransferase activity	1	0	0.09	0.69597
	GO:0071428	rRNA-containing ribonucleoprotein complex export from nucleus	4	0	0.35	0.32684									GO:0004740	pyruvate dehydrogenase (acetyl-transferring) kinase activity	4	1	0.35	0.69624
	GO:0071166	ribonucleoprotein complex localization	4	0	0.35	0.32684									GO:0008143	poly(A) binding	1	0	0.09	0.69628
	GO:0044275	cellular carbohydrate catabolic process	39	7	3.45	0.32715									GO:0070717	poly-purine tract binding	1	0	0.09	0.69628
	GO:0035196	production of miRNAs involved in gene silencing by miRNA	52	9	4.6	0.32745									GO:0005365	myo-inositol transmembrane transporter activity	1	0	0.09	0.69683
	GO:0031401	positive regulation of protein modification process	25	6	2.21	0.32947									GO:0005366	myo-inositol:proton symporter activity	1	0	0.09	0.69683
	GO:0042221	response to chemical	1756	267	155.41	0.32961									GO:0033164	glycolipid 6-alpha-mannosyltransferase activity	1	0	0.09	0.69856
	GO:0048281	inflorescence morphogenesis	7	1	0.62	0.33012									GO:0004378	GDP-Man:Man1GlcNAc2-PP-Dol alpha-1,3-mannosyltransferase activity	1	0	0.09	0.69856
	GO:0009081	branched-chain amino acid metabolic process	76	9	6.73	0.33111									GO:0000009	alpha-1,6-mannosyltransferase activity	1	0	0.09	0.69856
	GO:0019405	alditol catabolic process	5	0	0.44	0.33124									GO:0015193	L-proline transmembrane transporter activity	1	0	0.09	0.69973
	GO:0046131	pyrimidine ribonucleoside metabolic process	65	4	5.75	0.33156									GO:0016708	oxidoreductase activity, acting on paired donors, with incorporation or reduction of molecular oxygen, NAD(P)H as one donor, and incorporation of two atoms of oxygen into one donor	2	0	0.17	0.70039
	GO:0006213	pyrimidine nucleoside metabolic process	65	4	5.75	0.33156									GO:0016864	intramolecular oxidoreductase activity, transposing S-S bonds	9	0	0.79	0.70055
	GO:0071668	plant-type cell wall assembly	6	0	0.53	0.33164									GO:0003756	protein disulfide isomerase activity	9	0	0.79	0.70055
	GO:0030198	extracellular matrix organization	6	0	0.53	0.33164									GO:0004588	orotate phosphoribosyltransferase activity	3	0	0.26	0.70169
	GO:0043062	extracellular structure organization	6	0	0.53	0.33164									GO:0000155	phosphorelay sensor kinase activity	15	2	1.31	0.70248
	GO:0010215	cellulose microfibril organization	6	0	0.53	0.33164									GO:0047896	formaldehyde transketolase activity	1	0	0.09	0.7038
	GO:0044699	single-organism process	9641	1017	853.25	0.33188									GO:0005363	maltose transmembrane transporter activity	1	0	0.09	0.70429
	GO:1901661	quinone metabolic process	30	5	2.66	0.33226									GO:0015293	symporter activity	51	13	4.45	0.70449
	GO:1901663	quinone biosynthetic process	30	5	2.66	0.33226									GO:0004659	prenyltransferase activity	26	4	2.27	0.70464
	GO:0042174	negative regulation of sporulation resulting in formation of a cellular spore	1	0	0.09	0.33251									GO:0046510	UDP-sulfoquinovose:DAG sulfoquinovosyltransferase activity	1	0	0.09	0.70472
	GO:0043944	negative regulation of asexual sporulation resulting in formation of a cellular spore	1	0	0.09	0.33251									GO:0051992	UDP-N-acetylmuramoyl-L-alanyl-D-glutamyl-meso-2,6-diaminopimelyl-D-alanyl-D-alanine:undecaprenyl-phosphate transferase activity	1	0	0.09	0.70552
	GO:0071467	cellular response to pH	3	0	0.27	0.33292									GO:0015020	glucuronosyltransferase activity	1	0	0.09	0.7065
	GO:0043943	regulation of asexual sporulation resulting in formation of a cellular spore	3	0	0.27	0.33292									GO:0080116	glucuronoxylan glucuronosyltransferase activity	1	0	0.09	0.7065
	GO:0009268	response to pH	3	0	0.27	0.33292									GO:0017025	TBP-class protein binding	1	0	0.09	0.70663
	GO:0070201	regulation of establishment of protein localization	3	0	0.27	0.33377									GO:0004723	calcium-dependent protein serine/threonine phosphatase activity	4	0	0.35	0.70775
	GO:0051223	regulation of protein transport	3	0	0.27	0.33377									GO:0016838	carbon-oxygen lyase activity, acting on phosphates	16	0	1.4	0.70953
	GO:0043044	ATP-dependent chromatin remodeling	3	0	0.27	0.3344									GO:0050833	pyruvate transmembrane transporter activity	1	0	0.09	0.71135
	GO:0034311	diol metabolic process	3	1	0.27	0.3345									GO:0004586	ornithine decarboxylase activity	3	0	0.26	0.71349
	GO:0034312	diol biosynthetic process	3	1	0.27	0.3345									GO:0004842	ubiquitin-protein transferase activity	115	11	10.03	0.71374
	GO:0010558	negative regulation of macromolecule biosynthetic process	139	15	12.3	0.335									GO:0001653	peptide receptor activity	4	0	0.35	0.71449
	GO:2000113	negative regulation of cellular macromolecule biosynthetic process	139	15	12.3	0.335									GO:0016161	beta-amylase activity	6	1	0.52	0.71476
	GO:0043155	negative regulation of photosynthesis, light reaction	11	1	0.97	0.33564									GO:0008066	glutamate receptor activity	1	0	0.09	0.71526
	GO:0010205	photoinhibition	11	1	0.97	0.33564									GO:0004970	ionotropic glutamate receptor activity	1	0	0.09	0.71526
	GO:0040010	positive regulation of growth rate	1	0	0.09	0.33722									GO:0005231	excitatory extracellular ligand-gated ion channel activity	1	0	0.09	0.71526
	GO:0040009	regulation of growth rate	1	0	0.09	0.33722									GO:0005234	extracellular-glutamate-gated ion channel activity	1	0	0.09	0.71526
	GO:1900444	negative regulation of filamentous growth of a population of unicellular organisms in response to biotic stimulus	1	0	0.09	0.33722									GO:0008169	C-methyltransferase activity	4	1	0.35	0.71528
	GO:1900431	regulation of filamentous growth of a population of unicellular organisms in response to heat	1	0	0.09	0.33722									GO:0004459	L-lactate dehydrogenase activity	5	1	0.44	0.71549
	GO:1900432	negative regulation of filamentous growth of a population of unicellular organisms in response to heat	1	0	0.09	0.33722									GO:0004714	transmembrane receptor protein tyrosine kinase activity	3	0	0.26	0.7161
	GO:0051403	stress-activated MAPK cascade	1	0	0.09	0.33722									GO:0003984	acetolactate synthase activity	8	1	0.7	0.71645
	GO:0071276	cellular response to cadmium ion	1	0	0.09	0.33722									GO:0008792	arginine decarboxylase activity	4	1	0.35	0.71675
	GO:0016024	CDP-diacylglycerol biosynthetic process	3	0	0.27	0.33738									GO:0004121	cystathionine beta-lyase activity	1	0	0.09	0.71697
	GO:0046341	CDP-diacylglycerol metabolic process	3	0	0.27	0.33738									GO:0044540	L-cystine L-cysteine-lyase (deaminating)	1	0	0.09	0.71697
	GO:1901679	nucleotide transmembrane transport	2	1	0.18	0.33746									GO:0080146	L-cysteine desulfhydrase activity	1	0	0.09	0.71697
	GO:0072531	pyrimidine-containing compound transmembrane transport	2	1	0.18	0.33746									GO:0010328	auxin influx transmembrane transporter activity	3	0	0.26	0.71712
	GO:0090481	pyrimidine nucleotide-sugar transmembrane transport	2	1	0.18	0.33746									GO:0004557	alpha-galactosidase activity	5	1	0.44	0.71767
	GO:0010082	regulation of root meristem growth	4	0	0.35	0.33843									GO:0070001	aspartic-type peptidase activity	40	6	3.49	0.71805
	GO:0006354	DNA-templated transcription, elongation	41	4	3.63	0.33851									GO:0004190	aspartic-type endopeptidase activity	40	6	3.49	0.71805
	GO:0001522	pseudouridine synthesis	32	5	2.83	0.33865									GO:0030248	cellulose binding	4	0	0.35	0.71864
	GO:0043242	negative regulation of protein complex disassembly	5	0	0.44	0.33903									GO:0046554	malate dehydrogenase (NADP+) activity	4	1	0.35	0.7204
	GO:0051494	negative regulation of cytoskeleton organization	5	0	0.44	0.33903									GO:0016616	oxidoreductase activity, acting on the CH-OH group of donors, NAD or NADP as acceptor	335	33	29.22	0.72122
	GO:1901880	negative regulation of protein depolymerization	5	0	0.44	0.33903									GO:0051721	protein phosphatase 2A binding	1	0	0.09	0.72123
	GO:1901879	regulation of protein depolymerization	5	0	0.44	0.33903									GO:0048487	beta-tubulin binding	1	0	0.09	0.72123
	GO:0071822	protein complex subunit organization	782	69	69.21	0.33954									GO:0042903	tubulin deacetylase activity	1	0	0.09	0.72123
	GO:0010270	photosystem II oxygen evolving complex assembly	5	2	0.44	0.33979									GO:0019902	phosphatase binding	1	0	0.09	0.72123
	GO:0009066	aspartate family amino acid metabolic process	137	14	12.12	0.33999									GO:0019903	protein phosphatase binding	1	0	0.09	0.72123
	GO:1900055	regulation of leaf senescence	2	0	0.18	0.34066									GO:0043014	alpha-tubulin binding	1	0	0.09	0.72123
	GO:1900056	negative regulation of leaf senescence	2	0	0.18	0.34066									GO:0004373	glycogen (starch) synthase activity	6	0	0.52	0.72158
	GO:0061062	regulation of nematode larval development	1	0	0.09	0.34148									GO:0045290	D-arabinose 1-dehydrogenase [NAD(P)+] activity	2	0	0.17	0.72195
	GO:0002164	larval development	1	0	0.09	0.34148									GO:0003861	3-isopropylmalate dehydratase activity	8	1	0.7	0.72218
	GO:0002119	nematode larval development	1	0	0.09	0.34148									GO:0016743	carboxyl- or carbamoyltransferase activity	10	2	0.87	0.72243
	GO:0016246	RNA interference	74	12	6.55	0.34163									GO:0004033	aldo-keto reductase (NADP) activity	8	0	0.7	0.72261
	GO:0080144	amino acid homeostasis	2	0	0.18	0.34208									GO:0003988	acetyl-CoA C-acyltransferase activity	12	0	1.05	0.72295
	GO:0006465	signal peptide processing	15	3	1.33	0.34299									GO:0016799	hydrolase activity, hydrolyzing N-glycosyl compounds	12	2	1.05	0.72323
	GO:0010395	rhamnogalacturonan I metabolic process	2	0	0.18	0.34325									GO:0046524	sucrose-phosphate synthase activity	1	0	0.09	0.72348
	GO:0010400	rhamnogalacturonan I side chain metabolic process	2	0	0.18	0.34325									GO:0005515	protein binding	1230	108	107.3	0.72393
	GO:0007155	cell adhesion	41	8	3.63	0.3434									GO:0008676	3-deoxy-8-phosphooctulonate synthase activity	1	0	0.09	0.72415
	GO:0009736	cytokinin-activated signaling pathway	3	0	0.27	0.34371									GO:0004827	proline-tRNA ligase activity	4	1	0.35	0.72478
	GO:0071368	cellular response to cytokinin stimulus	3	0	0.27	0.34371									GO:0004512	inositol-3-phosphate synthase activity	8	0	0.7	0.72497
	GO:0040029	regulation of gene expression, epigenetic	213	24	18.85	0.34387									GO:0008970	phosphatidylcholine 1-acylhydrolase activity	1	0	0.09	0.72924
	GO:0035195	gene silencing by miRNA	53	9	4.69	0.34395									GO:0008177	succinate dehydrogenase (ubiquinone) activity	17	1	1.48	0.7295
	GO:0006714	sesquiterpenoid metabolic process	10	3	0.89	0.34403									GO:0016407	acetyltransferase activity	62	6	5.41	0.73068
	GO:0000911	cytokinesis by cell plate formation	71	4	6.28	0.34424									GO:0004070	aspartate carbamoyltransferase activity	4	1	0.35	0.73324
	GO:1902410	mitotic cytokinetic process	71	4	6.28	0.34424									GO:0022843	voltage-gated cation channel activity	11	2	0.96	0.73335
	GO:0000281	mitotic cytokinesis	71	4	6.28	0.34424									GO:0004350	glutamate-5-semialdehyde dehydrogenase activity	3	0	0.26	0.73343
	GO:0006059	hexitol metabolic process	2	0	0.18	0.34491									GO:0051740	ethylene binding	1	0	0.09	0.73346
	GO:0006458	'de novo' protein folding	4	0	0.35	0.34498									GO:0072328	alkene binding	1	0	0.09	0.73346
	GO:0051084	'de novo' posttranslational protein folding	4	0	0.35	0.34498									GO:0016881	acid-amino acid ligase activity	78	4	6.8	0.73411
	GO:0051085	chaperone mediated protein folding requiring cofactor	4	0	0.35	0.34498									GO:0047350	glucuronate-1-phosphate uridylyltransferase activity	1	0	0.09	0.73418
	GO:0033587	shikimate biosynthetic process	5	1	0.44	0.34506									GO:0047338	UTP:xylose-1-phosphate uridylyltransferase activity	1	0	0.09	0.73418
	GO:0009620	response to fungus	168	36	14.87	0.3451									GO:0017103	UTP:galactose-1-phosphate uridylyltransferase activity	1	0	0.09	0.73418
	GO:1901678	iron coordination entity transport	2	0	0.18	0.34625									GO:0010491	UTP:arabinose-1-phosphate uridylyltransferase activity	1	0	0.09	0.73418
	GO:0015886	heme transport	2	0	0.18	0.34625									GO:0004615	phosphomannomutase activity	5	0	0.44	0.73479
	GO:0009889	regulation of biosynthetic process	878	120	77.71	0.34629									GO:0008409	5'-3' exonuclease activity	6	0	0.52	0.73555
	GO:0006471	protein ADP-ribosylation	6	2	0.53	0.34698									GO:0016866	intramolecular transferase activity	74	8	6.46	0.73573
	GO:0006848	pyruvate transport	8	0	0.71	0.34779									GO:0016805	dipeptidase activity	4	0	0.35	0.73613
	GO:0006012	galactose metabolic process	15	3	1.33	0.34787									GO:0004368	glycerol-3-phosphate dehydrogenase activity	3	0	0.26	0.73635
	GO:0052547	regulation of peptidase activity	4	0	0.35	0.34833									GO:0016901	oxidoreductase activity, acting on the CH-OH group of donors, quinone or similar compound as acceptor	3	0	0.26	0.73635
	GO:0051346	negative regulation of hydrolase activity	4	0	0.35	0.34833									GO:0004360	glutamine-fructose-6-phosphate transaminase (isomerizing) activity	5	1	0.44	0.73796
	GO:0010466	negative regulation of peptidase activity	4	0	0.35	0.34833									GO:0070548	L-glutamine aminotransferase activity	5	1	0.44	0.73796
	GO:0034605	cellular response to heat	16	0	1.42	0.34887									GO:0033947	mannosylglycoprotein endo-beta-mannosidase activity	1	0	0.09	0.73797
	GO:0005982	starch metabolic process	163	31	14.43	0.34944									GO:0016782	transferase activity, transferring sulfur-containing groups	30	3	2.62	0.73857
	GO:0000919	cell plate assembly	5	0	0.44	0.35006									GO:0047526	2'-hydroxyisoflavone reductase activity	1	0	0.09	0.7424
	GO:0006580	ethanolamine metabolic process	3	1	0.27	0.35069									GO:0015231	5-formyltetrahydrofolate transporter activity	1	0	0.09	0.74252
	GO:0071901	negative regulation of protein serine/threonine kinase activity	14	0	1.24	0.35106									GO:0008453	alanine-glyoxylate transaminase activity	11	2	0.96	0.74378
	GO:0006469	negative regulation of protein kinase activity	14	0	1.24	0.35106									GO:0001664	G-protein coupled receptor binding	4	1	0.35	0.74475
	GO:0033673	negative regulation of kinase activity	14	0	1.24	0.35106									GO:0004735	pyrroline-5-carboxylate reductase activity	2	0	0.17	0.74537
	GO:0008654	phospholipid biosynthetic process	295	48	26.11	0.35159									GO:0008898	S-adenosylmethionine-homocysteine S-methyltransferase activity	6	1	0.52	0.74572
	GO:0009850	auxin metabolic process	48	9	4.25	0.35163									GO:0042736	NADH kinase activity	4	0	0.35	0.746
	GO:0055069	zinc ion homeostasis	15	4	1.33	0.35204									GO:0050275	scopoletin glucosyltransferase activity	1	0	0.09	0.74604
	GO:0080060	integument development	2	1	0.18	0.35436									GO:0004768	stearoyl-CoA 9-desaturase activity	2	0	0.17	0.74671
	GO:0031327	negative regulation of cellular biosynthetic process	142	16	12.57	0.35501									GO:0071771	aldehyde decarbonylase activity	1	0	0.09	0.74717
	GO:0034050	host programmed cell death induced by symbiont	126	35	11.15	0.35583									GO:0004703	G-protein coupled receptor kinase activity	1	0	0.09	0.74723
	GO:0098586	cellular response to virus	25	4	2.21	0.35657									GO:0004645	phosphorylase activity	17	2	1.48	0.74762
	GO:0031505	fungal-type cell wall organization	13	0	1.15	0.35782									GO:0008716	D-alanine-D-alanine ligase activity	1	0	0.09	0.74889
	GO:0009615	response to virus	55	10	4.87	0.35812									GO:0090599	alpha-glucosidase activity	10	1	0.87	0.74912
	GO:0009720	detection of hormone stimulus	5	0	0.44	0.35892									GO:0030272	5-formyltetrahydrofolate cyclo-ligase activity	3	0	0.26	0.7498
	GO:0009726	detection of endogenous stimulus	5	0	0.44	0.35892									GO:0009973	adenylyl-sulfate reductase activity	1	0	0.09	0.75097
	GO:0009640	photomorphogenesis	130	18	11.51	0.3598									GO:0008478	pyridoxal kinase activity	1	0	0.09	0.75203
	GO:0010928	regulation of auxin mediated signaling pathway	11	6	0.97	0.36001									GO:0032947	protein complex scaffold	1	0	0.09	0.75233
	GO:0035265	organ growth	2	0	0.18	0.36014									GO:0016040	glutamate synthase (NADH) activity	8	0	0.7	0.75248
	GO:1900618	regulation of shoot system morphogenesis	2	0	0.18	0.36014									GO:0004798	thymidylate kinase activity	4	1	0.35	0.75283
	GO:0042743	hydrogen peroxide metabolic process	133	29	11.77	0.36027									GO:0047130	saccharopine dehydrogenase (NADP+, L-lysine-forming) activity	1	0	0.09	0.75292
	GO:1900140	regulation of seedling development	19	1	1.68	0.36076									GO:0052689	carboxylic ester hydrolase activity	86	9	7.5	0.75306
	GO:0009124	nucleoside monophosphate biosynthetic process	231	13	20.44	0.36087									GO:0004078	biotin-[methylcrotonoyl-CoA-carboxylase] ligase activity	1	0	0.09	0.75345
	GO:0034310	primary alcohol catabolic process	2	0	0.18	0.36094									GO:0016656	monodehydroascorbate reductase (NADH) activity	1	0	0.09	0.75529
	GO:0006117	acetaldehyde metabolic process	2	0	0.18	0.36094									GO:0051118	glucan endo-1,3-alpha-glucosidase activity	1	0	0.09	0.757
	GO:0046187	acetaldehyde catabolic process	2	0	0.18	0.36094									GO:0008138	protein tyrosine/serine/threonine phosphatase activity	14	1	1.22	0.75987
	GO:0005978	glycogen biosynthetic process	17	2	1.5	0.36159									GO:0008963	phospho-N-acetylmuramoyl-pentapeptide-transferase activity	3	0	0.26	0.76063
	GO:0034661	ncRNA catabolic process	5	2	0.44	0.36223									GO:0043813	phosphatidylinositol-3,5-bisphosphate 5-phosphatase activity	1	0	0.09	0.76064
	GO:0009817	defense response to fungus, incompatible interaction	15	3	1.33	0.36255									GO:0016769	transferase activity, transferring nitrogenous groups	112	11	9.77	0.76076
	GO:0032880	regulation of protein localization	15	2	1.33	0.36258									GO:0008483	transaminase activity	112	11	9.77	0.76076
	GO:0080092	regulation of pollen tube growth	5	0	0.44	0.36313									GO:0008446	GDP-mannose 4,6-dehydratase activity	9	0	0.79	0.76157
	GO:0009691	cytokinin biosynthetic process	6	2	0.53	0.36358									GO:0016756	glutathione gamma-glutamylcysteinyltransferase activity	4	0	0.35	0.76166
	GO:0051026	chiasma assembly	6	1	0.53	0.36358									GO:0004725	protein tyrosine phosphatase activity	22	3	1.92	0.76195
	GO:0015994	chlorophyll metabolic process	185	31	16.37	0.36611									GO:0019003	GDP binding	6	1	0.52	0.76208
	GO:0051607	defense response to virus	48	9	4.25	0.36623									GO:0016757	transferase activity, transferring glycosyl groups	374	43	32.63	0.76235
	GO:0009937	regulation of gibberellic acid mediated signaling pathway	4	0	0.35	0.3665									GO:0097599	xylanase activity	3	0	0.26	0.76317
	GO:0008356	asymmetric cell division	12	3	1.06	0.36664									GO:0050513	glycoprotein 2-beta-D-xylosyltransferase activity	1	0	0.09	0.7641
	GO:0042546	cell wall biogenesis	104	9	9.2	0.36708									GO:0004457	lactate dehydrogenase activity	6	1	0.52	0.76437
	GO:0097437	maintenance of dormancy	2	0	0.18	0.36711									GO:0015087	cobalt ion transmembrane transporter activity	1	0	0.09	0.76486
	GO:0010231	maintenance of seed dormancy	2	0	0.18	0.36711									GO:0004888	transmembrane signaling receptor activity	24	3	2.09	0.76597
	GO:0048571	long-day photoperiodism	4	0	0.35	0.36766									GO:0004056	argininosuccinate lyase activity	10	1	0.87	0.76805
	GO:0048574	long-day photoperiodism, flowering	4	0	0.35	0.36766									GO:0016603	glutaminyl-peptide cyclotransferase activity	1	0	0.09	0.76806
	GO:0006949	syncytium formation	5	2	0.44	0.3686									GO:0003867	4-aminobutyrate transaminase activity	3	0	0.26	0.76819
	GO:0000188	inactivation of MAPK activity	3	0	0.27	0.36905									GO:0060589	nucleoside-triphosphatase regulator activity	36	0	3.14	0.76837
	GO:0043480	pigment accumulation in tissues	29	6	2.57	0.36951									GO:0008892	guanine deaminase activity	1	0	0.09	0.76882
	GO:0043481	anthocyanin accumulation in tissues in response to UV light	29	6	2.57	0.36951									GO:0030695	GTPase regulator activity	33	0	2.88	0.76944
	GO:0043473	pigmentation	29	6	2.57	0.36951									GO:0004576	oligosaccharyl transferase activity	18	1	1.57	0.77175
	GO:0043476	pigment accumulation	29	6	2.57	0.36951									GO:0018024	histone-lysine N-methyltransferase activity	10	2	0.87	0.77224
	GO:0043478	pigment accumulation in response to UV light	29	6	2.57	0.36951									GO:0004106	chorismate mutase activity	1	0	0.09	0.77236
	GO:0043479	pigment accumulation in tissues in response to UV light	29	6	2.57	0.36951									GO:0004151	dihydroorotase activity	2	0	0.17	0.77361
	GO:0055070	copper ion homeostasis	18	3	1.59	0.36961									GO:0008242	omega peptidase activity	4	1	0.35	0.77389
	GO:0006888	ER to Golgi vesicle-mediated transport	72	10	6.37	0.37011									GO:0016707	gibberellin 3-beta-dioxygenase activity	1	0	0.09	0.77675
	GO:0042435	indole-containing compound biosynthetic process	52	9	4.6	0.37018									GO:0042286	glutamate-1-semialdehyde 2,1-aminomutase activity	5	0	0.44	0.77763
	GO:0009074	aromatic amino acid family catabolic process	35	7	3.1	0.37085									GO:0016869	intramolecular transferase activity, transferring amino groups	5	0	0.44	0.77763
	GO:0043068	positive regulation of programmed cell death	2	1	0.18	0.37111									GO:0052633	isocitrate hydro-lyase (cis-aconitate-forming) activity	14	0	1.22	0.77774
	GO:0070932	histone H3 deacetylation	13	0	1.15	0.37115									GO:0050269	coniferyl-aldehyde dehydrogenase activity	1	0	0.09	0.77847
	GO:0070933	histone H4 deacetylation	13	0	1.15	0.37115									GO:0009029	tetraacyldisaccharide 4'-kinase activity	1	0	0.09	0.77859
	GO:0021700	developmental maturation	99	15	8.76	0.37186									GO:0008186	RNA-dependent ATPase activity	6	0	0.52	0.7788
	GO:0060284	regulation of cell development	8	0	0.71	0.37197									GO:0004004	ATP-dependent RNA helicase activity	6	0	0.52	0.7788
	GO:0006551	leucine metabolic process	34	5	3.01	0.37235									GO:0031516	far-red light photoreceptor activity	1	0	0.09	0.77899
	GO:0009626	plant-type hypersensitive response	123	35	10.89	0.37243									GO:0003843	1,3-beta-D-glucan synthase activity	17	1	1.48	0.77933
	GO:0090351	seedling development	87	12	7.7	0.37342									GO:0046857	oxidoreductase activity, acting on other nitrogenous compounds as donors, with NAD or NADP as acceptor	10	0	0.87	0.77982
	GO:0009298	GDP-mannose biosynthetic process	5	2	0.44	0.37443									GO:0004174	electron-transferring-flavoprotein dehydrogenase activity	3	0	0.26	0.77993
	GO:0009970	cellular response to sulfate starvation	4	0	0.35	0.3746									GO:0016649	oxidoreductase activity, acting on the CH-NH group of donors, quinone or similar compound as acceptor	3	0	0.26	0.77993
	GO:0032104	regulation of response to extracellular stimulus	3	0	0.27	0.37575									GO:0051980	iron-nicotianamine transmembrane transporter activity	1	0	0.09	0.78025
	GO:0032106	positive regulation of response to extracellular stimulus	3	0	0.27	0.37575									GO:0015603	iron chelate transmembrane transporter activity	1	0	0.09	0.78025
	GO:0032107	regulation of response to nutrient levels	3	0	0.27	0.37575									GO:0004395	hexaprenyldihydroxybenzoate methyltransferase activity	1	0	0.09	0.781
	GO:0032109	positive regulation of response to nutrient levels	3	0	0.27	0.37575									GO:0030580	quinone cofactor methyltransferase activity	1	0	0.09	0.781
	GO:1900443	regulation of filamentous growth of a population of unicellular organisms in response to biotic stimulus	3	0	0.27	0.37575									GO:0008425	2-polyprenyl-6-methoxy-1,4-benzoquinone methyltransferase activity	1	0	0.09	0.781
	GO:1900445	positive regulation of filamentous growth of a population of unicellular organisms in response to biotic stimulus	3	0	0.27	0.37575									GO:0010420	polyprenyldihydroxybenzoate methyltransferase activity	1	0	0.09	0.781
	GO:0009405	pathogenesis	16	0	1.42	0.37622									GO:0004485	methylcrotonoyl-CoA carboxylase activity	4	1	0.35	0.78148
	GO:0009793	embryo development ending in seed dormancy	271	31	23.98	0.37691									GO:0051752	phosphoglucan, water dikinase activity	1	0	0.09	0.78151
	GO:1903289	regulation of ATP catabolic process	1	0	0.09	0.37769									GO:0016208	AMP binding	13	1	1.13	0.7825
	GO:0043462	regulation of ATPase activity	1	0	0.09	0.37769									GO:0015276	ligand-gated ion channel activity	10	1	0.87	0.78264
	GO:0010629	negative regulation of gene expression	218	25	19.29	0.37772									GO:0022834	ligand-gated channel activity	10	1	0.87	0.78264
	GO:0009854	oxidative photosynthetic carbon pathway	2	1	0.18	0.37834									GO:0008124	4-alpha-hydroxytetrahydrobiopterin dehydratase activity	5	1	0.44	0.78294
	GO:0019755	one-carbon compound transport	6	2	0.53	0.37932									GO:0005085	guanyl-nucleotide exchange factor activity	20	0	1.74	0.78322
	GO:0090305	nucleic acid phosphodiester bond hydrolysis	77	8	6.81	0.38018									GO:0000179	rRNA (adenine-N6,N6-)-dimethyltransferase activity	2	0	0.17	0.78328
	GO:0006571	tyrosine biosynthetic process	2	0	0.18	0.38025									GO:0030276	clathrin binding	10	1	0.87	0.78398
	GO:0009269	response to desiccation	22	2	1.95	0.38036									GO:0004417	hydroxyethylthiazole kinase activity	1	0	0.09	0.78408
	GO:0018065	protein-cofactor linkage	11	1	0.97	0.38054									GO:0016508	long-chain-enoyl-CoA hydratase activity	1	0	0.09	0.78488
	GO:0010029	regulation of seed germination	18	1	1.59	0.38067									GO:0004802	transketolase activity	13	0	1.13	0.78491
	GO:0000904	cell morphogenesis involved in differentiation	134	10	11.86	0.38087									GO:0017069	snRNA binding	20	1	1.74	0.78552
	GO:0006301	postreplication repair	29	0	2.57	0.38177									GO:0051861	glycolipid binding	5	1	0.44	0.78574
	GO:0051172	negative regulation of nitrogen compound metabolic process	133	16	11.77	0.38187									GO:0017089	glycolipid transporter activity	5	1	0.44	0.78574
	GO:0071824	protein-DNA complex subunit organization	140	3	12.39	0.38244									GO:0009917	sterol 5-alpha reductase activity	1	0	0.09	0.78653
	GO:0009830	cell wall modification involved in abscission	2	1	0.18	0.38357									GO:0051116	cobaltochelatase activity	1	0	0.09	0.78727
	GO:0044277	cell wall disassembly	2	1	0.18	0.38357									GO:0004146	dihydrofolate reductase activity	3	0	0.26	0.78774
	GO:0044766	multi-organism transport	2	1	0.18	0.38465									GO:0004799	thymidylate synthase activity	3	0	0.26	0.78774
	GO:0070972	protein localization to endoplasmic reticulum	37	6	3.27	0.3852									GO:0042083	5,10-methylenetetrahydrofolate-dependent methyltransferase activity	3	0	0.26	0.78774
	GO:0010050	vegetative phase change	14	2	1.24	0.38532									GO:0003844	1,4-alpha-glucan branching enzyme activity	7	1	0.61	0.78785
	GO:0052541	plant-type cell wall cellulose metabolic process	8	1	0.71	0.38569									GO:0016453	C-acetyltransferase activity	6	0	0.52	0.78831
	GO:0006352	DNA-templated transcription, initiation	35	3	3.1	0.38579									GO:0000404	heteroduplex DNA loop binding	2	0	0.17	0.78851
	GO:0080094	response to trehalose-6-phosphate	2	0	0.18	0.3859									GO:0032135	DNA insertion or deletion binding	2	0	0.17	0.78851
	GO:0009061	anaerobic respiration	3	0	0.27	0.38624									GO:0000217	DNA secondary structure binding	2	0	0.17	0.78851
	GO:0009051	pentose-phosphate shunt, oxidative branch	10	2	0.89	0.38658									GO:0004448	isocitrate dehydrogenase activity	27	2	2.36	0.78888
	GO:0035337	fatty-acyl-CoA metabolic process	2	0	0.18	0.38665									GO:0051060	pullulanase activity	1	0	0.09	0.78942
	GO:0022610	biological adhesion	43	8	3.81	0.38682									GO:0010303	limit dextrinase activity	1	0	0.09	0.78942
	GO:0019568	arabinose catabolic process	1	0	0.09	0.38685									GO:0002161	aminoacyl-tRNA editing activity	22	1	1.92	0.78944
	GO:0042843	D-xylose catabolic process	1	0	0.09	0.38685									GO:0046820	4-amino-4-deoxychorismate synthase activity	1	0	0.09	0.79039
	GO:0019323	pentose catabolic process	1	0	0.09	0.38685									GO:0032441	pheophorbide a oxygenase activity	1	0	0.09	0.79067
	GO:0033238	regulation of cellular amine metabolic process	9	2	0.8	0.38714									GO:0004029	aldehyde dehydrogenase (NAD) activity	10	1	0.87	0.79113
	GO:0010053	root epidermal cell differentiation	109	16	9.65	0.38731									GO:0005388	calcium-transporting ATPase activity	25	3	2.18	0.79267
	GO:0009636	response to toxic substance	47	4	4.16	0.38782									GO:0008780	acyl-[acyl-carrier-protein]-UDP-N-acetylglucosamine O-acyltransferase activity	1	0	0.09	0.79326
	GO:0006561	proline biosynthetic process	18	1	1.59	0.38842									GO:0019135	deoxyhypusine monooxygenase activity	4	0	0.35	0.79335
	GO:0015865	purine nucleotide transport	19	1	1.68	0.38846									GO:0015321	sodium-dependent phosphate transmembrane transporter activity	1	0	0.09	0.7945
	GO:0009722	detection of cytokinin stimulus	2	0	0.18	0.38891									GO:0003952	NAD+ synthase (glutamine-hydrolyzing) activity	3	0	0.26	0.79491
	GO:0071345	cellular response to cytokine stimulus	2	0	0.18	0.38891									GO:0005452	inorganic anion exchanger activity	1	0	0.09	0.79501
	GO:0034097	response to cytokine	2	0	0.18	0.38891									GO:0050311	sulfite reductase (ferredoxin) activity	3	0	0.26	0.79507
	GO:0006461	protein complex assembly	694	66	61.42	0.38903									GO:0016673	oxidoreductase activity, acting on a sulfur group of donors, iron-sulfur protein as acceptor	3	0	0.26	0.79507
	GO:0031670	cellular response to nutrient	1	0	0.09	0.3891									GO:0034061	DNA polymerase activity	50	5	4.36	0.79593
	GO:0019482	beta-alanine metabolic process	1	0	0.09	0.3891									GO:0008234	cysteine-type peptidase activity	79	8	6.89	0.79618
	GO:0019413	acetate biosynthetic process	1	0	0.09	0.3891									GO:0017176	phosphatidylinositol N-acetylglucosaminyltransferase activity	1	0	0.09	0.7963
	GO:0007584	response to nutrient	1	0	0.09	0.3891									GO:0097472	cyclin-dependent protein kinase activity	8	0	0.7	0.79642
	GO:0045990	carbon catabolite regulation of transcription	1	0	0.09	0.3891									GO:0004693	cyclin-dependent protein serine/threonine kinase activity	8	0	0.7	0.79642
	GO:0045991	carbon catabolite activation of transcription	1	0	0.09	0.3891									GO:0004654	polyribonucleotide nucleotidyltransferase activity	1	0	0.09	0.79652
	GO:0007032	endosome organization	2	1	0.18	0.38924									GO:0097367	carbohydrate derivative binding	3068	275	267.64	0.79759
	GO:0006979	response to oxidative stress	376	44	33.28	0.39035									GO:0015108	chloride transmembrane transporter activity	8	0	0.7	0.79769
	GO:0070475	rRNA base methylation	2	0	0.18	0.39151									GO:0004903	growth hormone receptor activity	1	0	0.09	0.79786
	GO:0000271	polysaccharide biosynthetic process	315	38	27.88	0.39173									GO:0004896	cytokine receptor activity	1	0	0.09	0.79786
	GO:0042780	tRNA 3'-end processing	2	1	0.18	0.39201									GO:0017050	D-erythro-sphingosine kinase activity	1	0	0.09	0.79865
	GO:0000077	DNA damage checkpoint	17	0	1.5	0.3922									GO:0016837	carbon-oxygen lyase activity, acting on polysaccharides	6	0	0.52	0.7987
	GO:0043603	cellular amide metabolic process	77	11	6.81	0.39231									GO:0046522	S-methyl-5-thioribose kinase activity	2	0	0.17	0.79885
	GO:0055075	potassium ion homeostasis	9	1	0.8	0.39266									GO:0016422	mRNA (2'-O-methyladenosine-N6-)-methyltransferase activity	1	0	0.09	0.79932
	GO:0080110	sporopollenin biosynthetic process	2	0	0.18	0.39311									GO:0015116	sulfate transmembrane transporter activity	18	2	1.57	0.80033
	GO:0031497	chromatin assembly	126	3	11.15	0.39387									GO:0033843	xyloglucan 6-xylosyltransferase activity	1	0	0.09	0.80043
	GO:0042304	regulation of fatty acid biosynthetic process	4	0	0.35	0.3951									GO:0035198	miRNA binding	1	0	0.09	0.80049
	GO:0019740	nitrogen utilization	4	0	0.35	0.3951									GO:0008238	exopeptidase activity	89	10	7.76	0.8006
	GO:0006808	regulation of nitrogen utilization	4	0	0.35	0.3951									GO:0060590	ATPase regulator activity	3	0	0.26	0.80133
	GO:0036170	filamentous growth of a population of unicellular organisms in response to starvation	10	0	0.89	0.39604									GO:0000774	adenyl-nucleotide exchange factor activity	3	0	0.26	0.80133
	GO:0010219	regulation of vernalization response	2	1	0.18	0.39614									GO:0003950	NAD+ ADP-ribosyltransferase activity	6	1	0.52	0.80143
	GO:0016048	detection of temperature stimulus	5	0	0.44	0.39626									GO:0003978	UDP-glucose 4-epimerase activity	5	1	0.44	0.8016
	GO:0006290	pyrimidine dimer repair	6	2	0.53	0.39647									GO:0008574	plus-end-directed microtubule motor activity	1	0	0.09	0.80171
	GO:0006850	mitochondrial pyruvate transport	7	0	0.62	0.39689									GO:0047641	aldose-6-phosphate reductase (NADPH) activity	1	0	0.09	0.80227
	GO:0009249	protein lipoylation	5	1	0.44	0.39711									GO:0004141	dethiobiotin synthase activity	1	0	0.09	0.80254
	GO:0010074	maintenance of meristem identity	22	4	1.95	0.39779									GO:0004109	coproporphyrinogen oxidase activity	7	0	0.61	0.80291
	GO:0051052	regulation of DNA metabolic process	64	5	5.66	0.39789									GO:0004652	polynucleotide adenylyltransferase activity	1	0	0.09	0.8031
	GO:0010048	vernalization response	23	5	2.04	0.39813									GO:0047884	FAD diphosphatase activity	1	0	0.09	0.80365
	GO:0042822	pyridoxal phosphate metabolic process	12	1	1.06	0.39942									GO:0008195	phosphatidate phosphatase activity	1	0	0.09	0.80421
	GO:0042823	pyridoxal phosphate biosynthetic process	12	1	1.06	0.39942									GO:0016657	oxidoreductase activity, acting on NAD(P)H, nitrogenous group as acceptor	6	0	0.52	0.80473
	GO:0008645	hexose transport	3	0	0.27	0.40015									GO:0080049	L-gulono-1,4-lactone dehydrogenase activity	1	0	0.09	0.80581
	GO:0015837	amine transport	2	1	0.18	0.4036									GO:0003885	D-arabinono-1,4-lactone oxidase activity	1	0	0.09	0.80581
	GO:0010541	acropetal auxin transport	4	1	0.35	0.40385									GO:0016633	galactonolactone dehydrogenase activity	1	0	0.09	0.80581
	GO:0009845	seed germination	84	12	7.43	0.40438									GO:0004318	enoyl-[acyl-carrier-protein] reductase (NADH) activity	4	0	0.35	0.80612
	GO:0007033	vacuole organization	43	3	3.81	0.40451									GO:0004648	O-phospho-L-serine:2-oxoglutarate aminotransferase activity	7	1	0.61	0.80632
	GO:0031570	DNA integrity checkpoint	18	0	1.59	0.40453									GO:0004817	cysteine-tRNA ligase activity	4	1	0.35	0.80645
	GO:0046368	GDP-L-fucose metabolic process	1	0	0.09	0.40458									GO:0046593	mandelonitrile lyase activity	1	0	0.09	0.80835
	GO:0042350	GDP-L-fucose biosynthetic process	1	0	0.09	0.40458									GO:0004764	shikimate 3-dehydrogenase (NADP+) activity	3	0	0.26	0.80858
	GO:0042352	GDP-L-fucose salvage	1	0	0.09	0.40458									GO:0003855	3-dehydroquinate dehydratase activity	3	0	0.26	0.80858
	GO:0006753	nucleoside phosphate metabolic process	1654	162	146.38	0.40462									GO:0004198	calcium-dependent cysteine-type endopeptidase activity	1	0	0.09	0.80879
	GO:0048469	cell maturation	93	14	8.23	0.40519									GO:0098599	palmitoyl hydrolase activity	3	0	0.26	0.8102
	GO:0048764	trichoblast maturation	93	14	8.23	0.40519									GO:0008474	palmitoyl-(protein) hydrolase activity	3	0	0.26	0.8102
	GO:0048765	root hair cell differentiation	93	14	8.23	0.40519									GO:0047763	caffeate O-methyltransferase activity	1	0	0.09	0.81114
	GO:0016032	viral process	7	2	0.62	0.40614									GO:0005516	calmodulin binding	60	7	5.23	0.81226
	GO:0010037	response to carbon dioxide	2	1	0.18	0.40642									GO:0050512	lactosylceramide 4-alpha-galactosyltransferase activity	1	0	0.09	0.81246
	GO:0002237	response to molecule of bacterial origin	19	3	1.68	0.40647									GO:0016632	oxidoreductase activity, acting on the CH-CH group of donors, cytochrome as acceptor	2	0	0.17	0.81252
	GO:0034293	sexual sporulation	18	0	1.59	0.40661									GO:0004354	glutamate dehydrogenase (NADP+) activity	2	0	0.17	0.81283
	GO:0043935	sexual sporulation resulting in formation of a cellular spore	18	0	1.59	0.40661									GO:0033819	lipoyl(octanoyl) transferase activity	1	0	0.09	0.8136
	GO:0030437	ascospore formation	18	0	1.59	0.40661									GO:0004325	ferrochelatase activity	7	1	0.61	0.81372
	GO:0022413	reproductive process in single-celled organism	18	0	1.59	0.40661									GO:0070403	NAD+ binding	6	1	0.52	0.81397
	GO:0071435	potassium ion export	2	0	0.18	0.40744									GO:0016841	ammonia-lyase activity	9	1	0.79	0.8142
	GO:0009700	indole phytoalexin biosynthetic process	8	2	0.71	0.40749									GO:0045431	flavonol synthase activity	1	0	0.09	0.81469
	GO:0046217	indole phytoalexin metabolic process	8	2	0.71	0.40749									GO:0003840	gamma-glutamyltransferase activity	2	0	0.17	0.81552
	GO:0052315	phytoalexin biosynthetic process	8	2	0.71	0.40749									GO:0004590	orotidine-5'-phosphate decarboxylase activity	4	0	0.35	0.81553
	GO:0031146	SCF-dependent proteasomal ubiquitin-dependent protein catabolic process	2	1	0.18	0.40839									GO:0017137	Rab GTPase binding	1	0	0.09	0.81589
	GO:0051781	positive regulation of cell division	2	1	0.18	0.40839									GO:0043142	single-stranded DNA-dependent ATPase activity	1	0	0.09	0.81665
	GO:0010160	formation of organ boundary	4	0	0.35	0.40844									GO:0000170	sphingosine hydroxylase activity	1	0	0.09	0.81767
	GO:0048859	formation of anatomical boundary	4	0	0.35	0.40844									GO:0000254	C-4 methylsterol oxidase activity	1	0	0.09	0.81767
	GO:0015766	disaccharide transport	2	1	0.18	0.40933									GO:0004031	aldehyde oxidase activity	1	0	0.09	0.81816
	GO:0015772	oligosaccharide transport	2	1	0.18	0.40933									GO:0018488	aryl-aldehyde oxidase activity	1	0	0.09	0.81816
	GO:0051186	cofactor metabolic process	685	87	60.62	0.41									GO:0016278	lysine N-methyltransferase activity	11	2	0.96	0.81821
	GO:0010267	production of ta-siRNAs involved in RNA interference	40	7	3.54	0.41048									GO:0016279	protein-lysine N-methyltransferase activity	11	2	0.96	0.81821
	GO:0061013	regulation of mRNA catabolic process	1	0	0.09	0.41075									GO:0046608	carotenoid isomerase activity	4	0	0.35	0.819
	GO:1900151	regulation of nuclear-transcribed mRNA catabolic process, deadenylation-dependent decay	1	0	0.09	0.41075									GO:0017150	tRNA dihydrouridine synthase activity	6	1	0.52	0.81954
	GO:0000288	nuclear-transcribed mRNA catabolic process, deadenylation-dependent decay	1	0	0.09	0.41075									GO:0015101	organic cation transmembrane transporter activity	11	4	0.96	0.82031
	GO:0034976	response to endoplasmic reticulum stress	101	17	8.94	0.41086									GO:0051903	S-(hydroxymethyl)glutathione dehydrogenase activity	10	0	0.87	0.82066
	GO:0006825	copper ion transport	20	4	1.77	0.41148									GO:1900750	oligopeptide binding	6	0	0.52	0.82069
	GO:0046113	nucleobase catabolic process	6	0	0.53	0.41197									GO:0043295	glutathione binding	6	0	0.52	0.82069
	GO:0006208	pyrimidine nucleobase catabolic process	6	0	0.53	0.41197									GO:0004775	succinate-CoA ligase (ADP-forming) activity	22	0	1.92	0.8224
	GO:0051261	protein depolymerization	16	1	1.42	0.41221									GO:0016641	oxidoreductase activity, acting on the CH-NH2 group of donors, oxygen as acceptor	16	2	1.4	0.82245
	GO:0036265	RNA (guanine-N7)-methylation	4	0	0.35	0.41269									GO:0004399	histidinol dehydrogenase activity	2	0	0.17	0.82277
	GO:0006091	generation of precursor metabolites and energy	1226	114	108.5	0.41279									GO:0016763	transferase activity, transferring pentosyl groups	49	4	4.27	0.82315
	GO:0019563	glycerol catabolic process	4	0	0.35	0.41318									GO:0004558	alpha-1,4-glucosidase activity	2	0	0.17	0.82376
	GO:0000394	RNA splicing, via endonucleolytic cleavage and ligation	81	8	7.17	0.41389									GO:0003958	NADPH-hemoprotein reductase activity	6	1	0.52	0.82467
	GO:0070271	protein complex biogenesis	696	66	61.6	0.41395									GO:0008419	RNA lariat debranching enzyme activity	2	0	0.17	0.82625
	GO:0009900	dehiscence	3	0	0.27	0.41482									GO:0008812	choline dehydrogenase activity	6	1	0.52	0.82741
	GO:0009901	anther dehiscence	3	0	0.27	0.41482									GO:0004828	serine-tRNA ligase activity	13	0	1.13	0.82829
	GO:0051239	regulation of multicellular organismal process	276	38	24.43	0.41487									GO:0051748	UTP-monosaccharide-1-phosphate uridylyltransferase activity	3	0	0.26	0.82829
	GO:0006811	ion transport	963	136	85.23	0.41501									GO:0017017	MAP kinase tyrosine/serine/threonine phosphatase activity	1	0	0.09	0.82833
	GO:0002682	regulation of immune system process	132	34	11.68	0.41545									GO:0032553	ribonucleotide binding	3031	270	264.41	0.82849
	GO:0032365	intracellular lipid transport	2	1	0.18	0.41561									GO:0015121	phosphoenolpyruvate:phosphate antiporter activity	1	0	0.09	0.8305
	GO:0019048	modulation by virus of host morphology or physiology	2	1	0.18	0.41647									GO:0009670	triose-phosphate:phosphate antiporter activity	1	0	0.09	0.8305
	GO:0006097	glyoxylate cycle	13	1	1.15	0.41663									GO:0000107	imidazoleglycerol-phosphate synthase activity	2	0	0.17	0.83104
	GO:0090391	granum assembly	3	1	0.27	0.417									GO:0004470	malic enzyme activity	7	0	0.61	0.83153
	GO:0048308	organelle inheritance	4	0	0.35	0.41757									GO:0032182	small conjugating protein binding	5	0	0.44	0.83159
	GO:0015802	basic amino acid transport	21	7	1.86	0.41876									GO:0043130	ubiquitin binding	5	0	0.44	0.83159
	GO:0009643	photosynthetic acclimation	2	1	0.18	0.41898									GO:0001047	core promoter binding	1	0	0.09	0.83177
	GO:0046835	carbohydrate phosphorylation	2	0	0.18	0.41898									GO:0051731	polynucleotide 5'-hydroxyl-kinase activity	1	0	0.09	0.83277
	GO:0010188	response to microbial phytotoxin	2	0	0.18	0.41906									GO:0004113	2',3'-cyclic-nucleotide 3'-phosphodiesterase activity	1	0	0.09	0.83277
	GO:0010483	pollen tube reception	2	1	0.18	0.41924									GO:0033828	glucosylglycerol-phosphate synthase activity	2	0	0.17	0.83416
	GO:0005996	monosaccharide metabolic process	601	64	53.19	0.41958									GO:0016787	hydrolase activity	4019	353	350.6	0.83465
	GO:0009094	L-phenylalanine biosynthetic process	8	2	0.71	0.42007									GO:0019842	vitamin binding	54	6	4.71	0.83525
	GO:1902223	erythrose 4-phosphate/phosphoenolpyruvate family amino acid biosynthetic process	8	2	0.71	0.42007									GO:0000156	phosphorelay response regulator activity	7	1	0.61	0.83561
	GO:0051651	maintenance of location in cell	24	2	2.12	0.42123									GO:0010427	abscisic acid binding	3	0	0.26	0.83637
	GO:0044765	single-organism transport	2068	269	183.02	0.42137									GO:0004430	1-phosphatidylinositol 4-kinase activity	3	0	0.26	0.83898
	GO:0010152	pollen maturation	5	0	0.44	0.42142									GO:0017076	purine nucleotide binding	3024	269	263.8	0.83898
	GO:0043623	cellular protein complex assembly	552	62	48.85	0.42195									GO:0005096	GTPase activator activity	20	0	1.74	0.83998
	GO:0019720	Mo-molybdopterin cofactor metabolic process	8	2	0.71	0.4225									GO:0004342	glucosamine-6-phosphate deaminase activity	2	0	0.17	0.8402
	GO:0006777	Mo-molybdopterin cofactor biosynthetic process	8	2	0.71	0.4225									GO:0008940	nitrate reductase activity	7	0	0.61	0.84025
	GO:0000098	sulfur amino acid catabolic process	2	1	0.18	0.42297									GO:0016420	malonyltransferase activity	3	0	0.26	0.84044
	GO:0042594	response to starvation	87	9	7.7	0.42345									GO:0016419	S-malonyltransferase activity	3	0	0.26	0.84044
	GO:0010135	ureide metabolic process	2	1	0.18	0.42392									GO:0004314	[acyl-carrier-protein] S-malonyltransferase activity	3	0	0.26	0.84044
	GO:0010136	ureide catabolic process	2	1	0.18	0.42392									GO:0015109	chromate transmembrane transporter activity	2	0	0.17	0.84144
	GO:0048588	developmental cell growth	113	10	10	0.42421									GO:0052638	indole-3-butyrate beta-glucosyltransferase activity	1	0	0.09	0.84156
	GO:0006901	vesicle coating	2	1	0.18	0.42471									GO:0009703	nitrate reductase (NADH) activity	5	0	0.44	0.84157
	GO:0048268	clathrin coat assembly	2	1	0.18	0.42471									GO:0004076	biotin synthase activity	3	0	0.26	0.84312
	GO:0046499	S-adenosylmethioninamine metabolic process	2	1	0.18	0.42567									GO:0005254	chloride channel activity	6	0	0.52	0.84408
	GO:0006597	spermine biosynthetic process	2	1	0.18	0.42567									GO:0005247	voltage-gated chloride channel activity	6	0	0.52	0.84408
	GO:0006557	S-adenosylmethioninamine biosynthetic process	2	1	0.18	0.42567									GO:0016877	ligase activity, forming carbon-sulfur bonds	62	6	5.41	0.84422
	GO:0008215	spermine metabolic process	2	1	0.18	0.42567									GO:0004419	hydroxymethylglutaryl-CoA lyase activity	5	1	0.44	0.84499
	GO:0045003	double-strand break repair via synthesis-dependent strand annealing	2	0	0.18	0.4261									GO:0003987	acetate-CoA ligase activity	14	1	1.22	0.84658
	GO:0009877	nodulation	2	0	0.18	0.42654									GO:0010333	terpene synthase activity	3	0	0.26	0.8469
	GO:0051098	regulation of binding	2	1	0.18	0.4268									GO:0009013	succinate-semialdehyde dehydrogenase [NAD(P)+] activity	3	0	0.26	0.8486
	GO:0097034	mitochondrial respiratory chain complex IV biogenesis	2	0	0.18	0.42689									GO:0019781	NEDD8 activating enzyme activity	2	0	0.17	0.84896
	GO:0033617	mitochondrial respiratory chain complex IV assembly	2	0	0.18	0.42689									GO:0070568	guanylyltransferase activity	5	0	0.44	0.84922
	GO:0032502	developmental process	1866	234	165.15	0.4275									GO:0008060	ARF GTPase activator activity	9	0	0.79	0.84963
	GO:0006338	chromatin remodeling	20	0	1.77	0.42798									GO:0016836	hydro-lyase activity	155	15	13.52	0.84997
	GO:0006409	tRNA export from nucleus	2	0	0.18	0.42872									GO:0004613	phosphoenolpyruvate carboxykinase (GTP) activity	3	0	0.26	0.85027
	GO:0051031	tRNA transport	2	0	0.18	0.42872									GO:0004851	uroporphyrin-III C-methyltransferase activity	1	0	0.09	0.85034
	GO:0051512	positive regulation of unidimensional cell growth	2	0	0.18	0.42907									GO:0004160	dihydroxy-acid dehydratase activity	5	1	0.44	0.85078
	GO:0048639	positive regulation of developmental growth	2	0	0.18	0.42907									GO:1901681	sulfur compound binding	46	4	4.01	0.8508
	GO:0080140	regulation of jasmonic acid metabolic process	2	0	0.18	0.42907									GO:0042586	peptide deformylase activity	2	0	0.17	0.85146
	GO:0080141	regulation of jasmonic acid biosynthetic process	2	0	0.18	0.42907									GO:0000104	succinate dehydrogenase activity	25	1	2.18	0.85193
	GO:0045732	positive regulation of protein catabolic process	4	0	0.35	0.43									GO:0004815	aspartate-tRNA ligase activity	3	0	0.26	0.85254
	GO:0045934	negative regulation of nucleobase-containing compound metabolic process	131	15	11.59	0.43073									GO:0015386	potassium:proton antiporter activity	3	0	0.26	0.8541
	GO:0010214	seed coat development	11	2	0.97	0.43121									GO:0022821	potassium ion antiporter activity	3	0	0.26	0.8541
	GO:0051168	nuclear export	73	3	6.46	0.43269									GO:0042623	ATPase activity, coupled	639	58	55.74	0.85439
	GO:0009563	synergid differentiation	1	0	0.09	0.43285									GO:0000334	3-hydroxyanthranilate 3,4-dioxygenase activity	1	0	0.09	0.85789
	GO:0045697	regulation of synergid differentiation	1	0	0.09	0.43285									GO:0008937	ferredoxin-NAD(P) reductase activity	1	0	0.09	0.85869
	GO:0010930	negative regulation of auxin mediated signaling pathway	1	0	0.09	0.43303									GO:0008146	sulfotransferase activity	7	0	0.61	0.85911
	GO:0060777	compound leaf morphogenesis	1	0	0.09	0.43303									GO:0004818	glutamate-tRNA ligase activity	5	0	0.44	0.85922
	GO:0000154	rRNA modification	8	0	0.71	0.43316									GO:0004743	pyruvate kinase activity	13	1	1.13	0.8595
	GO:0071474	cellular hyperosmotic response	5	0	0.44	0.43349									GO:0005102	receptor binding	7	1	0.61	0.86002
	GO:0019310	inositol catabolic process	2	1	0.18	0.43459									GO:0016653	oxidoreductase activity, acting on NAD(P)H, heme protein as acceptor	9	1	0.79	0.86134
	GO:0035970	peptidyl-threonine dephosphorylation	2	1	0.18	0.43477									GO:0016645	oxidoreductase activity, acting on the CH-NH group of donors	43	4	3.75	0.86265
	GO:0051050	positive regulation of transport	4	1	0.35	0.43496									GO:0070628	proteasome binding	4	0	0.35	0.86284
	GO:0051701	interaction with host	33	6	2.92	0.435									GO:0004411	homogentisate 1,2-dioxygenase activity	3	0	0.26	0.86354
	GO:0031062	positive regulation of histone methylation	3	0	0.27	0.43541									GO:0042132	fructose 1,6-bisphosphate 1-phosphatase activity	20	1	1.74	0.86373
	GO:0031058	positive regulation of histone modification	3	0	0.27	0.43541									GO:0003908	methylated-DNA-[protein]-cysteine S-methyltransferase activity	1	0	0.09	0.86418
	GO:1903310	positive regulation of chromatin modification	3	0	0.27	0.43541									GO:0016620	oxidoreductase activity, acting on the aldehyde or oxo group of donors, NAD or NADP as acceptor	129	12	11.25	0.86427
	GO:0002831	regulation of response to biotic stimulus	13	1	1.15	0.43568									GO:0004829	threonine-tRNA ligase activity	8	1	0.7	0.86517
	GO:0080086	stamen filament development	1	0	0.09	0.43651									GO:0080007	S-nitrosoglutathione reductase activity	4	0	0.35	0.86518
	GO:0015717	triose phosphate transport	5	1	0.44	0.43677									GO:0018580	nitronate monooxygenase activity	3	0	0.26	0.86548
	GO:0017006	protein-tetrapyrrole linkage	5	0	0.44	0.43705									GO:0097506	deaminated base DNA N-glycosylase activity	3	0	0.26	0.86668
	GO:1902645	tertiary alcohol biosynthetic process	6	2	0.53	0.43715									GO:0004844	uracil DNA N-glycosylase activity	3	0	0.26	0.86668
	GO:0009688	abscisic acid biosynthetic process	6	2	0.53	0.43715									GO:0016652	oxidoreductase activity, acting on NAD(P)H, NAD(P) as acceptor	17	0	1.48	0.86792
	GO:0055086	nucleobase-containing small molecule metabolic process	1730	167	153.11	0.43739									GO:0034038	deoxyhypusine synthase activity	2	0	0.17	0.86798
	GO:0071786	endoplasmic reticulum tubular network organization	1	0	0.09	0.43807									GO:0030742	GTP-dependent protein binding	5	0	0.44	0.86801
	GO:0030974	thiamine pyrophosphate transport	2	1	0.18	0.43838									GO:0031420	alkali metal ion binding	12	1	1.05	0.86957
	GO:0046477	glycosylceramide catabolic process	3	1	0.27	0.43839									GO:0030955	potassium ion binding	12	1	1.05	0.86957
	GO:0046479	glycosphingolipid catabolic process	3	1	0.27	0.43839									GO:0004519	endonuclease activity	59	6	5.15	0.87008
	GO:0019377	glycolipid catabolic process	3	1	0.27	0.43839									GO:0008106	alcohol dehydrogenase (NADP+) activity	5	0	0.44	0.87108
	GO:0046514	ceramide catabolic process	3	1	0.27	0.43839									GO:0019207	kinase regulator activity	22	0	1.92	0.8715
	GO:0006677	glycosylceramide metabolic process	3	1	0.27	0.43839									GO:0004410	homocitrate synthase activity	2	0	0.17	0.87278
	GO:0015846	polyamine transport	2	1	0.18	0.4397									GO:0008318	protein prenyltransferase activity	2	0	0.17	0.87385
	GO:0048359	mucilage metabolic process involved in seed coat development	5	1	0.44	0.44026									GO:0004300	enoyl-CoA hydratase activity	11	1	0.96	0.87462
	GO:0010191	mucilage metabolic process	5	1	0.44	0.44026									GO:0005267	potassium channel activity	15	2	1.31	0.87571
	GO:0048658	anther wall tapetum development	4	0	0.35	0.44057									GO:0004823	leucine-tRNA ligase activity	8	1	0.7	0.87761
	GO:0009647	skotomorphogenesis	4	0	0.35	0.44057									GO:0033765	steroid dehydrogenase activity, acting on the CH-CH group of donors	2	0	0.17	0.87778
	GO:0055088	lipid homeostasis	4	0	0.35	0.44057									GO:0003865	3-oxo-5-alpha-steroid 4-dehydrogenase activity	2	0	0.17	0.87778
	GO:0046512	sphingosine biosynthetic process	2	1	0.18	0.44059									GO:0032550	purine ribonucleoside binding	2969	262	259	0.88194
	GO:0006670	sphingosine metabolic process	2	1	0.18	0.44059									GO:0001883	purine nucleoside binding	2969	262	259	0.88194
	GO:0071470	cellular response to osmotic stress	16	1	1.42	0.44095									GO:0004181	metallocarboxypeptidase activity	3	0	0.26	0.88225
	GO:0009683	indoleacetic acid metabolic process	30	6	2.66	0.44107									GO:0036132	13-prostaglandin reductase activity	1	0	0.09	0.88228
	GO:0009684	indoleacetic acid biosynthetic process	30	6	2.66	0.44107									GO:0047522	15-oxoprostaglandin 13-oxidase activity	1	0	0.09	0.88228
	GO:0051761	sesquiterpene metabolic process	1	0	0.09	0.44194									GO:0004655	porphobilinogen synthase activity	5	0	0.44	0.88292
	GO:0051762	sesquiterpene biosynthetic process	1	0	0.09	0.44194									GO:0022836	gated channel activity	32	4	2.79	0.88309
	GO:0009723	response to ethylene	65	7	5.75	0.44205									GO:0032555	purine ribonucleotide binding	2970	262	259.09	0.88312
	GO:0036294	cellular response to decreased oxygen levels	4	0	0.35	0.44307									GO:0016638	oxidoreductase activity, acting on the CH-NH2 group of donors	51	4	4.45	0.88653
	GO:0071453	cellular response to oxygen levels	4	0	0.35	0.44307									GO:0047085	hydroxyphenylacetonitrile 2-monooxygenase activity	1	0	0.09	0.88667
	GO:0060688	regulation of morphogenesis of a branching structure	1	0	0.09	0.44332									GO:0050592	4-hydroxyphenylacetaldehyde oxime monooxygenase activity	1	0	0.09	0.88667
	GO:0090506	axillary shoot meristem initiation	1	0	0.09	0.44332									GO:0008079	translation termination factor activity	19	0	1.66	0.8868
	GO:2000032	regulation of secondary shoot formation	1	0	0.09	0.44332									GO:0003747	translation release factor activity	19	0	1.66	0.8868
	GO:0031047	gene silencing by RNA	125	18	11.06	0.44355									GO:0004591	oxoglutarate dehydrogenase (succinyl-transferring) activity	14	1	1.22	0.88712
	GO:0010338	leaf formation	3	0	0.27	0.44373									GO:0032404	mismatch repair complex binding	1	0	0.09	0.88798
	GO:0031086	nuclear-transcribed mRNA catabolic process, deadenylation-independent decay	4	0	0.35	0.44382									GO:0032407	MutSalpha complex binding	1	0	0.09	0.88798
	GO:0031087	deadenylation-independent decapping of nuclear-transcribed mRNA	4	0	0.35	0.44382									GO:0032139	dinucleotide insertion or deletion binding	1	0	0.09	0.88798
	GO:0010054	trichoblast differentiation	96	14	8.5	0.44454									GO:0015142	tricarboxylic acid transmembrane transporter activity	6	0	0.52	0.88864
	GO:0080093	regulation of photorespiration	1	0	0.09	0.4447									GO:0003917	DNA topoisomerase type I activity	5	0	0.44	0.88986
	GO:0009555	pollen development	115	10	10.18	0.44509									GO:0004491	methylmalonate-semialdehyde dehydrogenase (acylating) activity	8	0	0.7	0.89194
	GO:0009067	aspartate family amino acid biosynthetic process	118	13	10.44	0.44597									GO:0019779	Atg8 activating enzyme activity	1	0	0.09	0.89202
	GO:0044036	cell wall macromolecule metabolic process	109	16	9.65	0.44628									GO:0033549	MAP kinase phosphatase activity	5	0	0.44	0.89206
	GO:0031349	positive regulation of defense response	19	1	1.68	0.44642									GO:0004449	isocitrate dehydrogenase (NAD+) activity	13	0	1.13	0.89217
	GO:0019827	stem cell maintenance	24	4	2.12	0.4466									GO:0030544	Hsp70 protein binding	1	0	0.09	0.89242
	GO:0048863	stem cell differentiation	24	4	2.12	0.4466									GO:0004126	cytidine deaminase activity	1	0	0.09	0.89357
	GO:0048864	stem cell development	24	4	2.12	0.4466									GO:0016886	ligase activity, forming phosphoric ester bonds	9	0	0.79	0.89423
	GO:0009646	response to absence of light	13	3	1.15	0.44661									GO:0004814	arginine-tRNA ligase activity	5	0	0.44	0.89447
	GO:0046133	pyrimidine ribonucleoside catabolic process	2	1	0.18	0.4467									GO:0008271	secondary active sulfate transmembrane transporter activity	9	1	0.79	0.89451
	GO:0046135	pyrimidine nucleoside catabolic process	2	1	0.18	0.4467									GO:0004816	asparagine-tRNA ligase activity	12	0	1.05	0.89535
	GO:0046108	uridine metabolic process	2	1	0.18	0.4467									GO:0004402	histone acetyltransferase activity	8	1	0.7	0.89581
	GO:0010256	endomembrane system organization	122	10	10.8	0.44681									GO:0090595	acetyl-CoA:L-lysine N6-acetyltransferase	8	1	0.7	0.89581
	GO:0010586	miRNA metabolic process	4	0	0.35	0.44684									GO:0046592	polyamine oxidase activity	2	0	0.17	0.89603
	GO:0042255	ribosome assembly	61	2	5.4	0.44829									GO:0008233	peptidase activity	812	65	70.84	0.89646
	GO:0044085	cellular component biogenesis	1585	127	140.28	0.44874									GO:0008470	isovaleryl-CoA dehydrogenase activity	5	0	0.44	0.89663
	GO:0032879	regulation of localization	134	27	11.86	0.44934									GO:0097159	organic cyclic compound binding	7514	643	655.49	0.89667
	GO:0009956	radial pattern formation	4	1	0.35	0.45074									GO:0004832	valine-tRNA ligase activity	4	0	0.35	0.89702
	GO:1902580	single-organism cellular localization	197	38	17.43	0.45095									GO:0005261	cation channel activity	16	2	1.4	0.89735
	GO:1902578	single-organism localization	197	38	17.43	0.45095									GO:0004019	adenylosuccinate synthase activity	9	1	0.79	0.8974
	GO:0010563	negative regulation of phosphorus metabolic process	16	0	1.42	0.45151									GO:0031625	ubiquitin protein ligase binding	13	0	1.13	0.89835
	GO:0001933	negative regulation of protein phosphorylation	16	0	1.42	0.45151									GO:0044389	small conjugating protein ligase binding	13	0	1.13	0.89835
	GO:0042326	negative regulation of phosphorylation	16	0	1.42	0.45151									GO:0000773	phosphatidyl-N-methylethanolamine N-methyltransferase activity	1	0	0.09	0.89843
	GO:0045936	negative regulation of phosphate metabolic process	16	0	1.42	0.45151									GO:0080101	phosphatidyl-N-dimethylethanolamine N-methyltransferase activity	1	0	0.09	0.89843
	GO:0071731	response to nitric oxide	8	1	0.71	0.45174									GO:0004316	3-oxoacyl-[acyl-carrier-protein] reductase (NADPH) activity	11	1	0.96	0.89851
	GO:0015812	gamma-aminobutyric acid transport	1	0	0.09	0.452									GO:0003989	acetyl-CoA carboxylase activity	12	1	1.05	0.89942
	GO:0036065	fucosylation	2	0	0.18	0.45231									GO:0009678	hydrogen-translocating pyrophosphatase activity	25	1	2.18	0.90041
	GO:0031048	chromatin silencing by small RNA	22	3	1.95	0.45253									GO:0050660	flavin adenine dinucleotide binding	180	16	15.7	0.90194
	GO:0045595	regulation of cell differentiation	61	7	5.4	0.45261									GO:0004334	fumarylacetoacetase activity	2	0	0.17	0.90208
	GO:1901616	organic hydroxy compound catabolic process	18	3	1.59	0.45271									GO:0016822	hydrolase activity, acting on acid carbon-carbon bonds	2	0	0.17	0.90208
	GO:0010394	homogalacturonan metabolic process	3	0	0.27	0.45278									GO:0016823	hydrolase activity, acting on acid carbon-carbon bonds, in ketonic substances	2	0	0.17	0.90208
	GO:0010289	homogalacturonan biosynthetic process	3	0	0.27	0.45278									GO:0008746	NAD(P)+ transhydrogenase activity	14	0	1.22	0.90212
	GO:0019419	sulfate reduction	3	0	0.27	0.453									GO:0043874	acireductone synthase activity	2	0	0.17	0.90269
	GO:0009267	cellular response to starvation	84	9	7.43	0.45332									GO:0051185	coenzyme transporter activity	3	0	0.26	0.90276
	GO:0010080	regulation of floral meristem growth	1	0	0.09	0.45446									GO:0008835	diaminohydroxyphosphoribosylaminopyrimidine deaminase activity	3	0	0.26	0.9032
	GO:0010451	floral meristem growth	1	0	0.09	0.45446									GO:0050017	L-3-cyanoalanine synthase activity	1	0	0.09	0.90417
	GO:0010150	leaf senescence	35	4	3.1	0.45454									GO:0031683	G-protein beta/gamma-subunit complex binding	7	1	0.61	0.90426
	GO:0052314	phytoalexin metabolic process	9	2	0.8	0.45523									GO:0004035	alkaline phosphatase activity	1	0	0.09	0.9043
	GO:0009833	plant-type primary cell wall biogenesis	4	0	0.35	0.45604									GO:0008888	glycerol dehydrogenase [NAD+] activity	1	0	0.09	0.90468
	GO:0010440	stomatal lineage progression	9	0	0.8	0.45607									GO:0032549	ribonucleoside binding	2990	262	260.83	0.9057
	GO:0046383	dTDP-rhamnose metabolic process	4	0	0.35	0.45731									GO:0001882	nucleoside binding	2990	262	260.83	0.9057
	GO:0019305	dTDP-rhamnose biosynthetic process	4	0	0.35	0.45731									GO:0035639	purine ribonucleoside triphosphate binding	2946	259	257	0.90652
	GO:0043549	regulation of kinase activity	50	6	4.43	0.4577									GO:0004825	methionine-tRNA ligase activity	3	0	0.26	0.9069
	GO:0045859	regulation of protein kinase activity	50	6	4.43	0.4577									GO:0016840	carbon-nitrogen lyase activity	29	2	2.53	0.90712
	GO:0006096	glycolytic process	319	25	28.23	0.4581									GO:0004421	hydroxymethylglutaryl-CoA synthase activity	2	0	0.17	0.90763
	GO:0032065	cortical protein anchoring	2	0	0.18	0.45813									GO:0004046	aminoacylase activity	3	0	0.26	0.90834
	GO:0051220	cytoplasmic sequestering of protein	2	0	0.18	0.45813									GO:0003906	DNA-(apurinic or apyrimidinic site) lyase activity	9	0	0.79	0.90887
	GO:0051224	negative regulation of protein transport	2	0	0.18	0.45813									GO:0033818	beta-ketoacyl-acyl-carrier-protein synthase III activity	1	0	0.09	0.90894
	GO:0009785	blue light signaling pathway	8	2	0.71	0.45837									GO:0004331	fructose-2,6-bisphosphate 2-phosphatase activity	3	0	0.26	0.90904
	GO:0030522	intracellular receptor signaling pathway	8	2	0.71	0.45837									GO:0005093	Rab GDP-dissociation inhibitor activity	8	0	0.7	0.90943
	GO:0051051	negative regulation of transport	8	2	0.71	0.45837									GO:0004793	threonine aldolase activity	1	0	0.09	0.90985
	GO:0071483	cellular response to blue light	8	2	0.71	0.45837									GO:0009378	four-way junction helicase activity	1	0	0.09	0.91055
	GO:0042787	protein ubiquitination involved in ubiquitin-dependent protein catabolic process	11	0	0.97	0.45957									GO:0015267	channel activity	53	6	4.62	0.91065
	GO:1901160	primary amino compound metabolic process	4	1	0.35	0.45972									GO:0022803	passive transmembrane transporter activity	53	6	4.62	0.91065
	GO:0018198	peptidyl-cysteine modification	7	0	0.62	0.45998									GO:1901363	heterocyclic compound binding	7508	641	654.96	0.91144
	GO:0045836	positive regulation of meiosis	1	0	0.09	0.46022									GO:0017057	6-phosphogluconolactonase activity	2	0	0.17	0.91207
	GO:0045834	positive regulation of lipid metabolic process	2	0	0.18	0.46064									GO:0016538	cyclin-dependent protein serine/threonine kinase regulator activity	7	0	0.61	0.9129
	GO:0010115	regulation of abscisic acid biosynthetic process	2	0	0.18	0.46064									GO:0004458	D-lactate dehydrogenase (cytochrome) activity	1	0	0.09	0.91296
	GO:1901605	alpha-amino acid metabolic process	733	81	64.87	0.46068									GO:0016898	oxidoreductase activity, acting on the CH-OH group of donors, cytochrome as acceptor	1	0	0.09	0.91296
	GO:2001020	regulation of response to DNA damage stimulus	2	0	0.18	0.46289									GO:0031176	endo-1,4-beta-xylanase activity	1	0	0.09	0.91386
	GO:1902644	tertiary alcohol metabolic process	8	2	0.71	0.46322									GO:0004573	mannosyl-oligosaccharide glucosidase activity	3	0	0.26	0.91574
	GO:0009687	abscisic acid metabolic process	8	2	0.71	0.46322									GO:0004750	ribulose-phosphate 3-epimerase activity	11	1	0.96	0.9161
	GO:0051181	cofactor transport	13	3	1.15	0.46333									GO:0016727	oxidoreductase activity, acting on CH or CH2 groups, oxygen as acceptor	4	0	0.35	0.91634
	GO:0055076	transition metal ion homeostasis	74	8	6.55	0.4634									GO:0004855	xanthine oxidase activity	4	0	0.35	0.91634
	GO:0043132	NAD transport	3	1	0.27	0.4642									GO:0070546	L-phenylalanine aminotransferase activity	11	1	0.96	0.9175
	GO:0071493	cellular response to UV-B	9	0	0.8	0.46497									GO:0080130	L-phenylalanine:2-oxoglutarate aminotransferase activity	11	1	0.96	0.9175
	GO:0015678	high-affinity copper ion transport	1	0	0.09	0.46589									GO:0004822	isoleucine-tRNA ligase activity	8	0	0.7	0.91768
	GO:0005997	xylulose metabolic process	4	0	0.35	0.46621									GO:0009977	proton motive force dependent protein transmembrane transporter activity	2	0	0.17	0.91781
	GO:0009593	detection of chemical stimulus	11	0	0.97	0.46681									GO:0003934	GTP cyclohydrolase I activity	3	0	0.26	0.91857
	GO:0010589	leaf proximal/distal pattern formation	2	0	0.18	0.46712									GO:0008905	mannose-phosphate guanylyltransferase activity	4	0	0.35	0.9213
	GO:0033347	tetrose metabolic process	3	0	0.27	0.46792									GO:0016882	cyclo-ligase activity	7	0	0.61	0.92191
	GO:0006973	intracellular accumulation of glycerol	3	0	0.27	0.46792									GO:0004451	isocitrate lyase activity	7	0	0.61	0.92255
	GO:0006122	mitochondrial electron transport, ubiquinol to cytochrome c	22	0	1.95	0.46866									GO:0016835	carbon-oxygen lyase activity	200	17	17.45	0.92282
	GO:0045596	negative regulation of cell differentiation	25	4	2.21	0.46977									GO:0045153	electron transporter, transferring electrons within CoQH2-cytochrome c reductase complex activity	3	0	0.26	0.92291
	GO:0009939	positive regulation of gibberellic acid mediated signaling pathway	3	0	0.27	0.47106									GO:0016884	carbon-nitrogen ligase activity, with glutamine as amido-N-donor	38	3	3.31	0.92397
	GO:0046086	adenosine biosynthetic process	1	0	0.09	0.47132									GO:0015093	ferrous iron transmembrane transporter activity	2	0	0.17	0.92593
	GO:0006169	adenosine salvage	1	0	0.09	0.47132									GO:0070191	methionine-R-sulfoxide reductase activity	1	0	0.09	0.92751
	GO:0046916	cellular transition metal ion homeostasis	46	6	4.07	0.47279									GO:0000249	C-22 sterol desaturase activity	2	0	0.17	0.92874
	GO:0009831	plant-type cell wall modification involved in multidimensional cell growth	2	0	0.18	0.47364									GO:0051538	3 iron, 4 sulfur cluster binding	7	0	0.61	0.92879
	GO:0097031	mitochondrial respiratory chain complex I biogenesis	2	0	0.18	0.47409									GO:0003995	acyl-CoA dehydrogenase activity	54	0	4.71	0.92938
	GO:0032981	mitochondrial respiratory chain complex I assembly	2	0	0.18	0.47409									GO:0004069	L-aspartate:2-oxoglutarate aminotransferase activity	12	1	1.05	0.93001
	GO:0002376	immune system process	312	59	27.61	0.47455									GO:0016814	hydrolase activity, acting on carbon-nitrogen (but not peptide) bonds, in cyclic amidines	25	2	2.18	0.93017
	GO:0046416	D-amino acid metabolic process	2	0	0.18	0.47527									GO:0016153	urocanate hydratase activity	4	0	0.35	0.93346
	GO:0048317	seed morphogenesis	1	0	0.09	0.47594									GO:0042978	ornithine decarboxylase activator activity	1	0	0.09	0.9338
	GO:0048482	ovule morphogenesis	1	0	0.09	0.47594									GO:0042979	ornithine decarboxylase regulator activity	1	0	0.09	0.9338
	GO:0046620	regulation of organ growth	1	0	0.09	0.47594									GO:0015166	polyol transmembrane transporter activity	2	0	0.17	0.93397
	GO:0046621	negative regulation of organ growth	1	0	0.09	0.47594									GO:0015665	alcohol transmembrane transporter activity	2	0	0.17	0.93397
	GO:0071588	hydrogen peroxide mediated signaling pathway	2	1	0.18	0.476									GO:1901618	organic hydroxy compound transmembrane transporter activity	2	0	0.17	0.93397
	GO:1901527	abscisic acid-activated signaling pathway involved in stomatal movement	2	1	0.18	0.476									GO:0008521	acetyl-CoA transporter activity	2	0	0.17	0.93408
	GO:1901528	hydrogen peroxide mediated signaling pathway involved in stomatal movement	2	1	0.18	0.476									GO:0016887	ATPase activity	861	69	75.11	0.93432
	GO:0032411	positive regulation of transporter activity	2	1	0.18	0.476									GO:0004477	methenyltetrahydrofolate cyclohydrolase activity	2	0	0.17	0.93438
	GO:1901529	positive regulation of anion channel activity	2	1	0.18	0.476									GO:0016532	superoxide dismutase copper chaperone activity	1	0	0.09	0.93445
	GO:0032414	positive regulation of ion transmembrane transporter activity	2	1	0.18	0.476									GO:0046570	methylthioribulose 1-phosphate dehydratase activity	3	0	0.26	0.93448
	GO:0010452	histone H3-K36 methylation	2	0	0.18	0.47636									GO:0004587	ornithine-oxo-acid transaminase activity	6	0	0.52	0.93474
	GO:1902531	regulation of intracellular signal transduction	67	6	5.93	0.47642									GO:0004661	protein geranylgeranyltransferase activity	1	0	0.09	0.9348
	GO:0019637	organophosphate metabolic process	2004	215	177.36	0.47719									GO:0004663	Rab geranylgeranyltransferase activity	1	0	0.09	0.9348
	GO:0006314	intron homing	1	0	0.09	0.47755									GO:0004643	phosphoribosylaminoimidazolecarboxamide formyltransferase activity	7	0	0.61	0.93505
	GO:0034389	lipid particle organization	2	0	0.18	0.47782									GO:0003937	IMP cyclohydrolase activity	7	0	0.61	0.93505
	GO:1901463	regulation of tetrapyrrole biosynthetic process	4	1	0.35	0.47865									GO:0004329	formate-tetrahydrofolate ligase activity	6	0	0.52	0.93521
	GO:1901401	regulation of tetrapyrrole metabolic process	4	1	0.35	0.47865									GO:0004385	guanylate kinase activity	6	0	0.52	0.93556
	GO:0051193	regulation of cofactor metabolic process	4	1	0.35	0.47865									GO:0016405	CoA-ligase activity	51	4	4.45	0.93561
	GO:0010288	response to lead ion	4	0	0.35	0.47865									GO:0016878	acid-thiol ligase activity	51	4	4.45	0.93561
	GO:0009292	genetic transfer	8	0	0.71	0.47879									GO:0051539	4 iron, 4 sulfur cluster binding	96	5	8.37	0.93611
	GO:0009294	DNA mediated transformation	8	0	0.71	0.47879									GO:0009045	xylose isomerase activity	3	0	0.26	0.93627
	GO:0032270	positive regulation of cellular protein metabolic process	76	10	6.73	0.47923									GO:0004854	xanthine dehydrogenase activity	3	0	0.26	0.93647
	GO:0006891	intra-Golgi vesicle-mediated transport	29	2	2.57	0.47927									GO:0003939	L-iditol 2-dehydrogenase activity	1	0	0.09	0.93687
	GO:0030155	regulation of cell adhesion	5	1	0.44	0.47951									GO:0047751	cholestenone 5-alpha-reductase activity	1	0	0.09	0.9369
	GO:0010148	transpiration	5	1	0.44	0.47951									GO:0003910	DNA ligase (ATP) activity	4	0	0.35	0.93724
	GO:0051247	positive regulation of protein metabolic process	79	10	6.99	0.48019									GO:0003909	DNA ligase activity	4	0	0.35	0.93724
	GO:0008584	male gonad development	1	0	0.09	0.48025									GO:0015631	tubulin binding	66	6	5.76	0.93741
	GO:2000020	positive regulation of male gonad development	1	0	0.09	0.48025									GO:0016903	oxidoreductase activity, acting on the aldehyde or oxo group of donors	174	17	15.18	0.93786
	GO:2000018	regulation of male gonad development	1	0	0.09	0.48025									GO:0016421	CoA carboxylase activity	17	2	1.48	0.9385
	GO:0045137	development of primary sexual characteristics	1	0	0.09	0.48025									GO:0003972	RNA ligase (ATP) activity	5	0	0.44	0.9398
	GO:0008406	gonad development	1	0	0.09	0.48025									GO:0008452	RNA ligase activity	5	0	0.44	0.9398
	GO:0046546	development of primary male sexual characteristics	1	0	0.09	0.48025									GO:0018738	S-formylglutathione hydrolase activity	3	0	0.26	0.9399
	GO:0046661	male sex differentiation	1	0	0.09	0.48025									GO:0047958	glycine:2-oxoglutarate aminotransferase activity	3	0	0.26	0.93992
	GO:0007548	sex differentiation	1	0	0.09	0.48025									GO:0003684	damaged DNA binding	26	0	2.27	0.9403
	GO:0070054	mRNA splicing, via endonucleolytic cleavage and ligation	2	0	0.18	0.48037									GO:0004475	mannose-1-phosphate guanylyltransferase activity	3	0	0.26	0.94038
	GO:0070055	HAC1-type intron splice site recognition and cleavage	2	0	0.18	0.48037									GO:0015923	mannosidase activity	14	1	1.22	0.9426
	GO:0034198	cellular response to amino acid starvation	2	0	0.18	0.48037									GO:0004753	saccharopine dehydrogenase activity	2	0	0.17	0.94285
	GO:0045881	positive regulation of sporulation resulting in formation of a cellular spore	2	0	0.18	0.48037									GO:0004755	saccharopine dehydrogenase (NADP+, L-glutamate-forming) activity	2	0	0.17	0.94285
	GO:0043945	positive regulation of asexual sporulation resulting in formation of a cellular spore	2	0	0.18	0.48037									GO:0015930	glutamate synthase activity	17	1	1.48	0.94318
	GO:0046189	phenol-containing compound biosynthetic process	78	19	6.9	0.48094									GO:0015556	C4-dicarboxylate transmembrane transporter activity	4	0	0.35	0.94387
	GO:0070988	demethylation	1	0	0.09	0.4816									GO:0016725	oxidoreductase activity, acting on CH or CH2 groups	20	2	1.74	0.94426
	GO:0080111	DNA demethylation	1	0	0.09	0.4816									GO:0080023	3R-hydroxyacyl-CoA dehydratase activity	2	0	0.17	0.94479
	GO:0035510	DNA dealkylation	1	0	0.09	0.4816									GO:0008569	minus-end-directed microtubule motor activity	2	0	0.17	0.94624
	GO:0010094	specification of carpel identity	1	0	0.09	0.48167									GO:0008026	ATP-dependent helicase activity	210	8	18.32	0.94735
	GO:0010097	specification of stamen identity	1	0	0.09	0.48167									GO:0070035	purine NTP-dependent helicase activity	210	8	18.32	0.94735
	GO:0048462	carpel formation	1	0	0.09	0.48167									GO:0016885	ligase activity, forming carbon-carbon bonds	18	2	1.57	0.94757
	GO:0031647	regulation of protein stability	13	3	1.15	0.48275									GO:0004075	biotin carboxylase activity	18	2	1.57	0.94757
	GO:0050821	protein stabilization	13	3	1.15	0.48275									GO:0004089	carbonate dehydratase activity	7	0	0.61	0.94763
	GO:1901264	carbohydrate derivative transport	25	5	2.21	0.48352									GO:0003886	DNA (cytosine-5-)-methyltransferase activity	2	0	0.17	0.9484
	GO:0031567	mitotic cell size control checkpoint	1	0	0.09	0.48367									GO:0001727	lipid kinase activity	1	0	0.09	0.94876
	GO:2000242	negative regulation of reproductive process	15	2	1.33	0.48388									GO:0090415	7-hydroxymethyl chlorophyll a reductase activity	1	0	0.09	0.94921
	GO:0009735	response to cytokinin	28	3	2.48	0.48433									GO:0046995	oxidoreductase activity, acting on hydrogen as donor, with other known acceptors	1	0	0.09	0.94921
	GO:0009088	threonine biosynthetic process	9	1	0.8	0.4845									GO:0050454	coenzyme F420 hydrogenase activity	1	0	0.09	0.94921
	GO:0015867	ATP transport	2	1	0.18	0.48475									GO:0016695	oxidoreductase activity, acting on hydrogen as donor	1	0	0.09	0.94921
	GO:0022616	DNA strand elongation	4	0	0.35	0.48497									GO:0004044	amidophosphoribosyltransferase activity	7	0	0.61	0.94929
	GO:0006271	DNA strand elongation involved in DNA replication	4	0	0.35	0.48497									GO:0005310	dicarboxylic acid transmembrane transporter activity	15	4	1.31	0.94952
	GO:0006273	lagging strand elongation	4	0	0.35	0.48497									GO:0048040	UDP-glucuronate decarboxylase activity	6	0	0.52	0.94989
	GO:0006528	asparagine metabolic process	12	3	1.06	0.48504									GO:0016635	oxidoreductase activity, acting on the CH-CH group of donors, quinone or related compound as acceptor	24	1	2.09	0.95037
	GO:0006529	asparagine biosynthetic process	12	3	1.06	0.48504									GO:0003918	DNA topoisomerase type II (ATP-hydrolyzing) activity	14	1	1.22	0.95074
	GO:0072583	clathrin-mediated endocytosis	2	0	0.18	0.48511									GO:0061505	DNA topoisomerase II activity	14	1	1.22	0.95074
	GO:0006898	receptor-mediated endocytosis	2	0	0.18	0.48511									GO:0036440	citrate synthase activity	17	0	1.48	0.95176
	GO:0090143	nucleoid organization	1	0	0.09	0.48587									GO:0004108	citrate (Si)-synthase activity	17	0	1.48	0.95176
	GO:0006566	threonine metabolic process	15	1	1.33	0.48605									GO:0016162	cellulose 1,4-beta-cellobiosidase activity	1	0	0.09	0.9523
	GO:0009641	shade avoidance	2	1	0.18	0.48667									GO:0080030	methyl indole-3-acetate esterase activity	4	0	0.35	0.95309
	GO:0009558	embryo sac cellularization	4	0	0.35	0.48691									GO:0080031	methyl salicylate esterase activity	4	0	0.35	0.95309
	GO:0007349	cellularization	4	0	0.35	0.48691									GO:0080032	methyl jasmonate esterase activity	4	0	0.35	0.95309
	GO:0006368	transcription elongation from RNA polymerase II promoter	2	0	0.18	0.48868									GO:0050253	retinyl-palmitate esterase activity	4	0	0.35	0.95309
	GO:0034243	regulation of transcription elongation from RNA polymerase II promoter	2	0	0.18	0.48868									GO:0008158	hedgehog receptor activity	3	0	0.26	0.9532
	GO:0032968	positive regulation of transcription elongation from RNA polymerase II promoter	2	0	0.18	0.48868									GO:0004124	cysteine synthase activity	16	2	1.4	0.95438
	GO:0042816	vitamin B6 metabolic process	11	2	0.97	0.48876									GO:0004015	adenosylmethionine-8-amino-7-oxononanoate transaminase activity	2	0	0.17	0.95557
	GO:0042819	vitamin B6 biosynthetic process	11	2	0.97	0.48876									GO:0008743	L-threonine 3-dehydrogenase activity	1	0	0.09	0.95575
	GO:0048522	positive regulation of cellular process	375	49	33.19	0.48908									GO:0016286	small conductance calcium-activated potassium channel activity	1	0	0.09	0.95581
	GO:0051171	regulation of nitrogen compound metabolic process	788	110	69.74	0.48946									GO:0003724	RNA helicase activity	15	1	1.31	0.95584
	GO:0051274	beta-glucan biosynthetic process	86	3	7.61	0.49009									GO:0004494	methylmalonyl-CoA mutase activity	3	0	0.26	0.95588
	GO:0006616	SRP-dependent cotranslational protein targeting to membrane, translocation	2	0	0.18	0.49097									GO:0019887	protein kinase regulator activity	20	0	1.74	0.95609
	GO:0000742	karyogamy involved in conjugation with cellular fusion	2	0	0.18	0.49097									GO:0004505	phenylalanine 4-monooxygenase activity	1	0	0.09	0.95617
	GO:0006505	GPI anchor metabolic process	9	1	0.8	0.49152									GO:0008237	metallopeptidase activity	118	10	10.29	0.95742
	GO:0044267	cellular protein metabolic process	5817	366	514.82	0.49233									GO:0042602	riboflavin reductase (NADPH) activity	2	0	0.17	0.95801
	GO:0032506	cytokinetic process	79	4	6.99	0.49292									GO:0008534	oxidized purine nucleobase lesion DNA N-glycosylase activity	4	0	0.35	0.95843
[truncated: 2,244 more rows]

## Sheet: Shoot vs. AFL
					Table S. Full list of enriched Gene Ontology terms of differentially expressed genes (DEGs) in each development stage. GO.ID: the number of GO term. Term: a description of the GO functional classification. Annotated: the number of all genes that are annotated to the certain GO terms. Significant: the number of DEGs in certain GO terms. Expected:the number of DEGs that are expectated to annotate t…
Ontology	GO.ID	Term	Annotated	Significant	Expected	KS	Ontology	GO.ID	Term	Annotated	Significant	Expected	KS	Ontology	GO.ID	Term	Annotated	Significant	Expected	KS
biological process	GO:0006412	translation	3465	133	251.2	< 1e-30	cellular component	GO:0005840	ribosome	3278	123	233.64	< 1e-30	molecular function	GO:0003735	structural constituent of ribosome	2779	107	196.78	< 1e-30
	GO:0006355	regulation of transcription, DNA-templated	688	83	49.88	3.9e-09		GO:0022627	cytosolic small ribosomal subunit	418	21	29.79	4.5e-25		GO:0019843	rRNA binding	286	7	20.25	9.6e-15
	GO:0015979	photosynthesis	712	52	51.62	2.9e-07		GO:0022625	cytosolic large ribosomal subunit	370	29	26.37	8.9e-21		GO:0003700	sequence-specific DNA binding transcription factor activity	229	43	16.22	1.8e-08
	GO:0042254	ribosome biogenesis	718	47	52.05	3e-07		GO:0015935	small ribosomal subunit	676	30	48.18	1.2e-18		GO:0004601	peroxidase activity	139	11	9.84	7.1e-06
	GO:0001510	RNA methylation	288	14	20.88	3.3e-07		GO:0005730	nucleolus	796	49	56.74	1.4e-16		GO:0016168	chlorophyll binding	98	6	6.94	2.3e-05
	GO:0006407	rRNA export from nucleus	26	1	1.88	2.9e-06		GO:0022626	cytosolic ribosome	1148	64	81.82	1.2e-14		GO:0003723	RNA binding	1533	62	108.55	3.4e-05
	GO:0042274	ribosomal small subunit biogenesis	117	7	8.48	6.4e-06		GO:0005886	plasma membrane	1668	198	118.89	9.7e-10		GO:0003743	translation initiation factor activity	175	7	12.39	5.5e-05
	GO:0009697	salicylic acid biosynthetic process	72	15	5.22	5.8e-05		GO:0030529	ribonucleoprotein complex	3809	135	271.49	2.8e-09		GO:0004674	protein serine/threonine kinase activity	476	67	33.71	8.4e-05
	GO:0000028	ribosomal small subunit assembly	49	3	3.55	0.00011		GO:0009941	chloroplast envelope	589	60	41.98	3.3e-06		GO:0046982	protein heterodimerization activity	146	8	10.34	9.4e-05
	GO:0009651	response to salt stress	485	47	35.16	0.00011		GO:0009535	chloroplast thylakoid membrane	462	36	32.93	4.4e-06		GO:0008194	UDP-glycosyltransferase activity	126	16	8.92	0.00019
	GO:0006334	nucleosome assembly	118	2	8.55	0.00017		GO:0015934	large ribosomal subunit	535	35	38.13	5.6e-06		GO:0043565	sequence-specific DNA binding	130	18	9.21	0.00029
	GO:0006413	translational initiation	225	7	16.31	0.00026		GO:0016023	cytoplasmic membrane-bounded vesicle	583	91	41.55	7.8e-06		GO:0046933	proton-transporting ATP synthase activity, rotational mechanism	101	3	7.15	0.00052
	GO:0048438	floral whorl development	161	23	11.67	0.00028		GO:0009579	thylakoid	802	57	57.16	2.2e-05		GO:0050661	NADP binding	128	8	9.06	0.00072
	GO:0006364	rRNA processing	422	29	30.59	0.00037		GO:0010287	plastoglobule	124	16	8.84	9.1e-05		GO:0004713	protein tyrosine kinase activity	82	10	5.81	0.00093
	GO:0009765	photosynthesis, light harvesting	171	3	12.4	0.00046		GO:0030686	90S preribosome	37	2	2.64	0.00012		GO:0045309	protein phosphorylated amino acid binding	13	2	0.92	0.00096
	GO:0007275	multicellular organismal development	1622	174	117.59	0.00059		GO:0009538	photosystem I reaction center	40	1	2.85	0.00023		GO:0046983	protein dimerization activity	260	29	18.41	0.00099
	GO:0048513	organ development	797	98	57.78	0.00063		GO:0043231	intracellular membrane-bounded organelle	8061	656	574.55	0.00034		GO:0051920	peroxiredoxin activity	35	1	2.48	0.00106
	GO:0000462	maturation of SSU-rRNA from tricistronic rRNA transcript (SSU-rRNA, 5.8S rRNA, LSU-rRNA)	45	2	3.26	0.00063		GO:0005622	intracellular	13018	852	927.86	0.00035		GO:0003755	peptidyl-prolyl cis-trans isomerase activity	137	5	9.7	0.00115
	GO:0006605	protein targeting	484	37	35.09	0.00082		GO:0009523	photosystem II	176	8	12.54	0.00043		GO:0016209	antioxidant activity	210	14	14.87	0.00185
	GO:0006952	defense response	540	60	39.15	0.00083		GO:0000786	nucleosome	114	1	8.13	0.00174		GO:0004298	threonine-type endopeptidase activity	119	0	8.43	0.00243
	GO:0009416	response to light stimulus	619	69	44.88	0.00101		GO:0048046	apoplast	288	40	20.53	0.0018		GO:0016984	ribulose-bisphosphate carboxylase activity	21	6	1.49	0.0026
	GO:0048827	phyllome development	365	46	26.46	0.00107		GO:0072588	box H/ACA RNP complex	9	1	0.64	0.00252		GO:0005506	iron ion binding	254	31	17.99	0.00278
	GO:0010363	regulation of plant-type hypersensitive response	110	24	7.97	0.00122		GO:0005794	Golgi apparatus	550	38	39.2	0.00276		GO:0015181	arginine transmembrane transporter activity	6	4	0.42	0.0028
	GO:0016101	diterpenoid metabolic process	12	7	0.87	0.0015		GO:0016021	integral component of membrane	1316	148	93.8	0.00313		GO:0015189	L-lysine transmembrane transporter activity	6	4	0.42	0.0028
	GO:0015977	carbon fixation	82	8	5.94	0.0017		GO:0009507	chloroplast	2750	242	196.01	0.00399		GO:0005313	L-glutamate transmembrane transporter activity	3	3	0.21	0.00294
	GO:0015819	lysine transport	5	4	0.36	0.00173		GO:0019773	proteasome core complex, alpha-subunit complex	61	0	4.35	0.00442		GO:0032440	2-alkenal reductase [NAD(P)] activity	60	12	4.25	0.00296
	GO:0009739	response to gibberellin	25	8	1.81	0.00204		GO:0005773	vacuole	800	68	57.02	0.00497		GO:0009055	electron carrier activity	389	38	27.55	0.003
	GO:0015986	ATP synthesis coupled proton transport	114	5	8.26	0.00211		GO:0045261	proton-transporting ATP synthase complex, catalytic core F(1)	93	3	6.63	0.00618		GO:0042802	identical protein binding	110	25	7.79	0.00329
	GO:0000165	MAPK cascade	112	18	8.12	0.00214		GO:0032040	small-subunit processome	34	1	2.42	0.00746		GO:0015416	organic phosphonate transmembrane-transporting ATPase activity	10	6	0.71	0.0033
	GO:0043091	L-arginine import	5	4	0.36	0.00249		GO:0033177	proton-transporting two-sector ATPase complex, proton-transporting domain	76	2	5.42	0.00819		GO:0004497	monooxygenase activity	118	24	8.36	0.00361
	GO:0030001	metal ion transport	294	40	21.31	0.00259		GO:0009570	chloroplast stroma	733	77	52.24	0.00874		GO:0004747	ribokinase activity	10	5	0.71	0.00433
	GO:0009725	response to hormone	494	86	35.81	0.00281		GO:0005618	cell wall	550	51	39.2	0.00992		GO:0003957	NAD(P)+ transhydrogenase (B-specific) activity	6	0	0.42	0.00487
	GO:0009867	jasmonic acid mediated signaling pathway	84	18	6.09	0.00283		GO:0044436	thylakoid part	596	39	42.48	0.01284		GO:0008805	carbon-monoxide oxygenase activity	3	3	0.21	0.00517
	GO:0010817	regulation of hormone levels	182	32	13.19	0.00292		GO:0009521	photosystem	261	10	18.6	0.01341		GO:0015245	fatty acid transporter activity	3	3	0.21	0.00531
	GO:0051938	L-glutamate import	3	3	0.22	0.00292		GO:0045263	proton-transporting ATP synthase complex, coupling factor F(o)	20	2	1.43	0.01471		GO:0047334	diphosphate-fructose-6-phosphate 1-phosphotransferase activity	8	5	0.57	0.00621
	GO:0010118	stomatal movement	47	9	3.41	0.00295		GO:0030076	light-harvesting complex	56	2	3.99	0.01607		GO:0004365	glyceraldehyde-3-phosphate dehydrogenase (NAD+) (phosphorylating) activity	28	1	1.98	0.00645
	GO:0015995	chlorophyll biosynthetic process	142	16	10.29	0.00326		GO:0045259	proton-transporting ATP synthase complex	122	5	8.7	0.02051		GO:0015294	solute:cation symporter activity	43	11	3.04	0.00747
	GO:0009862	systemic acquired resistance, salicylic acid mediated signaling pathway	71	14	5.15	0.0033		GO:0000312	plastid small ribosomal subunit	20	0	1.43	0.02123		GO:0016776	phosphotransferase activity, phosphate group as acceptor	74	3	5.24	0.00774
	GO:0010200	response to chitin	81	19	5.87	0.00331		GO:0044452	nucleolar part	4	0	0.29	0.02278		GO:0015002	heme-copper terminal oxidase activity	53	3	3.75	0.00809
	GO:0048437	floral organ development	191	26	13.85	0.00336		GO:0031429	box H/ACA snoRNP complex	4	0	0.29	0.02278		GO:0005200	structural constituent of cytoskeleton	92	10	6.51	0.00879
	GO:0046165	alcohol biosynthetic process	133	27	9.64	0.00364		GO:0009897	external side of plasma membrane	4	3	0.29	0.02366		GO:0008378	galactosyltransferase activity	21	3	1.49	0.00985
	GO:0009208	pyrimidine ribonucleoside triphosphate metabolic process	46	3	3.33	0.00445		GO:0005768	endosome	127	14	9.05	0.02436		GO:0022891	substrate-specific transmembrane transporter activity	795	89	56.29	0.00991
	GO:0044092	negative regulation of molecular function	55	12	3.99	0.00445		GO:0009654	photosystem II oxygen evolving complex	63	2	4.49	0.02473		GO:0008661	1-deoxy-D-xylulose-5-phosphate synthase activity	7	2	0.5	0.01002
	GO:0000413	protein peptidyl-prolyl isomerization	136	5	9.86	0.00451		GO:0009547	plastid ribosome	28	0	2	0.02506		GO:0033743	peptide-methionine (R)-S-oxide reductase activity	19	0	1.35	0.01005
	GO:0006014	D-ribose metabolic process	10	5	0.72	0.00452		GO:0031978	plastid thylakoid lumen	61	3	4.35	0.02622		GO:0015297	antiporter activity	62	11	4.39	0.01018
	GO:0080148	negative regulation of response to water deprivation	3	3	0.22	0.00459		GO:0009543	chloroplast thylakoid lumen	61	3	4.35	0.02622		GO:0008422	beta-glucosidase activity	16	2	1.13	0.01039
	GO:0010075	regulation of meristem growth	57	16	4.13	0.00467		GO:0005758	mitochondrial intermembrane space	51	1	3.64	0.02637		GO:0016682	oxidoreductase activity, acting on diphenols and related substances as donors, oxygen as acceptor	19	4	1.35	0.01053
	GO:0046939	nucleotide phosphorylation	48	3	3.48	0.00483		GO:0031970	organelle envelope lumen	51	1	3.64	0.02637		GO:0004672	protein kinase activity	816	114	57.78	0.01083
	GO:0010016	shoot system morphogenesis	236	29	17.11	0.00536		GO:0009536	plastid	3402	288	242.48	0.02767		GO:0016758	transferase activity, transferring hexosyl groups	251	29	17.77	0.01108
	GO:0044802	single-organism membrane organization	299	40	21.68	0.00539		GO:0031090	organelle membrane	978	65	69.71	0.02819		GO:0016004	phospholipase activator activity	7	1	0.5	0.01247
	GO:0015908	fatty acid transport	3	3	0.22	0.00542		GO:0000313	organellar ribosome	31	0	2.21	0.02971		GO:0060229	lipase activator activity	7	1	0.5	0.01247
	GO:0042549	photosystem II stabilization	20	1	1.45	0.00556		GO:0019898	extrinsic component of membrane	86	3	6.13	0.03042		GO:0030515	snoRNA binding	6	1	0.42	0.01252
	GO:0022900	electron transport chain	360	30	26.1	0.00556		GO:0005945	6-phosphofructokinase complex	15	5	1.07	0.03439		GO:0004012	phospholipid-translocating ATPase activity	21	8	1.49	0.01256
	GO:0010207	photosystem II assembly	169	15	12.25	0.00599		GO:0005853	eukaryotic translation elongation factor 1 complex	19	2	1.35	0.03476		GO:0004550	nucleoside diphosphate kinase activity	35	2	2.48	0.01297
	GO:0048366	leaf development	229	26	16.6	0.00605		GO:0034357	photosynthetic membrane	567	37	40.41	0.03492		GO:0042803	protein homodimerization activity	50	13	3.54	0.01517
	GO:0043581	mycelium development	46	2	3.33	0.00611		GO:0005753	mitochondrial proton-transporting ATP synthase complex	58	2	4.13	0.03553		GO:0019205	nucleobase-containing compound kinase activity	95	6	6.73	0.01543
	GO:0070592	cell wall polysaccharide biosynthetic process	46	3	3.33	0.00633		GO:0031984	organelle subcompartment	600	49	42.77	0.03577		GO:0003682	chromatin binding	91	12	6.44	0.01611
	GO:0009699	phenylpropanoid biosynthetic process	47	7	3.41	0.0066		GO:0009840	chloroplastic endopeptidase Clp complex	8	0	0.57	0.03685		GO:0031369	translation initiation factor binding	7	1	0.5	0.01629
	GO:0071705	nitrogen compound transport	308	44	22.33	0.00671		GO:0009368	endopeptidase Clp complex	8	0	0.57	0.03685		GO:0008509	anion transmembrane transporter activity	176	35	12.46	0.01633
	GO:0010038	response to metal ion	507	43	36.76	0.00678		GO:0031976	plastid thylakoid	594	49	42.34	0.03708		GO:0005548	phospholipid transporter activity	22	8	1.56	0.01646
	GO:0048527	lateral root development	42	13	3.04	0.00693		GO:0009534	chloroplast thylakoid	594	49	42.34	0.03708		GO:0016774	phosphotransferase activity, carboxyl group as acceptor	38	4	2.69	0.01648
	GO:0030104	water homeostasis	5	3	0.36	0.00728		GO:0009522	photosystem I	122	4	8.7	0.03768		GO:0005319	lipid transporter activity	39	14	2.76	0.01685
	GO:0006633	fatty acid biosynthetic process	189	29	13.7	0.0073		GO:0031969	chloroplast membrane	66	10	4.7	0.03857		GO:0090484	drug transporter activity	38	11	2.69	0.01711
	GO:0009073	aromatic amino acid family biosynthetic process	92	6	6.67	0.00732		GO:0042807	central vacuole	2	1	0.14	0.03903		GO:0015238	drug transmembrane transporter activity	38	11	2.69	0.01711
	GO:0019464	glycine decarboxylation via glycine cleavage system	9	2	0.65	0.00736		GO:0000326	protein storage vacuole	2	1	0.14	0.03903		GO:0046872	metal ion binding	2825	198	200.04	0.01748
	GO:0009738	abscisic acid-activated signaling pathway	64	10	4.64	0.00741		GO:0005774	vacuolar membrane	361	24	25.73	0.03984		GO:0015078	hydrogen ion transmembrane transporter activity	331	14	23.44	0.01776
	GO:0000023	maltose metabolic process	106	14	7.68	0.00742		GO:0000314	organellar small ribosomal subunit	22	0	1.57	0.04012		GO:0016709	oxidoreductase activity, acting on paired donors, with incorporation or reduction of molecular oxygen, NAD(P)H as one donor, and incorporation of one atom of oxygen	33	3	2.34	0.01876
	GO:0009415	response to water	146	21	10.58	0.00742		GO:0005742	mitochondrial outer membrane translocase complex	7	2	0.5	0.0409		GO:0042277	peptide binding	36	2	2.55	0.01975
	GO:0080051	cutin transport	4	3	0.29	0.00773		GO:0031977	thylakoid lumen	89	3	6.34	0.04185		GO:0031409	pigment binding	6	0	0.42	0.02008
	GO:0009595	detection of biotic stimulus	53	10	3.84	0.00806		GO:0031012	extracellular matrix	7	3	0.5	0.04424		GO:0005507	copper ion binding	221	17	15.65	0.02048
	GO:0019252	starch biosynthetic process	137	16	9.93	0.0082		GO:0008352	katanin complex	8	0	0.57	0.04566		GO:0016773	phosphotransferase activity, alcohol group as acceptor	961	135	68.05	0.02203
	GO:0006468	protein phosphorylation	579	78	41.98	0.00841		GO:0044437	vacuolar part	362	24	25.8	0.04721		GO:0042887	amide transmembrane transporter activity	9	4	0.64	0.02253
	GO:0009812	flavonoid metabolic process	54	15	3.91	0.00851		GO:0042170	plastid membrane	73	11	5.2	0.05763		GO:0000976	transcription regulatory region sequence-specific DNA binding	11	0	0.78	0.02268
	GO:0046474	glycerophospholipid biosynthetic process	91	4	6.6	0.00858		GO:0009504	cell plate	17	3	1.21	0.05811		GO:0004017	adenylate kinase activity	15	1	1.06	0.02273
	GO:0032147	activation of protein kinase activity	21	4	1.52	0.00861		GO:0005739	mitochondrion	1702	122	121.31	0.06113		GO:0004702	receptor signaling protein serine/threonine kinase activity	28	4	1.98	0.02313
	GO:0031348	negative regulation of defense response	87	18	6.31	0.00862		GO:0009517	PSII associated light-harvesting complex II	14	0	1	0.0681		GO:0004129	cytochrome-c oxidase activity	48	3	3.4	0.02326
	GO:0031109	microtubule polymerization or depolymerization	28	10	2.03	0.00879		GO:0098588	bounding membrane of organelle	587	41	41.84	0.07708		GO:0016675	oxidoreductase activity, acting on a heme group of donors	48	3	3.4	0.02326
	GO:0015914	phospholipid transport	24	9	1.74	0.00889		GO:0005740	mitochondrial envelope	423	22	30.15	0.0819		GO:0016676	oxidoreductase activity, acting on a heme group of donors, oxygen as acceptor	48	3	3.4	0.02326
	GO:0043069	negative regulation of programmed cell death	49	14	3.55	0.0089		GO:0000346	transcription export complex	2	1	0.14	0.08939		GO:0051117	ATPase binding	2	2	0.14	0.02352
	GO:0045935	positive regulation of nucleobase-containing compound metabolic process	176	17	12.76	0.00896		GO:0000347	THO complex	2	1	0.14	0.08939		GO:0004375	glycine dehydrogenase (decarboxylating) activity	8	1	0.57	0.0236
	GO:0098542	defense response to other organism	388	37	28.13	0.00914		GO:0000445	THO complex part of transcription export complex	2	1	0.14	0.08939		GO:0016642	oxidoreductase activity, acting on the CH-NH2 group of donors, disulfide as acceptor	8	1	0.57	0.0236
	GO:0045905	positive regulation of translational termination	28	1	2.03	0.00927		GO:0005911	cell-cell junction	451	39	32.15	0.09269		GO:0050378	UDP-glucuronate 4-epimerase activity	4	3	0.28	0.02398
	GO:0006452	translational frameshifting	28	1	2.03	0.00927		GO:0055044	symplast	451	39	32.15	0.09269		GO:0035091	phosphatidylinositol binding	29	9	2.05	0.0241
	GO:0009658	chloroplast organization	178	15	12.9	0.00944		GO:0009506	plasmodesma	451	39	32.15	0.09269		GO:0070818	protoporphyrinogen oxidase activity	2	2	0.14	0.02414
	GO:0006955	immune response	288	38	20.88	0.00953		GO:0000276	mitochondrial proton-transporting ATP synthase complex, coupling factor F(o)	9	1	0.64	0.09488		GO:0004729	oxygen-dependent protoporphyrinogen oxidase activity	2	2	0.14	0.02414
	GO:0043207	response to external biotic stimulus	521	53	37.77	0.01002		GO:0000419	DNA-directed RNA polymerase V complex	4	0	0.29	0.09635		GO:0020037	heme binding	228	26	16.14	0.02417
	GO:0051707	response to other organism	521	53	37.77	0.01002		GO:0005960	glycine cleavage complex	14	1	1	0.09659		GO:0016759	cellulose synthase activity	24	3	1.7	0.02614
	GO:1902680	positive regulation of RNA biosynthetic process	175	17	12.69	0.01004		GO:0009783	photosystem II antenna complex	13	0	0.93	0.09819		GO:0043169	cation binding	2882	205	204.08	0.02618
	GO:0051254	positive regulation of RNA metabolic process	175	17	12.69	0.01004		GO:0005672	transcription factor TFIIA complex	4	0	0.29	0.10062		GO:0016705	oxidoreductase activity, acting on paired donors, with incorporation or reduction of molecular oxygen	178	26	12.6	0.028
	GO:0019725	cellular homeostasis	288	30	20.88	0.01008		GO:0009505	plant-type cell wall	81	13	5.77	0.10103		GO:0004610	phosphoacetylglucosamine mutase activity	5	1	0.35	0.02913
	GO:0006984	ER-nucleus signaling pathway	31	10	2.25	0.0101		GO:0005887	integral component of plasma membrane	12	3	0.86	0.10221		GO:0004618	phosphoglycerate kinase activity	24	2	1.7	0.02931
	GO:0009832	plant-type cell wall biogenesis	62	5	4.49	0.01016		GO:0044444	cytoplasmic part	9623	689	685.88	0.10866		GO:0004715	non-membrane spanning protein tyrosine kinase activity	17	4	1.2	0.0294
	GO:0071554	cell wall organization or biogenesis	380	43	27.55	0.01033		GO:0009512	cytochrome b6f complex	14	0	1	0.11051		GO:0052654	L-leucine transaminase activity	7	1	0.5	0.02969
	GO:0000461	endonucleolytic cleavage to generate mature 3'-end of SSU-rRNA from (SSU-rRNA, 5.8S rRNA, LSU-rRNA)	22	1	1.59	0.01035		GO:0000418	DNA-directed RNA polymerase IV complex	11	0	0.78	0.11297		GO:0052655	L-valine transaminase activity	7	1	0.5	0.02969
	GO:0045087	innate immune response	287	38	20.81	0.01061		GO:0005689	U12-type spliceosomal complex	3	1	0.21	0.11389		GO:0052656	L-isoleucine transaminase activity	7	1	0.5	0.02969
	GO:0010119	regulation of stomatal movement	32	4	2.32	0.01062		GO:0030054	cell junction	453	39	32.29	0.115		GO:0030246	carbohydrate binding	93	12	6.59	0.02986
	GO:0010501	RNA secondary structure unwinding	6	1	0.43	0.01082		GO:0000178	exosome (RNase complex)	3	0	0.21	0.12702		GO:0048027	mRNA 5'-UTR binding	2	2	0.14	0.03012
	GO:0009813	flavonoid biosynthetic process	50	14	3.62	0.01104		GO:0005852	eukaryotic translation initiation factor 3 complex	34	1	2.42	0.12766		GO:0003872	6-phosphofructokinase activity	15	5	1.06	0.03021
	GO:0015804	neutral amino acid transport	17	7	1.23	0.01108		GO:0031224	intrinsic component of membrane	1363	158	97.15	0.135		GO:0015291	secondary active transmembrane transporter activity	145	31	10.27	0.0312
	GO:0097305	response to alcohol	237	40	17.18	0.01121		GO:0048196	plant extracellular matrix	1	1	0.07	0.13751		GO:0019904	protein domain specific binding	38	2	2.69	0.03141
	GO:0009148	pyrimidine nucleoside triphosphate biosynthetic process	44	3	3.19	0.01126		GO:0009533	chloroplast stromal thylakoid	24	2	1.71	0.1393		GO:0016760	cellulose synthase (UDP-forming) activity	23	2	1.63	0.03186
	GO:0009209	pyrimidine ribonucleoside triphosphate biosynthetic process	44	3	3.19	0.01126		GO:0034425	etioplast envelope	1	1	0.07	0.1433		GO:0008375	acetylglucosaminyltransferase activity	25	6	1.77	0.03374
	GO:0043086	negative regulation of catalytic activity	47	10	3.41	0.01133		GO:0034426	etioplast membrane	1	1	0.07	0.1433		GO:0035251	UDP-glucosyltransferase activity	79	6	5.59	0.03381
	GO:0010311	lateral root formation	20	8	1.45	0.01164		GO:0019867	outer membrane	53	7	3.78	0.14345		GO:0015295	solute:proton symporter activity	26	7	1.84	0.03435
	GO:0009414	response to water deprivation	142	19	10.29	0.01188		GO:0098589	membrane region	83	7	5.92	0.14686		GO:0015077	monovalent inorganic cation transmembrane transporter activity	382	24	27.05	0.03481
	GO:0009201	ribonucleoside triphosphate biosynthetic process	202	10	14.64	0.01199		GO:0044434	chloroplast part	1435	144	102.28	0.15537		GO:0004620	phospholipase activity	26	3	1.84	0.03502
	GO:0009070	serine family amino acid biosynthetic process	237	21	17.18	0.01204		GO:0070971	endoplasmic reticulum exit site	1	1	0.07	0.15907		GO:0046527	glucosyltransferase activity	87	10	6.16	0.0354
	GO:0046471	phosphatidylglycerol metabolic process	51	3	3.7	0.01236		GO:0019866	organelle inner membrane	372	22	26.51	0.1602		GO:0036442	hydrogen-exporting ATPase activity	100	2	7.08	0.03594
	GO:0006655	phosphatidylglycerol biosynthetic process	51	3	3.7	0.01236		GO:0005771	multivesicular body	10	2	0.71	0.16193		GO:0008878	glucose-1-phosphate adenylyltransferase activity	7	2	0.5	0.03656
	GO:0009967	positive regulation of signal transduction	30	3	2.17	0.01266		GO:0012505	endomembrane system	999	80	71.2	0.16377		GO:0019200	carbohydrate kinase activity	41	13	2.9	0.03774
	GO:0023056	positive regulation of signaling	30	3	2.17	0.01266		GO:0042175	nuclear outer membrane-endoplasmic reticulum membrane network	77	7	5.49	0.16448		GO:0004478	methionine adenosyltransferase activity	26	0	1.84	0.03804
	GO:0009685	gibberellin metabolic process	9	5	0.65	0.01268		GO:0005789	endoplasmic reticulum membrane	77	7	5.49	0.16448		GO:0003713	transcription coactivator activity	13	2	0.92	0.03814
	GO:0071248	cellular response to metal ion	15	3	1.09	0.01285		GO:0030532	small nuclear ribonucleoprotein complex	18	0	1.28	0.16988		GO:1901476	carbohydrate transporter activity	29	7	2.05	0.03939
	GO:0019253	reductive pentose-phosphate cycle	63	5	4.57	0.01287		GO:0090575	RNA polymerase II transcription factor complex	21	0	1.5	0.17145		GO:0015144	carbohydrate transmembrane transporter activity	29	7	2.05	0.03939
	GO:0030968	endoplasmic reticulum unfolded protein response	27	9	1.96	0.01324		GO:0044798	nuclear transcription factor complex	21	0	1.5	0.17145		GO:0004749	ribose phosphate diphosphokinase activity	15	0	1.06	0.03978
	GO:0042445	hormone metabolic process	107	21	7.76	0.01331		GO:0031519	PcG protein complex	1	1	0.07	0.17461		GO:0046961	proton-transporting ATPase activity, rotational mechanism	88	2	6.23	0.03989
	GO:0007020	microtubule nucleation	25	9	1.81	0.01344		GO:0031966	mitochondrial membrane	368	21	26.23	0.17503		GO:0033218	amide binding	45	2	3.19	0.04013
	GO:0046785	microtubule polymerization	25	9	1.81	0.01344		GO:0009532	plastid stroma	752	78	53.6	0.1762		GO:0016298	lipase activity	40	6	2.83	0.04021
	GO:0019685	photosynthesis, dark reaction	66	5	4.78	0.01382		GO:0009782	photosystem I antenna complex	4	0	0.29	0.1779		GO:0050815	phosphoserine binding	6	0	0.42	0.04052
	GO:0009668	plastid membrane organization	151	15	10.95	0.01391		GO:0009842	cyanelle	8	0	0.57	0.18358		GO:0004553	hydrolase activity, hydrolyzing O-glycosyl compounds	251	37	17.77	0.0413
	GO:0010027	thylakoid membrane organization	151	15	10.95	0.01391		GO:0000815	ESCRT III complex	7	1	0.5	0.1858		GO:0051119	sugar transmembrane transporter activity	25	7	1.77	0.04228
	GO:0016125	sterol metabolic process	66	16	4.78	0.01391		GO:0005743	mitochondrial inner membrane	331	16	23.59	0.19278		GO:0004396	hexokinase activity	11	1	0.78	0.04303
	GO:0010628	positive regulation of gene expression	172	17	12.47	0.01406		GO:0031968	organelle outer membrane	50	7	3.56	0.19732		GO:0015035	protein disulfide oxidoreductase activity	94	9	6.66	0.04321
	GO:0045893	positive regulation of transcription, DNA-templated	172	17	12.47	0.01406		GO:0043673	sexine	1	0	0.07	0.19759		GO:0016778	diphosphotransferase activity	18	1	1.27	0.04404
	GO:0009069	serine family amino acid metabolic process	310	29	22.47	0.01407		GO:0043674	columella	1	0	0.07	0.19759		GO:0044822	poly(A) RNA binding	17	4	1.2	0.04463
	GO:0080167	response to karrikin	51	14	3.7	0.01436		GO:0005783	endoplasmic reticulum	398	32	28.37	0.19765		GO:0003729	mRNA binding	17	4	1.2	0.04463
	GO:0019682	glyceraldehyde-3-phosphate metabolic process	215	17	15.59	0.01481		GO:0036125	fatty acid beta-oxidation multienzyme complex	1	0	0.07	0.20018		GO:0005057	receptor signaling protein activity	35	5	2.48	0.04463
	GO:0048584	positive regulation of response to stimulus	56	5	4.06	0.01494		GO:0016507	mitochondrial fatty acid beta-oxidation multienzyme complex	1	0	0.07	0.20018		GO:0004647	phosphoserine phosphatase activity	4	0	0.28	0.04666
	GO:0019344	cysteine biosynthetic process	215	19	15.59	0.01497		GO:0070469	respiratory chain	190	10	13.54	0.20163		GO:0004366	glycerol-3-phosphate O-acyltransferase activity	5	3	0.35	0.04769
	GO:1901070	guanosine-containing compound biosynthetic process	41	3	2.97	0.01499		GO:0000322	storage vacuole	9	1	0.64	0.20244		GO:0008374	O-acyltransferase activity	35	5	2.48	0.04796
	GO:0019684	photosynthesis, light reaction	476	35	34.51	0.01548		GO:0005576	extracellular region	424	58	30.22	0.20285		GO:0016301	kinase activity	1390	169	98.43	0.04895
	GO:0046490	isopentenyl diphosphate metabolic process	214	17	15.51	0.01571		GO:0005802	trans-Golgi network	75	7	5.35	0.20741		GO:0004650	polygalacturonase activity	19	3	1.35	0.04923
	GO:0009240	isopentenyl diphosphate biosynthetic process	214	17	15.51	0.01571		GO:0033110	Cvt vesicle membrane	5	0	0.36	0.21407		GO:0008187	poly-pyrimidine tract binding	20	3	1.42	0.04995
	GO:0045229	external encapsulating structure organization	258	31	18.7	0.01592		GO:0033107	CVT vesicle	5	0	0.36	0.21407		GO:0008266	poly(U) RNA binding	20	3	1.42	0.04995
	GO:0016126	sterol biosynthetic process	60	15	4.35	0.01597		GO:0000421	autophagic vacuole membrane	5	0	0.36	0.21407		GO:0015446	arsenite-transmembrane transporting ATPase activity	5	3	0.35	0.05105
	GO:0061640	cytoskeleton-dependent cytokinesis	133	9	9.64	0.01605		GO:0010598	NAD(P)H dehydrogenase complex (plastoquinone)	5	1	0.36	0.21588		GO:0008490	arsenite secondary active transmembrane transporter activity	5	3	0.35	0.05105
	GO:0015824	proline transport	14	6	1.01	0.01627		GO:0042651	thylakoid membrane	495	37	35.28	0.21653		GO:0016788	hydrolase activity, acting on ester bonds	614	51	43.48	0.05173
	GO:0034620	cellular response to unfolded protein	28	9	2.03	0.01633		GO:0043245	extraorganismal space	1	0	0.07	0.22082		GO:0004623	phospholipase A2 activity	12	0	0.85	0.05175
	GO:0035967	cellular response to topologically incorrect protein	28	9	2.03	0.01633		GO:0031225	anchored component of membrane	44	7	3.14	0.22116		GO:0003862	3-isopropylmalate dehydrogenase activity	4	1	0.28	0.05226
	GO:0048653	anther development	24	7	1.74	0.01651		GO:0000118	histone deacetylase complex	2	0	0.14	0.22333		GO:1901474	azole transmembrane transporter activity	3	1	0.21	0.05292
	GO:0009962	regulation of flavonoid biosynthetic process	17	4	1.23	0.01654		GO:0005770	late endosome	14	3	1	0.22652		GO:0045118	azole transporter activity	3	1	0.21	0.05292
	GO:0033993	response to lipid	254	47	18.41	0.01657		GO:0009503	thylakoid light-harvesting complex	24	0	1.71	0.23394		GO:0000064	L-ornithine transmembrane transporter activity	3	1	0.21	0.05292
	GO:0019288	isopentenyl diphosphate biosynthetic process, methylerythritol 4-phosphate pathway	213	17	15.44	0.01665		GO:0009527	plastid outer membrane	20	3	1.43	0.23432		GO:0005290	L-histidine transmembrane transporter activity	3	1	0.21	0.05292
	GO:0009791	post-embryonic development	945	101	68.51	0.01679		GO:0090406	pollen tube	9	0	0.64	0.24249		GO:0015112	nitrate transmembrane transporter activity	6	2	0.42	0.05321
	GO:0045682	regulation of epidermis development	8	1	0.58	0.01695		GO:0005777	peroxisome	145	20	10.33	0.24797		GO:0004602	glutathione peroxidase activity	23	2	1.63	0.05413
	GO:0042777	plasma membrane ATP synthesis coupled proton transport	11	1	0.8	0.01716		GO:0042579	microbody	145	20	10.33	0.24797		GO:0015171	amino acid transmembrane transporter activity	38	9	2.69	0.0577
	GO:0009409	response to cold	310	31	22.47	0.01717		GO:0005667	transcription factor complex	28	0	2	0.24848		GO:0016768	spermine synthase activity	2	1	0.14	0.05789
	GO:0006414	translational elongation	387	19	28.06	0.01725		GO:0044455	mitochondrial membrane part	191	9	13.61	0.26531		GO:0004712	protein serine/threonine/tyrosine kinase activity	21	0	1.49	0.05886
	GO:0046051	UTP metabolic process	35	2	2.54	0.01734		GO:0005776	autophagic vacuole	7	0	0.5	0.26748		GO:0042578	phosphoric ester hydrolase activity	310	27	21.95	0.05935
	GO:0046036	CTP metabolic process	35	3	2.54	0.01734		GO:0098552	side of membrane	9	3	0.64	0.27598		GO:0015296	anion:cation symporter activity	16	5	1.13	0.06016
	GO:0006241	CTP biosynthetic process	35	3	2.54	0.01734		GO:0044450	microtubule organizing center part	12	1	0.86	0.2783		GO:0004857	enzyme inhibitor activity	27	3	1.91	0.06025
	GO:0006031	chitin biosynthetic process	8	0	0.58	0.01747		GO:0009705	plant-type vacuole membrane	33	4	2.35	0.27849		GO:0061134	peptidase regulator activity	12	1	0.85	0.06091
	GO:0000910	cytokinesis	159	13	11.53	0.01755		GO:0033290	eukaryotic 48S preinitiation complex	31	1	2.21	0.28331		GO:0030414	peptidase inhibitor activity	12	1	0.85	0.06091
	GO:0042793	transcription from plastid promoter	62	7	4.49	0.01767		GO:0016282	eukaryotic 43S preinitiation complex	31	1	2.21	0.28331		GO:0008441	3'(2'),5'-bisphosphate nucleotidase activity	6	1	0.42	0.06168
	GO:0046898	response to cycloheximide	5	1	0.36	0.01806		GO:0030089	phycobilisome	1	0	0.07	0.28342		GO:0008568	microtubule-severing ATPase activity	20	1	1.42	0.06184
	GO:0000479	endonucleolytic cleavage of tricistronic rRNA transcript (SSU-rRNA, 5.8S rRNA, LSU-rRNA)	23	1	1.67	0.01844		GO:0031332	RNAi effector complex	4	0	0.29	0.29053		GO:0005094	Rho GDP-dissociation inhibitor activity	4	1	0.28	0.06195
	GO:0000447	endonucleolytic cleavage in ITS1 to separate SSU-rRNA from 5.8S rRNA and LSU-rRNA from tricistronic rRNA transcript (SSU-rRNA, 5.8S rRNA, LSU-rRNA)	23	1	1.67	0.01844		GO:0016442	RISC complex	4	0	0.29	0.29053		GO:0008199	ferric iron binding	8	1	0.57	0.06306
	GO:0031125	rRNA 3'-end processing	23	1	1.67	0.01844		GO:0005737	cytoplasm	10610	740	756.23	0.29105		GO:0004455	ketol-acid reductoisomerase activity	5	1	0.35	0.06312
	GO:0006534	cysteine metabolic process	225	19	16.31	0.01861		GO:0005779	integral component of peroxisomal membrane	5	2	0.36	0.29171		GO:0008252	nucleotidase activity	8	1	0.57	0.06398
	GO:0023051	regulation of signaling	123	11	8.92	0.01866		GO:0031231	intrinsic component of peroxisomal membrane	5	2	0.36	0.29171		GO:0009882	blue light photoreceptor activity	6	3	0.42	0.06487
	GO:0048440	carpel development	91	13	6.6	0.01873		GO:0005663	DNA replication factor C complex	5	1	0.36	0.29212		GO:0046906	tetrapyrrole binding	332	32	23.51	0.06495
	GO:0042964	thioredoxin biosynthetic process	8	1	0.58	0.01914		GO:0005674	transcription factor TFIIF complex	3	0	0.21	0.29235		GO:0008429	phosphatidylethanolamine binding	3	0	0.21	0.06512
	GO:0030154	cell differentiation	432	41	31.32	0.01928		GO:0070382	exocytic vesicle	2	0	0.14	0.29481		GO:0004565	beta-galactosidase activity	16	4	1.13	0.06604
	GO:0043900	regulation of multi-organism process	73	11	5.29	0.0196		GO:0005787	signal peptidase complex	8	1	0.57	0.29748		GO:0003985	acetyl-CoA C-acetyltransferase activity	2	1	0.14	0.06626
	GO:0009607	response to biotic stimulus	544	53	39.44	0.01965		GO:0009707	chloroplast outer membrane	15	2	1.07	0.29897		GO:0009978	allene oxide synthase activity	2	1	0.14	0.0668
	GO:0044070	regulation of anion transport	19	5	1.38	0.0197		GO:0030132	clathrin coat of coated pit	21	0	1.5	0.30247		GO:0004683	calmodulin-dependent protein kinase activity	38	4	2.69	0.0692
	GO:0050832	defense response to fungus	131	23	9.5	0.01994		GO:0009706	chloroplast inner membrane	35	6	2.49	0.30412		GO:0015398	high-affinity secondary active ammonium transmembrane transporter activity	3	2	0.21	0.06929
	GO:0008202	steroid metabolic process	97	20	7.03	0.02008		GO:0045298	tubulin complex	9	2	0.64	0.30442		GO:0004756	selenide, water dikinase activity	2	0	0.14	0.07058
	GO:1902580	single-organism cellular localization	197	27	14.28	0.02022		GO:0044796	DNA polymerase processivity factor complex	7	0	0.5	0.30911		GO:0008514	organic anion transmembrane transporter activity	97	18	6.87	0.0706
	GO:1902578	single-organism localization	197	27	14.28	0.02022		GO:0043626	PCNA complex	7	0	0.5	0.30911		GO:0043958	acryloyl-CoA reductase activity	2	0	0.14	0.07101
	GO:0042592	homeostatic process	372	39	26.97	0.02038		GO:0033179	proton-transporting V-type ATPase, V0 domain	52	0	3.71	0.31617		GO:0009881	photoreceptor activity	10	4	0.71	0.07118
	GO:0015833	peptide transport	23	4	1.67	0.02058		GO:0031560	cellular bud neck polarisome	1	0	0.07	0.32274		GO:0044183	protein binding involved in protein folding	4	2	0.28	0.07213
	GO:0005982	starch metabolic process	163	24	11.82	0.0206		GO:0031561	cellular bud tip polarisome	1	0	0.07	0.32274		GO:0003852	2-isopropylmalate synthase activity	4	1	0.28	0.07329
	GO:0009888	tissue development	455	58	32.99	0.02061		GO:0005851	eukaryotic translation initiation factor 2B complex	2	0	0.14	0.32497		GO:0030151	molybdenum ion binding	12	3	0.85	0.07509
	GO:0055085	transmembrane transport	795	90	57.63	0.02079		GO:0043235	receptor complex	5	0	0.36	0.32608		GO:0016832	aldehyde-lyase activity	44	5	3.12	0.07657
	GO:0009142	nucleoside triphosphate biosynthetic process	204	10	14.79	0.02111		GO:0000152	nuclear ubiquitin ligase complex	9	2	0.64	0.32942		GO:0016297	acyl-[acyl-carrier-protein] hydrolase activity	3	2	0.21	0.0767
	GO:0032870	cellular response to hormone stimulus	252	40	18.27	0.02125		GO:0031975	envelope	1056	81	75.27	0.33583		GO:0005345	purine nucleobase transmembrane transporter activity	3	2	0.21	0.07733
	GO:0071495	cellular response to endogenous stimulus	252	40	18.27	0.02125		GO:0010319	stromule	51	5	3.64	0.33705		GO:0052834	inositol monophosphate phosphatase activity	5	1	0.35	0.07776
	GO:0016119	carotene metabolic process	10	1	0.72	0.02169		GO:0005795	Golgi stack	13	1	0.93	0.33753		GO:0008134	transcription factor binding	7	0	0.5	0.08116
	GO:0043255	regulation of carbohydrate biosynthetic process	14	0	1.01	0.02188		GO:0005885	Arp2/3 protein complex	22	0	1.57	0.34178		GO:0003677	DNA binding	856	78	60.61	0.08206
	GO:0042886	amide transport	29	5	2.1	0.02228		GO:0031967	organelle envelope	1055	81	75.2	0.34776		GO:0008812	choline dehydrogenase activity	6	3	0.42	0.08422
	GO:0019761	glucosinolate biosynthetic process	86	10	6.23	0.02248		GO:0005744	mitochondrial inner membrane presequence translocase complex	11	0	0.78	0.34779		GO:0008308	voltage-gated anion channel activity	12	4	0.85	0.08449
	GO:0019758	glycosinolate biosynthetic process	86	10	6.23	0.02248		GO:0070938	contractile ring	3	0	0.21	0.34937		GO:0005253	anion channel activity	12	4	0.85	0.08449
	GO:0016144	S-glycoside biosynthetic process	86	10	6.23	0.02248		GO:0000142	cellular bud neck contractile ring	3	0	0.21	0.34937		GO:0004030	aldehyde dehydrogenase [NAD(P)+] activity	8	3	0.57	0.08502
	GO:0043408	regulation of MAPK cascade	32	4	2.32	0.02302		GO:0032155	cell division site part	3	0	0.21	0.34937		GO:0016018	cyclosporin A binding	3	1	0.21	0.08564
	GO:0006723	cuticle hydrocarbon biosynthetic process	2	2	0.14	0.0233		GO:0005826	actomyosin contractile ring	3	0	0.21	0.34937		GO:0030613	oxidoreductase activity, acting on phosphorus or arsenic in donors	8	2	0.57	0.08638
	GO:0015991	ATP hydrolysis coupled proton transport	145	3	10.51	0.02343		GO:0030880	RNA polymerase complex	44	1	3.14	0.35018		GO:0030614	oxidoreductase activity, acting on phosphorus or arsenic in donors, disulfide as acceptor	8	2	0.57	0.08638
	GO:0015988	energy coupled proton transmembrane transport, against electrochemical gradient	145	3	10.51	0.02343		GO:0031227	intrinsic component of endoplasmic reticulum membrane	11	2	0.78	0.35095		GO:0008794	arsenate reductase (glutaredoxin) activity	8	2	0.57	0.08638
	GO:0006066	alcohol metabolic process	202	43	14.64	0.02344		GO:0000790	nuclear chromatin	9	1	0.64	0.36514		GO:0022890	inorganic cation transmembrane transporter activity	456	33	32.29	0.08832
	GO:0046686	response to cadmium ion	434	37	31.46	0.02352		GO:0034708	methyltransferase complex	3	0	0.21	0.36598		GO:0004332	fructose-bisphosphate aldolase activity	35	2	2.48	0.08927
	GO:0009966	regulation of signal transduction	121	10	8.77	0.02366		GO:0033565	ESCRT-0 complex	1	0	0.07	0.37345		GO:0008168	methyltransferase activity	247	11	17.49	0.08942
	GO:0048583	regulation of response to stimulus	322	46	23.34	0.02381		GO:0031226	intrinsic component of plasma membrane	34	5	2.42	0.37443		GO:0004709	MAP kinase kinase kinase activity	13	3	0.92	0.09027
	GO:0048467	gynoecium development	98	13	7.1	0.02441		GO:0036452	ESCRT complex	13	1	0.93	0.38011		GO:0019208	phosphatase regulator activity	16	3	1.13	0.09182
	GO:0071669	plant-type cell wall organization or biogenesis	189	18	13.7	0.02446		GO:0000407	pre-autophagosomal structure	3	0	0.21	0.38146		GO:0015203	polyamine transmembrane transporter activity	4	2	0.28	0.09273
	GO:0034035	purine ribonucleoside bisphosphate metabolic process	4	3	0.29	0.02453		GO:0005801	cis-Golgi network	3	0	0.21	0.38665		GO:0004516	nicotinate phosphoribosyltransferase activity	6	1	0.42	0.09353
	GO:0015969	guanosine tetraphosphate metabolic process	4	3	0.29	0.02453		GO:0045111	intermediate filament cytoskeleton	2	1	0.14	0.38693		GO:0046923	ER retention sequence binding	12	0	0.85	0.09386
	GO:1990066	energy quenching	24	0	1.74	0.02463		GO:0005882	intermediate filament	2	1	0.14	0.38693		GO:0016597	amino acid binding	52	5	3.68	0.09487
	GO:0010196	nonphotochemical quenching	24	0	1.74	0.02463		GO:0000808	origin recognition complex	3	0	0.21	0.38715		GO:0016671	oxidoreductase activity, acting on a sulfur group of donors, disulfide as acceptor	44	2	3.12	0.09501
	GO:0006790	sulfur compound metabolic process	579	55	41.98	0.0251		GO:0009349	riboflavin synthase complex	2	1	0.14	0.38774		GO:0015075	ion transmembrane transporter activity	710	77	50.28	0.09516
	GO:0009620	response to fungus	168	26	12.18	0.02523		GO:0000439	core TFIIH complex	5	0	0.36	0.38878		GO:0008559	xenobiotic-transporting ATPase activity	16	5	1.13	0.09617
	GO:0006030	chitin metabolic process	20	3	1.45	0.02542		GO:0009513	etioplast	2	1	0.14	0.38936		GO:0042910	xenobiotic transporter activity	16	5	1.13	0.09617
	GO:0006644	phospholipid metabolic process	341	25	24.72	0.02546		GO:0005615	extracellular space	2	1	0.14	0.39007		GO:0046899	nucleoside triphosphate adenylate kinase activity	4	0	0.28	0.09698
	GO:0006081	cellular aldehyde metabolic process	309	25	22.4	0.02589		GO:0005669	transcription factor TFIID complex	4	0	0.29	0.39103		GO:0004252	serine-type endopeptidase activity	79	14	5.59	0.09793
	GO:0072657	protein localization to membrane	155	25	11.24	0.02593		GO:0034045	pre-autophagosomal structure membrane	1	0	0.07	0.39276		GO:0003824	catalytic activity	11546	907	817.58	0.09801
	GO:0090150	establishment of protein localization to membrane	155	25	11.24	0.02593		GO:0031209	SCAR complex	2	1	0.14	0.39313		GO:0004072	aspartate kinase activity	5	1	0.35	0.09809
	GO:0010101	post-embryonic root morphogenesis	23	8	1.67	0.02612		GO:0009528	plastid inner membrane	41	6	2.92	0.39441		GO:0030611	arsenate reductase activity	9	2	0.64	0.09817
	GO:0010102	lateral root morphogenesis	23	8	1.67	0.02612		GO:0055029	nuclear DNA-directed RNA polymerase complex	43	0	3.06	0.39519		GO:0016798	hydrolase activity, acting on glycosyl bonds	313	40	22.16	0.09917
	GO:0016131	brassinosteroid metabolic process	42	11	3.04	0.02627		GO:0000428	DNA-directed RNA polymerase complex	43	0	3.06	0.39519		GO:0051738	xanthophyll binding	2	0	0.14	0.09927
	GO:0016132	brassinosteroid biosynthetic process	42	11	3.04	0.02627		GO:0031304	intrinsic component of mitochondrial inner membrane	2	1	0.14	0.40576		GO:0015154	disaccharide transmembrane transporter activity	3	2	0.21	0.09986
	GO:0051365	cellular response to potassium ion starvation	2	2	0.14	0.02628		GO:0008305	integrin complex	4	0	0.29	0.40803		GO:0015157	oligosaccharide transmembrane transporter activity	3	2	0.21	0.09986
	GO:0008610	lipid biosynthetic process	671	85	48.65	0.02633		GO:0098636	protein complex involved in cell adhesion	4	0	0.29	0.40803		GO:0008756	o-succinylbenzoate-CoA ligase activity	3	2	0.21	0.10055
	GO:0042446	hormone biosynthetic process	85	18	6.16	0.0266		GO:0016591	DNA-directed RNA polymerase II, holoenzyme	39	0	2.78	0.4185		GO:0003993	acid phosphatase activity	25	2	1.77	0.10125
	GO:0015766	disaccharide transport	2	2	0.14	0.02665		GO:0001534	radial spoke	1	0	0.07	0.41865		GO:0016794	diphosphoric monoester hydrolase activity	3	2	0.21	0.1013
	GO:0015772	oligosaccharide transport	2	2	0.14	0.02665		GO:0000275	mitochondrial proton-transporting ATP synthase complex, catalytic core F(1)	33	1	2.35	0.42326		GO:0008893	guanosine-3',5'-bis(diphosphate) 3'-diphosphatase activity	3	2	0.21	0.1013
	GO:0010496	intercellular transport	2	2	0.14	0.02695		GO:0005905	coated pit	22	0	1.57	0.43044		GO:0015288	porin activity	4	2	0.28	0.10206
	GO:0006636	unsaturated fatty acid biosynthetic process	55	9	3.99	0.02733		GO:0005741	mitochondrial outer membrane	30	4	2.14	0.43152		GO:0022829	wide pore channel activity	4	2	0.28	0.10206
	GO:0009809	lignin biosynthetic process	19	0	1.38	0.02738		GO:0044435	plastid part	1474	144	105.06	0.43282		GO:0003920	GMP reductase activity	2	0	0.14	0.10207
	GO:0043628	ncRNA 3'-end processing	26	1	1.88	0.02751		GO:0005943	phosphatidylinositol 3-kinase complex, class IA	1	0	0.07	0.44068		GO:1901981	phosphatidylinositol phosphate binding	11	4	0.78	0.10223
	GO:0090501	RNA phosphodiester bond hydrolysis	33	3	2.39	0.02758		GO:0010494	cytoplasmic stress granule	2	1	0.14	0.44266		GO:0016411	acylglycerol O-acyltransferase activity	9	3	0.64	0.10296
	GO:0090502	RNA phosphodiester bond hydrolysis, endonucleolytic	33	3	2.39	0.02758		GO:0031515	tRNA (m1A) methyltransferase complex	1	0	0.07	0.44897		GO:0019202	amino acid kinase activity	11	2	0.78	0.10402
	GO:0000469	cleavage involved in rRNA processing	33	3	2.39	0.02758		GO:0043527	tRNA methyltransferase complex	1	0	0.07	0.44897		GO:0003849	3-deoxy-7-phosphoheptulonate synthase activity	10	0	0.71	0.10484
	GO:0000478	endonucleolytic cleavage involved in rRNA processing	33	3	2.39	0.02758		GO:0071458	integral component of cytoplasmic side of endoplasmic reticulum membrane	1	0	0.07	0.44935		GO:0046408	chlorophyll synthetase activity	3	1	0.21	0.10496
	GO:0006165	nucleoside diphosphate phosphorylation	34	2	2.46	0.02763		GO:0071782	endoplasmic reticulum tubular network	1	0	0.07	0.44935		GO:0046914	transition metal ion binding	1144	90	81.01	0.10529
	GO:1901652	response to peptide	2	2	0.14	0.02764		GO:0098554	cytoplasmic side of endoplasmic reticulum membrane	1	0	0.07	0.44935		GO:0008447	L-ascorbate oxidase activity	7	2	0.5	0.10801
	GO:0043434	response to peptide hormone	2	2	0.14	0.02764		GO:0005761	mitochondrial ribosome	4	0	0.29	0.45302		GO:0010181	FMN binding	63	10	4.46	0.10862
	GO:0060416	response to growth hormone	2	2	0.14	0.02764		GO:0016592	mediator complex	14	1	1	0.4543		GO:0008750	NAD(P)+ transhydrogenase (AB-specific) activity	10	0	0.71	0.1092
	GO:0006612	protein targeting to membrane	134	25	9.71	0.02773		GO:0005952	cAMP-dependent protein kinase complex	2	1	0.14	0.45474		GO:0004170	dUTP diphosphatase activity	2	0	0.14	0.11009
	GO:0050891	multicellular organismal water homeostasis	2	2	0.14	0.02799		GO:0090404	pollen tube tip	5	0	0.36	0.45526		GO:0035250	UDP-galactosyltransferase activity	10	2	0.71	0.11095
	GO:0050878	regulation of body fluid levels	2	2	0.14	0.02799		GO:0060187	cell pole	5	0	0.36	0.45526		GO:0051011	microtubule minus-end binding	3	2	0.21	0.11138
	GO:0048466	androecium development	55	9	3.99	0.02813		GO:0051286	cell tip	5	0	0.36	0.45526		GO:0015419	sulfate transmembrane-transporting ATPase activity	4	0	0.28	0.11178
	GO:0048443	stamen development	55	9	3.99	0.02813		GO:0035838	growing cell tip	5	0	0.36	0.45526		GO:0043021	ribonucleoprotein complex binding	45	2	3.19	0.11245
	GO:0010310	regulation of hydrogen peroxide metabolic process	63	12	4.57	0.0283		GO:0043224	nuclear SCF ubiquitin ligase complex	2	1	0.14	0.46409		GO:0008810	cellulase activity	15	5	1.06	0.11276
	GO:0010647	positive regulation of cell communication	31	3	2.25	0.02836		GO:0045121	membrane raft	2	0	0.14	0.46464		GO:0016801	hydrolase activity, acting on ether bonds	17	2	1.2	0.11347
	GO:0009581	detection of external stimulus	19	6	1.38	0.02862		GO:0005901	caveola	2	0	0.14	0.46464		GO:0016802	trialkylsulfonium hydrolase activity	17	2	1.2	0.11347
	GO:0000097	sulfur amino acid biosynthetic process	294	25	21.31	0.02897		GO:0030130	clathrin coat of trans-Golgi network vesicle	12	0	0.86	0.46608		GO:0004013	adenosylhomocysteinase activity	17	2	1.2	0.11347
	GO:0006037	cell wall chitin metabolic process	7	0	0.51	0.02898		GO:0030896	checkpoint clamp complex	2	0	0.14	0.46847		GO:0016655	oxidoreductase activity, acting on NAD(P)H, quinone or similar compound as acceptor	90	3	6.37	0.11851
	GO:0006038	cell wall chitin biosynthetic process	7	0	0.51	0.02898		GO:0000930	gamma-tubulin complex	2	1	0.14	0.46902		GO:0003676	nucleic acid binding	2966	171	210.02	0.11888
	GO:0071966	fungal-type cell wall polysaccharide metabolic process	7	0	0.51	0.02898		GO:0045177	apical part of cell	4	0	0.29	0.46935		GO:0008289	lipid binding	101	17	7.15	0.12017
	GO:0034221	fungal-type cell wall chitin biosynthetic process	7	0	0.51	0.02898		GO:0048471	perinuclear region of cytoplasm	2	1	0.14	0.47121		GO:0030604	1-deoxy-D-xylulose-5-phosphate reductoisomerase activity	4	0	0.28	0.12065
	GO:0007124	pseudohyphal growth	7	0	0.51	0.02898		GO:0034967	Set3 complex	1	0	0.07	0.4726		GO:0016667	oxidoreductase activity, acting on a sulfur group of donors	210	13	14.87	0.12156
	GO:0051278	fungal-type cell wall polysaccharide biosynthetic process	7	0	0.51	0.02898		GO:0044429	mitochondrial part	510	24	36.35	0.47436		GO:0019888	protein phosphatase regulator activity	15	3	1.06	0.12196
	GO:0006694	steroid biosynthetic process	87	18	6.31	0.02905		GO:0005680	anaphase-promoting complex	6	1	0.43	0.47705		GO:0015114	phosphate ion transmembrane transporter activity	9	1	0.64	0.12199
	GO:0071555	cell wall organization	247	30	17.91	0.02917		GO:0030095	chloroplast photosystem II	9	1	0.64	0.48278		GO:0004001	adenosine kinase activity	4	1	0.28	0.12213
	GO:0034308	primary alcohol metabolic process	18	6	1.3	0.02917		GO:0044421	extracellular region part	5	1	0.36	0.4849		GO:0031406	carboxylic acid binding	80	7	5.66	0.12289
	GO:0051704	multi-organism process	758	70	54.95	0.02927		GO:0035145	exon-exon junction complex	10	0	0.71	0.4853		GO:0043177	organic acid binding	80	7	5.66	0.12289
	GO:0016114	terpenoid biosynthetic process	139	25	10.08	0.02954		GO:0032580	Golgi cisterna membrane	2	0	0.14	0.49265		GO:0000989	transcription factor binding transcription factor activity	20	3	1.42	0.12441
	GO:0046349	amino sugar biosynthetic process	10	0	0.72	0.0299		GO:0030684	preribosome	52	2	3.71	0.49267		GO:0003712	transcription cofactor activity	20	3	1.42	0.12441
	GO:0045454	cell redox homeostasis	139	13	10.08	0.03026		GO:0005675	holo TFIIH complex	2	0	0.14	0.49544		GO:0016210	naringenin-chalcone synthase activity	2	1	0.14	0.12522
	GO:0032544	plastid translation	9	2	0.65	0.03045		GO:0032806	carboxy-terminal domain protein kinase complex	2	0	0.14	0.49544		GO:0005496	steroid binding	7	3	0.5	0.12554
	GO:0016128	phytosteroid metabolic process	43	11	3.12	0.03045		GO:0019005	SCF ubiquitin ligase complex	7	2	0.5	0.49592		GO:0003727	single-stranded RNA binding	25	4	1.77	0.12559
	GO:0016129	phytosteroid biosynthetic process	43	11	3.12	0.03045		GO:0005876	spindle microtubule	7	2	0.5	0.49613		GO:0047750	cholestenol delta-isomerase activity	3	1	0.21	0.12594
	GO:0009624	response to nematode	33	8	2.39	0.03048		GO:0044440	endosomal part	30	1	2.14	0.50399		GO:0008685	2-C-methyl-D-erythritol 2,4-cyclodiphosphate synthase activity	2	1	0.14	0.1267
	GO:0043174	nucleoside salvage	7	1	0.51	0.03051		GO:0098562	cytoplasmic side of membrane	5	0	0.36	0.5041		GO:0016765	transferase activity, transferring alkyl or aryl (other than methyl) groups	103	5	7.29	0.12779
	GO:0048869	cellular developmental process	571	50	41.4	0.03052		GO:0031360	intrinsic component of thylakoid membrane	5	0	0.36	0.50552		GO:0000988	protein binding transcription factor activity	23	3	1.63	0.12929
	GO:0051013	microtubule severing	8	0	0.58	0.03055		GO:0031361	integral component of thylakoid membrane	5	0	0.36	0.50552		GO:0004585	ornithine carbamoyltransferase activity	3	1	0.21	0.12935
	GO:0006986	response to unfolded protein	32	9	2.32	0.03076		GO:0005884	actin filament	5	1	0.36	0.508		GO:0004707	MAP kinase activity	13	1	0.92	0.12949
	GO:0000460	maturation of 5.8S rRNA	24	1	1.74	0.0308		GO:0048188	Set1C/COMPASS complex	2	0	0.14	0.51167		GO:0008934	inositol monophosphate 1-phosphatase activity	4	1	0.28	0.12961
	GO:0000466	maturation of 5.8S rRNA from tricistronic rRNA transcript (SSU-rRNA, 5.8S rRNA, LSU-rRNA)	24	1	1.74	0.0308		GO:0035097	histone methyltransferase complex	2	0	0.14	0.51167		GO:0015036	disulfide oxidoreductase activity	113	10	8	0.13213
	GO:0009411	response to UV	96	16	6.96	0.03113		GO:0030093	chloroplast photosystem I	3	0	0.21	0.51505		GO:0050664	oxidoreductase activity, acting on NAD(P)H, oxygen as acceptor	6	2	0.42	0.1342
	GO:0001763	morphogenesis of a branching structure	9	3	0.65	0.03149		GO:0030176	integral component of endoplasmic reticulum membrane	7	1	0.5	0.5176		GO:0008519	ammonium transmembrane transporter activity	9	3	0.64	0.13481
	GO:0000096	sulfur amino acid metabolic process	336	30	24.36	0.0319		GO:0009986	cell surface	21	4	1.5	0.52102		GO:0022804	active transmembrane transporter activity	561	66	39.72	0.13549
	GO:0006573	valine metabolic process	12	3	0.87	0.03197		GO:0044420	extracellular matrix part	2	0	0.14	0.52657		GO:0005356	hydrogen:glucose symporter activity	1	1	0.07	0.1362
	GO:0009955	adaxial/abaxial pattern specification	37	9	2.68	0.03224		GO:0043667	pollen wall	2	0	0.14	0.52657		GO:0005358	high-affinity hydrogen:glucose symporter activity	1	1	0.07	0.1362
	GO:0010374	stomatal complex development	96	14	6.96	0.03231		GO:0043668	exine	2	0	0.14	0.52657		GO:0009679	hexose:proton symporter activity	1	1	0.07	0.1362
	GO:0090558	plant epidermis development	96	14	6.96	0.03231		GO:0016328	lateral plasma membrane	1	0	0.07	0.53085		GO:0016985	mannan endo-1,4-beta-mannosidase activity	1	1	0.07	0.13677
	GO:0009737	response to abscisic acid	199	34	14.43	0.03242		GO:0034099	luminal surveillance complex	2	0	0.14	0.53269		GO:0050512	lactosylceramide 4-alpha-galactosyltransferase activity	1	1	0.07	0.13719
	GO:0042256	mature ribosome assembly	12	1	0.87	0.03264		GO:0000323	lytic vacuole	9	1	0.64	0.5338		GO:0005509	calcium ion binding	252	17	17.84	0.13783
	GO:0006995	cellular response to nitrogen starvation	6	3	0.43	0.03309		GO:0032585	multivesicular body membrane	1	0	0.07	0.53744		GO:0033558	protein deacetylase activity	18	1	1.27	0.13807
	GO:0009808	lignin metabolic process	24	2	1.74	0.03345		GO:0031082	BLOC complex	1	0	0.07	0.54202		GO:0005544	calcium-dependent phospholipid binding	4	0	0.28	0.13864
	GO:0034309	primary alcohol biosynthetic process	2	1	0.14	0.03384		GO:0031083	BLOC-1 complex	1	0	0.07	0.54202		GO:0010340	carboxyl-O-methyltransferase activity	4	1	0.28	0.13887
	GO:0009886	post-embryonic morphogenesis	181	28	13.12	0.03384		GO:0005763	mitochondrial small ribosomal subunit	3	0	0.21	0.55221		GO:0090448	glucosinolate:proton symporter activity	1	1	0.07	0.13978
	GO:0042214	terpene metabolic process	13	1	0.94	0.03393		GO:0010008	endosome membrane	29	1	2.07	0.55271		GO:0018786	haloalkane dehalogenase activity	1	1	0.07	0.13984
	GO:0006857	oligopeptide transport	20	2	1.45	0.03417		GO:0071203	WASH complex	5	0	0.36	0.55335		GO:0008887	glycerate kinase activity	1	1	0.07	0.13989
	GO:0010646	regulation of cell communication	122	10	8.84	0.03426		GO:0031300	intrinsic component of organelle membrane	31	5	2.21	0.55377		GO:0050616	secologanin synthase activity	1	1	0.07	0.14036
	GO:0009944	polarity specification of adaxial/abaxial axis	16	6	1.16	0.03433		GO:0000159	protein phosphatase type 2A complex	8	2	0.57	0.55512		GO:0003688	DNA replication origin binding	7	0	0.5	0.1411
	GO:1901700	response to oxygen-containing compound	896	127	64.96	0.03469		GO:0005874	microtubule	155	15	11.05	0.5554		GO:0010283	pinoresinol reductase activity	1	1	0.07	0.14135
	GO:0044765	single-organism transport	2068	214	149.92	0.03484		GO:0032156	septin cytoskeleton	2	0	0.14	0.55639		GO:0010284	lariciresinol reductase activity	1	1	0.07	0.14135
	GO:0009755	hormone-mediated signaling pathway	243	39	17.62	0.03548		GO:0031105	septin complex	2	0	0.14	0.55639		GO:0004343	glucosamine 6-phosphate N-acetyltransferase activity	1	1	0.07	0.14164
	GO:0006002	fructose 6-phosphate metabolic process	12	4	0.87	0.03549		GO:0016020	membrane	5454	483	388.73	0.56466		GO:0004320	oleoyl-[acyl-carrier-protein] hydrolase activity	1	1	0.07	0.14222
	GO:0009740	gibberellic acid mediated signaling pathway	13	4	0.94	0.03552		GO:0070993	translation preinitiation complex	44	1	3.14	0.56922		GO:0016295	myristoyl-[acyl-carrier-protein] hydrolase activity	1	1	0.07	0.14222
	GO:0071370	cellular response to gibberellin stimulus	13	4	0.94	0.03552		GO:0005791	rough endoplasmic reticulum	2	0	0.14	0.57381		GO:0016296	palmitoyl-[acyl-carrier-protein] hydrolase activity	1	1	0.07	0.14222
	GO:0010476	gibberellin mediated signaling pathway	13	4	0.94	0.03552		GO:0005785	signal recognition particle receptor complex	2	0	0.14	0.57381		GO:0042907	xanthine transmembrane transporter activity	1	1	0.07	0.14281
	GO:0006865	amino acid transport	98	20	7.1	0.03597		GO:0030867	rough endoplasmic reticulum membrane	2	0	0.14	0.57381		GO:0015210	uracil transmembrane transporter activity	1	1	0.07	0.14281
	GO:0009611	response to wounding	86	17	6.23	0.03609		GO:0009516	leucoplast	1	0	0.07	0.57406		GO:0005350	pyrimidine nucleobase transmembrane transporter activity	1	1	0.07	0.14281
	GO:0031399	regulation of protein modification process	162	15	11.74	0.03609		GO:0031988	membrane-bounded vesicle	586	91	41.77	0.57435		GO:0015505	uracil:cation symporter activity	1	1	0.07	0.14281
	GO:0046677	response to antibiotic	26	1	1.88	0.03699		GO:0005786	signal recognition particle, endoplasmic reticulum targeting	10	1	0.71	0.57568		GO:0005274	allantoin uptake transmembrane transporter activity	1	1	0.07	0.14281
	GO:0006766	vitamin metabolic process	88	12	6.38	0.03798		GO:0009344	nitrite reductase complex [NAD(P)H]	2	0	0.14	0.57933		GO:0030797	24-methylenesterol C-methyltransferase activity	1	1	0.07	0.14287
	GO:0071241	cellular response to inorganic substance	16	3	1.16	0.03824		GO:0000325	plant-type vacuole	61	6	4.35	0.58047		GO:0005351	sugar:proton symporter activity	19	5	1.35	0.14304
	GO:0009965	leaf morphogenesis	122	14	8.84	0.03839		GO:0005750	mitochondrial respiratory chain complex III	33	1	2.35	0.58406		GO:0005402	cation:sugar symporter activity	19	5	1.35	0.14304
	GO:0009742	brassinosteroid mediated signaling pathway	20	4	1.45	0.03853		GO:0045275	respiratory chain complex III	33	1	2.35	0.58406		GO:0052893	N1-acetylspermine:oxygen oxidoreductase (propane-1,3-diamine-forming) activity	1	1	0.07	0.14305
	GO:0043401	steroid hormone mediated signaling pathway	20	4	1.45	0.03853		GO:0009316	3-isopropylmalate dehydratase complex	7	1	0.5	0.58423		GO:0052896	spermidine oxidase (propane-1,3-diamine-forming) activity	1	1	0.07	0.14305
	GO:0071367	cellular response to brassinosteroid stimulus	20	4	1.45	0.03853		GO:0046930	pore complex	22	3	1.57	0.58489		GO:0052897	N8-acetylspermidine:oxygen oxidoreductase (propane-1,3-diamine-forming) activity	1	1	0.07	0.14305
	GO:0071383	cellular response to steroid hormone stimulus	20	4	1.45	0.03853		GO:0032153	cell division site	4	0	0.29	0.58561		GO:0052898	N1-acetylspermidine:oxygen oxidoreductase (propane-1,3-diamine-forming) activity	1	1	0.07	0.14305
	GO:0009272	fungal-type cell wall biogenesis	10	0	0.72	0.03888		GO:0009571	proplastid stroma	1	0	0.07	0.58714		GO:0052900	spermine oxidase (propane-1,3-diamine-forming) activity	1	1	0.07	0.14305
	GO:0042742	defense response to bacterium	198	15	14.35	0.03928		GO:0009537	proplastid	1	0	0.07	0.58714		GO:0015173	aromatic amino acid transmembrane transporter activity	1	1	0.07	0.1431
	GO:0043173	nucleotide salvage	10	2	0.72	0.03961		GO:0000229	cytoplasmic chromosome	12	1	0.86	0.58785		GO:0016871	cycloartenol synthase activity	1	1	0.07	0.14319
	GO:0016482	cytoplasmic transport	512	26	37.12	0.03986		GO:0009508	plastid chromosome	12	1	0.86	0.58785		GO:0031559	oxidosqualene cyclase activity	1	1	0.07	0.14319
	GO:0000186	activation of MAPKK activity	12	3	0.87	0.04056		GO:0005664	nuclear origin of replication recognition complex	1	0	0.07	0.58942		GO:0035673	oligopeptide transmembrane transporter activity	1	1	0.07	0.14328
	GO:0042180	cellular ketone metabolic process	54	4	3.91	0.04074		GO:0009923	fatty acid elongase complex	3	1	0.21	0.59048		GO:0015421	oligopeptide-transporting ATPase activity	1	1	0.07	0.14328
	GO:2000377	regulation of reactive oxygen species metabolic process	67	12	4.86	0.0409		GO:0000785	chromatin	128	3	9.12	0.59225		GO:0015440	peptide-transporting ATPase activity	1	1	0.07	0.14328
	GO:0006855	drug transmembrane transport	25	7	1.81	0.04094		GO:0043036	starch grain	3	1	0.21	0.59231		GO:0000906	6,7-dimethyl-8-ribityllumazine synthase activity	1	1	0.07	0.14343
	GO:0071396	cellular response to lipid	107	19	7.76	0.04132		GO:0005666	DNA-directed RNA polymerase III complex	1	0	0.07	0.59699		GO:0016867	intramolecular transferase activity, transferring acyl groups	1	1	0.07	0.14343
	GO:0009657	plastid organization	357	33	25.88	0.04158		GO:0031985	Golgi cisterna	6	0	0.43	0.6059		GO:0043022	ribosome binding	41	1	2.9	0.14435
	GO:0009741	response to brassinosteroid	32	5	2.32	0.04163		GO:0044445	cytosolic part	1216	71	86.67	0.60778		GO:0004038	allantoinase activity	1	1	0.07	0.14482
	GO:0009617	response to bacterium	234	20	16.96	0.04203		GO:0030125	clathrin vesicle coat	25	0	1.78	0.61132		GO:0044212	transcription regulatory region DNA binding	17	1	1.2	0.14485
	GO:0010604	positive regulation of macromolecule metabolic process	253	23	18.34	0.04219		GO:0070552	BRISC complex	1	0	0.07	0.61408		GO:0046429	4-hydroxy-3-methylbut-2-en-1-yl diphosphate synthase activity	5	2	0.35	0.1454
	GO:1901073	glucosamine-containing compound biosynthetic process	9	0	0.65	0.04248		GO:0070531	BRCA1-A complex	1	0	0.07	0.61408		GO:0004835	tubulin-tyrosine ligase activity	1	1	0.07	0.14565
	GO:0009082	branched-chain amino acid biosynthetic process	46	6	3.33	0.0426		GO:0031228	intrinsic component of Golgi membrane	5	0	0.36	0.61457		GO:0004370	glycerol kinase activity	4	2	0.28	0.14567
	GO:0006367	transcription initiation from RNA polymerase II promoter	11	0	0.8	0.04298		GO:0030173	integral component of Golgi membrane	5	0	0.36	0.61457		GO:0015932	nucleobase-containing compound transmembrane transporter activity	37	5	2.62	0.14601
	GO:0006183	GTP biosynthetic process	33	2	2.39	0.04326		GO:0005754	mitochondrial proton-transporting ATP synthase, catalytic core	20	1	1.43	0.61883		GO:0016713	oxidoreductase activity, acting on paired donors, with incorporation or reduction of molecular oxygen, reduced iron-sulfur protein as one donor, and incorporation of one atom of oxygen	1	1	0.07	0.14631
	GO:0006228	UTP biosynthetic process	33	2	2.39	0.04326		GO:0045267	proton-transporting ATP synthase, catalytic core	20	1	1.43	0.61883		GO:0018685	alkane 1-monooxygenase activity	1	1	0.07	0.14631
	GO:0046942	carboxylic acid transport	126	23	9.13	0.04351		GO:0033557	Slx1-Slx4 complex	1	0	0.07	0.62133		GO:0050734	hydroxycinnamoyltransferase activity	3	1	0.21	0.14674
	GO:0015849	organic acid transport	126	23	9.13	0.04351		GO:0031371	ubiquitin conjugating enzyme complex	8	0	0.57	0.62191		GO:0004398	histidine decarboxylase activity	1	1	0.07	0.14682
	GO:0035303	regulation of dephosphorylation	97	10	7.03	0.04362		GO:0031372	UBC13-MMS2 complex	8	0	0.57	0.62191		GO:0009916	alternative oxidase activity	5	2	0.35	0.1479
	GO:0010243	response to organonitrogen compound	95	23	6.89	0.0439		GO:0043564	Ku70:Ku80 complex	2	0	0.14	0.62686		GO:0010486	manganese:proton antiporter activity	1	1	0.07	0.14817
	GO:0071484	cellular response to light intensity	4	1	0.29	0.04391		GO:0000812	Swr1 complex	2	0	0.14	0.62973		GO:0008320	protein transmembrane transporter activity	35	0	2.48	0.14822
	GO:0008612	peptidyl-lysine modification to peptidyl-hypusine	37	1	2.68	0.04443		GO:0032432	actin filament bundle	2	0	0.14	0.62973		GO:0022884	macromolecule transmembrane transporter activity	35	0	2.48	0.14822
	GO:0045901	positive regulation of translational elongation	33	2	2.39	0.04523		GO:0044214	spanning component of plasma membrane	1	0	0.07	0.63141		GO:0004609	phosphatidylserine decarboxylase activity	1	1	0.07	0.14917
	GO:0009266	response to temperature stimulus	532	42	38.57	0.04547		GO:0070069	cytochrome complex	52	1	3.71	0.63741		GO:0005476	carnitine:acyl carnitine antiporter activity	1	1	0.07	0.1499
	GO:0033559	unsaturated fatty acid metabolic process	56	9	4.06	0.04576		GO:0008023	transcription elongation factor complex	4	0	0.29	0.63915		GO:0050203	oxalate-CoA ligase activity	1	1	0.07	0.15002
	GO:0001101	response to acid chemical	457	78	33.13	0.04581		GO:0005719	nuclear euchromatin	4	0	0.29	0.63915		GO:0018826	methionine gamma-lyase activity	1	1	0.07	0.1503
	GO:0009963	positive regulation of flavonoid biosynthetic process	11	2	0.8	0.04606		GO:0000791	euchromatin	4	0	0.29	0.63915		GO:0010487	thermospermine synthase activity	1	1	0.07	0.15072
	GO:2000038	regulation of stomatal complex development	6	1	0.43	0.04699		GO:0031463	Cul3-RING ubiquitin ligase complex	1	0	0.07	0.64051		GO:0051766	inositol trisphosphate kinase activity	9	0	0.64	0.15088
	GO:0010375	stomatal complex patterning	6	1	0.43	0.04699		GO:0030136	clathrin-coated vesicle	30	2	2.14	0.64241		GO:0015198	oligopeptide transporter activity	10	1	0.71	0.15107
	GO:0009686	gibberellin biosynthetic process	8	4	0.58	0.04709		GO:0044438	microbody part	14	2	1	0.64462		GO:0052743	inositol tetrakisphosphate phosphatase activity	1	1	0.07	0.15115
	GO:0016102	diterpenoid biosynthetic process	8	4	0.58	0.04709		GO:0044439	peroxisomal part	14	2	1	0.64462		GO:0004445	inositol-polyphosphate 5-phosphatase activity	1	1	0.07	0.15115
	GO:0019760	glucosinolate metabolic process	104	11	7.54	0.04747		GO:0005797	Golgi medial cisterna	2	0	0.14	0.65142		GO:0052658	inositol-1,4,5-trisphosphate 5-phosphatase activity	1	1	0.07	0.15115
	GO:0019757	glycosinolate metabolic process	104	11	7.54	0.04747		GO:0005684	U2-type spliceosomal complex	6	0	0.43	0.65288		GO:0052659	inositol-1,3,4,5-tetrakisphosphate 5-phosphatase activity	1	1	0.07	0.15115
	GO:0016143	S-glycoside metabolic process	104	11	7.54	0.04747		GO:0012510	trans-Golgi network transport vesicle membrane	13	0	0.93	0.65725		GO:0005459	UDP-galactose transmembrane transporter activity	1	1	0.07	0.1514
	GO:0009719	response to endogenous stimulus	532	95	38.57	0.04773		GO:0005747	mitochondrial respiratory chain complex I	62	3	4.42	0.65929		GO:0008465	glycerate dehydrogenase activity	1	1	0.07	0.15143
	GO:0080152	regulation of reductive pentose-phosphate cycle	9	0	0.65	0.04774		GO:0030062	mitochondrial tricarboxylic acid cycle enzyme complex	6	0	0.43	0.66107		GO:0016741	transferase activity, transferring one-carbon groups	271	12	19.19	0.15258
	GO:0080153	negative regulation of reductive pentose-phosphate cycle	9	0	0.65	0.04774		GO:0005947	mitochondrial alpha-ketoglutarate dehydrogenase complex	6	0	0.43	0.66107		GO:0004163	diphosphomevalonate decarboxylase activity	1	1	0.07	0.15294
	GO:0010110	regulation of photosynthesis, dark reaction	9	0	0.65	0.04774		GO:0009353	mitochondrial oxoglutarate dehydrogenase complex	6	0	0.43	0.66107		GO:0046593	mandelonitrile lyase activity	1	1	0.07	0.15303
	GO:0045912	negative regulation of carbohydrate metabolic process	9	0	0.65	0.04774		GO:0005956	protein kinase CK2 complex	5	0	0.36	0.66284		GO:0045544	gibberellin 20-oxidase activity	1	1	0.07	0.1534
	GO:0048481	ovule development	79	12	5.73	0.04781		GO:0009898	cytoplasmic side of plasma membrane	3	0	0.21	0.66303		GO:0004348	glucosylceramidase activity	1	1	0.07	0.15365
	GO:0035670	plant-type ovary development	79	12	5.73	0.04781		GO:0005782	peroxisomal matrix	3	0	0.21	0.66317		GO:0070566	adenylyltransferase activity	20	3	1.42	0.15403
	GO:0065001	specification of axis polarity	17	6	1.23	0.04798		GO:0031907	microbody lumen	3	0	0.21	0.66317		GO:0008239	dipeptidyl-peptidase activity	6	1	0.42	0.1549
	GO:0051352	negative regulation of ligase activity	6	0	0.43	0.04807		GO:0008278	cohesin complex	2	0	0.14	0.66399		GO:0004022	alcohol dehydrogenase (NAD) activity	8	3	0.57	0.15529
	GO:0051340	regulation of ligase activity	6	0	0.43	0.04807		GO:0034399	nuclear periphery	2	0	0.14	0.66399		GO:0047987	hydroperoxide dehydratase activity	1	1	0.07	0.1553
	GO:0031397	negative regulation of protein ubiquitination	6	0	0.43	0.04807		GO:0016363	nuclear matrix	2	0	0.14	0.66399		GO:0003938	IMP dehydrogenase activity	7	1	0.5	0.15546
	GO:0051444	negative regulation of ubiquitin-protein transferase activity	6	0	0.43	0.04807		GO:0017119	Golgi transport complex	8	0	0.57	0.66525		GO:0019900	kinase binding	31	3	2.2	0.15578
	GO:0051436	negative regulation of ubiquitin-protein ligase activity involved in mitotic cell cycle	6	0	0.43	0.04807		GO:0070603	SWI/SNF superfamily-type complex	3	0	0.21	0.66945		GO:0047631	ADP-ribose diphosphatase activity	1	1	0.07	0.15611
	GO:0051438	regulation of ubiquitin-protein transferase activity	6	0	0.43	0.04807		GO:0033202	DNA helicase complex	3	0	0.21	0.66945		GO:0071991	phytochelatin transporter activity	4	2	0.28	0.15613
	GO:0051439	regulation of ubiquitin-protein ligase activity involved in mitotic cell cycle	6	0	0.43	0.04807		GO:0097346	INO80-type complex	3	0	0.21	0.66945		GO:0071992	phytochelatin transmembrane transporter activity	4	2	0.28	0.15613
	GO:0001402	signal transduction involved in filamentous growth	6	0	0.43	0.04807		GO:0031011	Ino80 complex	3	0	0.21	0.66945		GO:0070402	NADPH binding	9	2	0.64	0.15879
	GO:0035304	regulation of protein dephosphorylation	96	10	6.96	0.04823		GO:0098687	chromosomal region	2	0	0.14	0.67049		GO:0047800	cysteamine dioxygenase activity	2	1	0.14	0.15893
	GO:0014070	response to organic cyclic compound	251	40	18.2	0.04828		GO:0000781	chromosome, telomeric region	2	0	0.14	0.67049		GO:0004834	tryptophan synthase activity	10	1	0.71	0.15953
	GO:0006721	terpenoid metabolic process	149	29	10.8	0.0485		GO:0000784	nuclear chromosome, telomeric region	2	0	0.14	0.67049		GO:0009703	nitrate reductase (NADH) activity	5	2	0.35	0.15957
	GO:1901607	alpha-amino acid biosynthetic process	530	47	38.42	0.04868		GO:0033176	proton-transporting V-type ATPase complex	85	0	6.06	0.67403		GO:0005484	SNAP receptor activity	12	4	0.85	0.15966
	GO:0006820	anion transport	294	54	21.31	0.04877		GO:0032578	aleurone grain membrane	1	0	0.07	0.67765		GO:0008693	3-hydroxydecanoyl-[acyl-carrier-protein] dehydratase activity	1	1	0.07	0.15972
	GO:0009567	double fertilization forming a zygote and endosperm	6	0	0.43	0.04895		GO:0033095	aleurone grain	1	0	0.07	0.67765		GO:0004903	growth hormone receptor activity	1	1	0.07	0.16052
	GO:1901137	carbohydrate derivative biosynthetic process	691	38	50.1	0.04915		GO:0005764	lysosome	1	0	0.07	0.67966		GO:0004896	cytokine receptor activity	1	1	0.07	0.16052
	GO:0051667	establishment of plastid localization	94	9	6.81	0.04931		GO:0009501	amyloplast	4	1	0.29	0.68049		GO:0005385	zinc ion transmembrane transporter activity	7	2	0.5	0.16113
	GO:0051644	plastid localization	94	9	6.81	0.04931		GO:0032301	MutSalpha complex	1	0	0.07	0.68102		GO:0043754	dihydrolipoyllysine-residue (2-methylpropanoyl)transferase activity	1	1	0.07	0.16116
	GO:0009902	chloroplast relocation	94	9	6.81	0.04931		GO:0032302	MutSbeta complex	1	0	0.07	0.68102		GO:0008601	protein phosphatase type 2A regulator activity	14	3	0.99	0.16123
	GO:0009132	nucleoside diphosphate metabolic process	42	2	3.04	0.04942		GO:0031312	extrinsic component of organelle membrane	2	0	0.14	0.68105		GO:0051118	glucan endo-1,3-alpha-glucosidase activity	1	1	0.07	0.16142
	GO:0009834	plant-type secondary cell wall biogenesis	14	1	1.01	0.04948		GO:0031314	extrinsic component of mitochondrial inner membrane	2	0	0.14	0.68105		GO:0009815	1-aminocyclopropane-1-carboxylate oxidase activity	1	1	0.07	0.16148
	GO:0006621	protein retention in ER lumen	11	0	0.8	0.0499		GO:0016324	apical plasma membrane	2	0	0.14	0.68513		GO:0033764	steroid dehydrogenase activity, acting on the CH-OH group of donors, NAD or NADP as acceptor	7	3	0.5	0.1618
	GO:0072668	tubulin complex biogenesis	4	1	0.29	0.05005		GO:0000324	fungal-type vacuole	7	0	0.5	0.68617		GO:0030899	calcium-dependent ATPase activity	1	1	0.07	0.16206
	GO:0007021	tubulin complex assembly	4	1	0.29	0.05005		GO:0005835	fatty acid synthase complex	1	0	0.07	0.6871		GO:0004767	sphingomyelin phosphodiesterase activity	1	1	0.07	0.16219
	GO:0006556	S-adenosylmethionine biosynthetic process	26	0	1.88	0.05279		GO:1990391	DNA repair complex	5	0	0.36	0.68995		GO:0004407	histone deacetylase activity	17	0	1.2	0.16233
	GO:0010224	response to UV-B	45	9	3.26	0.05425		GO:0032300	mismatch repair complex	5	0	0.36	0.68995		GO:0005363	maltose transmembrane transporter activity	1	1	0.07	0.16261
	GO:0010570	regulation of filamentous growth	11	0	0.8	0.05439		GO:0010369	chromocenter	1	0	0.07	0.69277		GO:0015103	inorganic anion transmembrane transporter activity	71	13	5.03	0.16269
	GO:1900428	regulation of filamentous growth of a population of unicellular organisms	11	0	0.8	0.05439		GO:0065010	extracellular membrane-bounded organelle	2	0	0.14	0.69494		GO:0047787	delta4-3-oxosteroid 5beta-reductase activity	1	1	0.07	0.16274
	GO:0006629	lipid metabolic process	1012	120	73.37	0.05453		GO:0070062	extracellular vesicular exosome	2	0	0.14	0.69494		GO:0010174	nucleoside transmembrane transporter activity, against a concentration gradient	1	1	0.07	0.16284
	GO:0071310	cellular response to organic substance	434	61	31.46	0.05473		GO:0043230	extracellular organelle	2	0	0.14	0.69494		GO:0047622	adenosine nucleosidase activity	1	1	0.07	0.16316
	GO:0071277	cellular response to calcium ion	10	2	0.72	0.05491		GO:0033009	nucleomorph	19	0	1.35	0.69763		GO:0045437	uridine nucleosidase activity	1	1	0.07	0.16316
	GO:0060918	auxin transport	62	9	4.49	0.05567		GO:0030964	NADH dehydrogenase complex	68	3	4.85	0.69897		GO:0072585	xanthosine nucleotidase activity	1	1	0.07	0.16316
	GO:0009914	hormone transport	62	9	4.49	0.05567		GO:0045271	respiratory chain complex I	68	3	4.85	0.69897		GO:0050263	ribosylpyrimidine nucleosidase activity	1	1	0.07	0.16316
	GO:0010103	stomatal complex morphogenesis	78	12	5.65	0.05572		GO:0005685	U1 snRNP	5	0	0.36	0.70098		GO:0047724	inosine nucleosidase activity	1	1	0.07	0.16316
	GO:0006109	regulation of carbohydrate metabolic process	28	0	2.03	0.05632		GO:0000243	commitment complex	5	0	0.36	0.70098		GO:0004703	G-protein coupled receptor kinase activity	1	1	0.07	0.16352
	GO:0006084	acetyl-CoA metabolic process	54	11	3.91	0.05672		GO:0070985	TFIIK complex	1	0	0.07	0.70389		GO:0050577	GDP-L-fucose synthase activity	1	1	0.07	0.16365
	GO:0008643	carbohydrate transport	35	8	2.54	0.0568		GO:0005778	peroxisomal membrane	11	2	0.78	0.7041		GO:0050162	oxalate oxidase activity	1	1	0.07	0.16365
	GO:0009106	lipoate metabolic process	27	7	1.96	0.05772		GO:0031903	microbody membrane	11	2	0.78	0.7041		GO:0008281	sulfonylurea receptor activity	3	0	0.21	0.16378
	GO:0015698	inorganic anion transport	117	21	8.48	0.05801		GO:0005677	chromatin silencing complex	2	0	0.14	0.70627		GO:0048038	quinone binding	37	0	2.62	0.16387
	GO:0044702	single organism reproductive process	727	75	52.71	0.05846		GO:0005811	lipid particle	7	0	0.5	0.70769		GO:0008710	8-amino-7-oxononanoate synthase activity	1	1	0.07	0.16391
	GO:0009098	leucine biosynthetic process	15	3	1.09	0.05857		GO:0055035	plastid thylakoid membrane	464	36	33.07	0.7135		GO:0005048	signal sequence binding	17	1	1.2	0.166
	GO:0032409	regulation of transporter activity	12	3	0.87	0.05906		GO:0035101	FACT complex	3	0	0.21	0.71484		GO:0043225	anion transmembrane-transporting ATPase activity	22	9	1.56	0.16606
	GO:0022898	regulation of transmembrane transporter activity	12	3	0.87	0.05906		GO:0042646	plastid nucleoid	17	1	1.21	0.71794		GO:0052662	zeaxanthin epoxidase activity	1	1	0.07	0.16643
	GO:0010359	regulation of anion channel activity	12	3	0.87	0.05906		GO:0045281	succinate dehydrogenase complex	5	0	0.36	0.7195		GO:0052663	antheraxanthin epoxidase activity	1	1	0.07	0.16643
	GO:0032412	regulation of ion transmembrane transporter activity	12	3	0.87	0.05906		GO:0045273	respiratory chain complex II	5	0	0.36	0.7195		GO:0009540	zeaxanthin epoxidase [overall] activity	1	1	0.07	0.16643
	GO:0072594	establishment of protein localization to organelle	359	14	26.03	0.05927		GO:0009524	phragmoplast	33	4	2.35	0.72243		GO:0015165	pyrimidine nucleotide-sugar transmembrane transporter activity	3	1	0.21	0.16657
	GO:0045488	pectin metabolic process	28	3	2.03	0.05928		GO:0070652	HAUS complex	2	0	0.14	0.72439		GO:0005460	UDP-glucose transmembrane transporter activity	3	1	0.21	0.16657
	GO:0010393	galacturonan metabolic process	28	3	2.03	0.05928		GO:0000311	plastid large ribosomal subunit	7	0	0.5	0.72529		GO:0052684	L-serine hydro-lyase (adding indole, L-tryptophan-forming) activity	1	1	0.07	0.16715
	GO:0003002	regionalization	91	17	6.6	0.06008		GO:0000315	organellar large ribosomal subunit	7	0	0.5	0.72529		GO:0004791	thioredoxin-disulfide reductase activity	15	2	1.06	0.16771
	GO:0009664	plant-type cell wall organization	139	16	10.08	0.06015		GO:0046658	anchored component of plasma membrane	22	2	1.57	0.72572		GO:0043531	ADP binding	6	1	0.42	0.16794
	GO:0044182	filamentous growth of a population of unicellular organisms	30	0	2.17	0.06017		GO:0044431	Golgi apparatus part	144	8	10.26	0.72882		GO:0015417	polyamine-transporting ATPase activity	3	1	0.21	0.16806
	GO:0009642	response to light intensity	168	18	12.18	0.0602		GO:0045239	tricarboxylic acid cycle enzyme complex	21	0	1.5	0.72938		GO:0004566	beta-glucuronidase activity	1	1	0.07	0.16821
	GO:0006862	nucleotide transport	46	8	3.33	0.06028		GO:0009526	plastid envelope	613	61	43.69	0.73039		GO:0001872	(1->3)-beta-D-glucan binding	1	1	0.07	0.1692
	GO:0046488	phosphatidylinositol metabolic process	62	3	4.49	0.06041		GO:0009930	longitudinal side of cell surface	2	0	0.14	0.731		GO:0016791	phosphatase activity	276	18	19.54	0.17013
	GO:0033365	protein localization to organelle	390	15	28.27	0.06057		GO:0009509	chromoplast	4	0	0.29	0.73758		GO:0005338	nucleotide-sugar transmembrane transporter activity	5	1	0.35	0.17089
	GO:0009943	adaxial/abaxial axis specification	18	6	1.3	0.06084		GO:0009539	photosystem II reaction center	3	0	0.21	0.74141		GO:0008324	cation transmembrane transporter activity	554	57	39.23	0.171
	GO:0045491	xylan metabolic process	47	3	3.41	0.06096		GO:0030312	external encapsulating structure	551	51	39.27	0.74198		GO:0030599	pectinesterase activity	18	3	1.27	0.17101
	GO:0051348	negative regulation of transferase activity	20	0	1.45	0.06145		GO:0031965	nuclear membrane	1	0	0.07	0.74263		GO:0045330	aspartyl esterase activity	18	3	1.27	0.17101
	GO:0048511	rhythmic process	45	8	3.26	0.06167		GO:0012511	monolayer-surrounded lipid storage body	6	0	0.43	0.74354		GO:0003863	3-methyl-2-oxobutanoate dehydrogenase (2-methylpropanoyl-transferring) activity	1	1	0.07	0.17168
	GO:0007623	circadian rhythm	45	8	3.26	0.06167		GO:0030313	cell envelope	1	0	0.07	0.74394		GO:0008696	4-amino-4-deoxychorismate lyase activity	1	1	0.07	0.17201
	GO:0009694	jasmonic acid metabolic process	46	10	3.33	0.06268		GO:0030288	outer membrane-bounded periplasmic space	1	0	0.07	0.74394		GO:0050518	2-C-methyl-D-erythritol 4-phosphate cytidylyltransferase activity	1	1	0.07	0.17215
	GO:0034219	carbohydrate transmembrane transport	13	5	0.94	0.06277		GO:0071944	cell periphery	2020	233	143.98	0.74562		GO:0046873	metal ion transmembrane transporter activity	126	19	8.92	0.17217
	GO:0010557	positive regulation of macromolecule biosynthetic process	224	19	16.24	0.06297		GO:0030666	endocytic vesicle membrane	6	0	0.43	0.74673		GO:0015197	peptide transporter activity	14	3	0.99	0.17489
[truncated: 3,843 more rows]

## Sheet: JFL vs. AFL
				Table S. Full list of enriched Gene Ontology terms of differentially expressed genes (DEGs) in each development stage. GO.ID: the number of GO term. Term: a description of the GO functional classification. Annotated: the number of all genes that are annotated to the certain GO terms. Significant: the number of DEGs in certain GO terms. Expected:the number of DEGs that are expectated to annotate t…
[truncated: 4,243 more rows]

[truncated: 3 more sheets: Shoot vs. JSL, Shoot vs. ASL, JSL vs. ASL]
